# Supplementary material for: GFI1 tethers the NuRD complex to open and transcriptionally active chromatin in myeloid progenitors
Source: Commun Biol. 2021 Dec 2;4:1356. doi: 10.1038/s42003-021-02889-2 (PMC8639993; doi:10.1038/s42003-021-02889-2)
Supplement: Supplementary file 4 — Supplementary Data 1 [file 42003_2021_2889_MOESM4_ESM.xlsx]

## Sheet: list
Supplementary Data 1: Unfiltered SAINT result of the GFI1_WT, GFI1_DeltaSNAG and GFI1B BioID data
Bait	Source
GFI1_WT-BirA*-Flag	Used in this study
GFI1_DeltaSNAG-BirA*-Flag	Used in this study
GFI1B-BirA*-Flag	Shooshtarizadeh, et al., 2019, Nat Commun (DOI: 10.1038/s41467-019-09273-z)
BirA*-Flag (control)	Shooshtarizadeh, et al., 2019, Nat Commun (DOI: 10.1038/s41467-019-09273-z)
Bait	Prey	PreyGene	Spec	SpecSum	AvgSpec	NumReplicates	ctrlCounts	AvgP	MaxP	TopoAvgP	TopoMaxP	SaintScore	FoldChange	BFDR
GFI1_DeltaSNAG-BirA*-Flag	A2A4G1	A2A4G1	15|13	28	14	2	0|0	1	1	1	1	1	140	0
GFI1_WT-BirA*-Flag	NP_001166937.1	AAAS	14|13	27	13.5	2	0|7	0.97	0.97	0.97	0.97	0.97	3.86	0
GFI1_DeltaSNAG-BirA*-Flag	NP_001166937.1	AAAS	13|13	26	13	2	0|7	0.96	0.96	0.96	0.96	0.96	3.71	0
GFI1_DeltaSNAG-BirA*-Flag	NP_001273611.1	AADAT	0|2	2	1	2	0|0	0.5	1	0.5	1	0.5	10	0.16
GFI1B-BirA*-Flag	NP_001258803.1	AAR2	5|5	10	5	2	0|0	1	1	1	1	1	50	0
GFI1_WT-BirA*-Flag	NP_001258803.1	AAR2	3|0	3	1.5	2	0|0	0.5	1	0.5	1	0.5	15	0.12
GFI1B-BirA*-Flag	NP_001596.2	AARS	0|4	4	2	2	9|10	0	0	0	0	0	0.21	0.29
GFI1_WT-BirA*-Flag	NP_001596.2	AARS	26|24	50	25	2	9|10	0.88	0.98	0.88	0.98	0.88	2.63	0
GFI1_DeltaSNAG-BirA*-Flag	NP_001596.2	AARS	27|24	51	25.5	2	9|10	0.89	0.99	0.89	0.99	0.89	2.68	0
GFI1_WT-BirA*-Flag	NP_065796.1	AARS2	8|13	21	10.5	2	0|0	1	1	1	1	1	105	0
GFI1_DeltaSNAG-BirA*-Flag	NP_065796.1	AARS2	9|12	21	10.5	2	0|0	1	1	1	1	1	105	0
GFI1_WT-BirA*-Flag	NP_056238.2	AASDHPPT	12|15	27	13.5	2	0|0	1	1	1	1	1	135	0
GFI1_DeltaSNAG-BirA*-Flag	NP_056238.2	AASDHPPT	12|16	28	14	2	0|0	1	1	1	1	1	140	0
GFI1B-BirA*-Flag	NP_005754.2	AASS	0|5	5	2.5	2	0|0	0.5	1	0.5	1	0.5	25	0.06
GFI1_WT-BirA*-Flag	NP_005754.2	AASS	7|13	20	10	2	0|0	1	1	1	1	1	100	0
GFI1_DeltaSNAG-BirA*-Flag	NP_005754.2	AASS	10|5	15	7.5	2	0|0	1	1	1	1	1	75	0
GFI1B-BirA*-Flag	NP_689914.3	ABCA13	13|0	13	6.5	2	0|0	0.5	1	0.5	1	0.5	65	0.03
GFI1_WT-BirA*-Flag	NP_001080.2	ABCA3	3|3	6	3	2	0|0	1	1	1	1	1	30	0
GFI1_DeltaSNAG-BirA*-Flag	NP_001080.2	ABCA3	0|3	3	1.5	2	0|0	0.5	1	0.5	1	0.5	15	0.12
GFI1_WT-BirA*-Flag	NP_036221.2	ABCB10	0|3	3	1.5	2	0|0	0.5	1	0.5	1	0.5	15	0.12
GFI1_DeltaSNAG-BirA*-Flag	NP_036221.2	ABCB10	5|4	9	4.5	2	0|0	1	1	1	1	1	45	0
GFI1_WT-BirA*-Flag	NP_001258625.1	ABCB7	4|9	13	6.5	2	0|0	1	1	1	1	1	65	0
GFI1_DeltaSNAG-BirA*-Flag	NP_001258625.1	ABCB7	6|4	10	5	2	0|0	1	1	1	1	1	50	0
GFI1_WT-BirA*-Flag	NP_001098985.1	ABCC4	3|3	6	3	2	0|0	1	1	1	1	1	30	0
GFI1_DeltaSNAG-BirA*-Flag	NP_001098985.1	ABCC4	0|3	3	1.5	2	0|0	0.5	1	0.5	1	0.5	15	0.12
GFI1B-BirA*-Flag	NP_002849.1	ABCD3	14|29	43	21.5	2	18|12	0	0	0	0	0	1.43	0.24
GFI1_WT-BirA*-Flag	NP_002849.1	ABCD3	10|14	24	12	2	18|12	0	0	0	0	0	0.8	0.29
GFI1_DeltaSNAG-BirA*-Flag	NP_002849.1	ABCD3	14|9	23	11.5	2	18|12	0	0	0	0	0	0.77	0.29
GFI1B-BirA*-Flag	NP_001035809.1	ABCE1	0|4	4	2	2	0|0	0.5	1	0.5	1	0.5	20	0.09
GFI1_WT-BirA*-Flag	NP_001035809.1	ABCE1	29|42	71	35.5	2	0|0	1	1	1	1	1	355	0
GFI1_DeltaSNAG-BirA*-Flag	NP_001035809.1	ABCE1	24|23	47	23.5	2	0|0	1	1	1	1	1	235	0
GFI1B-BirA*-Flag	NP_001020262.1	ABCF1	0|9	9	4.5	2	19|12	0	0	0	0	0	0.29	0.29
GFI1_WT-BirA*-Flag	NP_001020262.1	ABCF1	30|33	63	31.5	2	19|12	0	0	0	0	0	2.03	0.24
GFI1_DeltaSNAG-BirA*-Flag	NP_001020262.1	ABCF1	26|28	54	27	2	19|12	0	0	0	0	0	1.74	0.25
GFI1B-BirA*-Flag	NP_005683.2	ABCF2	9|10	19	9.5	2	7|3	0.07	0.1	0.07	0.1	0.07	1.9	0.21
GFI1_WT-BirA*-Flag	NP_005683.2	ABCF2	6|6	12	6	2	7|3	0	0	0	0	0	1.2	0.23
GFI1_DeltaSNAG-BirA*-Flag	NP_005683.2	ABCF2	6|9	15	7.5	2	7|3	0.02	0.03	0.02	0.03	0.02	1.5	0.22
GFI1B-BirA*-Flag	NP_001338227.1	ABCF3	4|0	4	2	2	0|0	0.5	1	0.5	1	0.5	20	0.09
GFI1_DeltaSNAG-BirA*-Flag	NP_060864.1	ABHD10	5|0	5	2.5	2	0|0	0.5	1	0.5	1	0.5	25	0.06
GFI1_WT-BirA*-Flag	NP_001138836.1	ABHD11	4|7	11	5.5	2	0|0	1	1	1	1	1	55	0
GFI1B-BirA*-Flag	NP_001003407.1	ABLIM1	0|4	4	2	2	23|12	0	0	0	0	0	0.11	0.29
GFI1_DeltaSNAG-BirA*-Flag	NP_001003407.1	ABLIM1	0|2	2	1	2	23|12	0	0	0	0	0	0.06	0.29
GFI1_WT-BirA*-Flag	NP_001083.2	ABR	0|5	5	2.5	2	0|0	0.5	1	0.5	1	0.5	25	0.06
GFI1_DeltaSNAG-BirA*-Flag	NP_001083.2	ABR	3|0	3	1.5	2	0|0	0.5	1	0.5	1	0.5	15	0.12
GFI1_WT-BirA*-Flag	NP_115558.3	ABRAXAS2	0|6	6	3	2	0|0	0.5	1	0.5	1	0.5	30	0.05
GFI1B-BirA*-Flag	NP_001123882.1	ACAA1	0|3	3	1.5	2	0|0	0.5	1	0.5	1	0.5	15	0.12
GFI1B-BirA*-Flag	NP_942136.1	ACACA	551|626	1177	588.5	2	808|934	0	0	0	0	0	0.68	0.29
GFI1_WT-BirA*-Flag	NP_942136.1	ACACA	55|57	112	56	2	808|934	0	0	0	0	0	0.06	0.29
GFI1_DeltaSNAG-BirA*-Flag	NP_942136.1	ACACA	36|37	73	36.5	2	808|934	0	0	0	0	0	0.04	0.29
GFI1B-BirA*-Flag	NP_001084.3	ACACB	107|65	172	86	2	101|157	0	0	0	0	0	0.67	0.29
GFI1_WT-BirA*-Flag	NP_001084.3	ACACB	0|10	10	5	2	101|157	0	0	0	0	0	0.04	0.29
GFI1_DeltaSNAG-BirA*-Flag	NP_001084.3	ACACB	0|5	5	2.5	2	101|157	0	0	0	0	0	0.02	0.29
GFI1_WT-BirA*-Flag	NP_054768.2	ACAD9	15|23	38	19	2	0|0	1	1	1	1	1	190	0
GFI1_DeltaSNAG-BirA*-Flag	NP_054768.2	ACAD9	17|15	32	16	2	0|0	1	1	1	1	1	160	0
GFI1B-BirA*-Flag	NP_000007.1	ACADM	4|0	4	2	2	0|0	0.5	1	0.5	1	0.5	20	0.09
GFI1_WT-BirA*-Flag	NP_000007.1	ACADM	12|9	21	10.5	2	0|0	1	1	1	1	1	105	0
GFI1_DeltaSNAG-BirA*-Flag	NP_000007.1	ACADM	10|9	19	9.5	2	0|0	1	1	1	1	1	95	0
GFI1_WT-BirA*-Flag	NP_001317103.1	ACADSB	7|8	15	7.5	2	0|0	1	1	1	1	1	75	0
GFI1_DeltaSNAG-BirA*-Flag	NP_001317103.1	ACADSB	10|5	15	7.5	2	0|0	1	1	1	1	1	75	0
GFI1_WT-BirA*-Flag	NP_000010.1	ACAT1	50|46	96	48	2	0|0	1	1	1	1	1	480	0
GFI1_DeltaSNAG-BirA*-Flag	NP_000010.1	ACAT1	57|49	106	53	2	0|0	1	1	1	1	1	530	0
GFI1_WT-BirA*-Flag	NP_001290182.1	ACAT2	4|0	4	2	2	0|0	0.5	1	0.5	1	0.5	20	0.09
GFI1_DeltaSNAG-BirA*-Flag	NP_001290182.1	ACAT2	6|0	6	3	2	0|0	0.5	1	0.5	1	0.5	30	0.05
GFI1_WT-BirA*-Flag	NP_073572.2	ACBD3	30|20	50	25	2	0|0	1	1	1	1	1	250	0
GFI1_DeltaSNAG-BirA*-Flag	NP_073572.2	ACBD3	15|17	32	16	2	0|0	1	1	1	1	1	160	0
GFI1B-BirA*-Flag	NP_001158286.1	ACIN1	26|15	41	20.5	2	5|6	0.97	1	0.97	1	0.97	3.73	0
GFI1_WT-BirA*-Flag	NP_001158286.1	ACIN1	48|45	93	46.5	2	5|6	1	1	1	1	1	8.45	0
GFI1_DeltaSNAG-BirA*-Flag	NP_001158286.1	ACIN1	19|21	40	20	2	5|6	1	1	1	1	1	3.64	0
GFI1B-BirA*-Flag	NP_001087.2	ACLY	4|6	10	5	2	7|7	0	0	0	0	0	0.71	0.29
GFI1_WT-BirA*-Flag	NP_001087.2	ACLY	133|141	274	137	2	7|7	1	1	1	1	1	19.57	0
GFI1_DeltaSNAG-BirA*-Flag	NP_001087.2	ACLY	126|125	251	125.5	2	7|7	1	1	1	1	1	17.93	0
GFI1_WT-BirA*-Flag	NP_001265281.1	ACO1	2|0	2	1	2	0|0	0.5	1	0.5	1	0.5	10	0.16
GFI1_WT-BirA*-Flag	NP_001089.1	ACO2	60|68	128	64	2	0|0	1	1	1	1	1	640	0
GFI1_DeltaSNAG-BirA*-Flag	NP_001089.1	ACO2	52|37	89	44.5	2	0|0	1	1	1	1	1	445	0
GFI1_WT-BirA*-Flag	NP_001032238.1	ACOT1	4|0	4	2	2	0|0	0.5	1	0.5	1	0.5	20	0.09
GFI1_DeltaSNAG-BirA*-Flag	NP_001032238.1	ACOT1	3|3	6	3	2	0|0	1	1	1	1	1	30	0
GFI1_WT-BirA*-Flag	NP_009205.3	ACOT7	7|6	13	6.5	2	0|0	1	1	1	1	1	65	0
GFI1_DeltaSNAG-BirA*-Flag	NP_009205.3	ACOT7	10|8	18	9	2	0|0	1	1	1	1	1	90	0
GFI1B-BirA*-Flag	NP_001028755.2	ACOT9	9|0	9	4.5	2	0|0	0.5	1	0.5	1	0.5	45	0.03
GFI1_WT-BirA*-Flag	NP_001028755.2	ACOT9	5|5	10	5	2	0|0	1	1	1	1	1	50	0
GFI1_DeltaSNAG-BirA*-Flag	NP_001028755.2	ACOT9	2|0	2	1	2	0|0	0.5	1	0.5	1	0.5	10	0.16
GFI1_WT-BirA*-Flag	NP_001035739.1	ACP1	7|7	14	7	2	0|0	1	1	1	1	1	70	0
GFI1_DeltaSNAG-BirA*-Flag	NP_001035739.1	ACP1	7|8	15	7.5	2	0|0	1	1	1	1	1	75	0
GFI1_WT-BirA*-Flag	NP_001088.2	ACR	3|0	3	1.5	2	0|0	0.5	1	0.5	1	0.5	15	0.12
GFI1_WT-BirA*-Flag	NP_001275897.1	ACSF2	3|0	3	1.5	2	0|0	0.5	1	0.5	1	0.5	15	0.12
GFI1B-BirA*-Flag	NP_004448.2	ACSL3	4|4	8	4	2	5|3	0	0	0	0	0	1	0.29
GFI1_WT-BirA*-Flag	NP_004448.2	ACSL3	25|26	51	25.5	2	5|3	1	1	1	1	1	6.38	0
GFI1_DeltaSNAG-BirA*-Flag	NP_004448.2	ACSL3	26|36	62	31	2	5|3	1	1	1	1	1	7.75	0
GFI1B-BirA*-Flag	NP_001305438.1	ACSL4	0|5	5	2.5	2	0|0	0.5	1	0.5	1	0.5	25	0.06
GFI1_WT-BirA*-Flag	NP_001305438.1	ACSL4	6|7	13	6.5	2	0|0	1	1	1	1	1	65	0
GFI1_DeltaSNAG-BirA*-Flag	NP_001305438.1	ACSL4	7|8	15	7.5	2	0|0	1	1	1	1	1	75	0
GFI1B-BirA*-Flag	NP_001091.1	ACTA1	0|1260	1260	630	2	1335|1657	0	0	0	0	0	0.42	0.29
GFI1_WT-BirA*-Flag	NP_001091.1	ACTA1	195|179	374	187	2	1335|1657	0	0	0	0	0	0.12	0.29
GFI1_DeltaSNAG-BirA*-Flag	NP_001091.1	ACTA1	191|168	359	179.5	2	1335|1657	0	0	0	0	0	0.12	0.29
GFI1B-BirA*-Flag	NP_001135417.1	ACTA2	117|0	117	58.5	2	0|0	0.5	1	0.5	1	0.5	585	0.02
GFI1_WT-BirA*-Flag	NP_001135417.1	ACTA2	0|153	153	76.5	2	0|0	0.5	1	0.5	1	0.5	765	0.02
GFI1B-BirA*-Flag	NP_001092.1	ACTB	151|2577	2728	1364	2	2463|2618	0	0	0	0	0	0.54	0.29
GFI1_WT-BirA*-Flag	NP_001092.1	ACTB	779|746	1525	762.5	2	2463|2618	0	0	0	0	0	0.3	0.29
GFI1_DeltaSNAG-BirA*-Flag	NP_001092.1	ACTB	682|368	1050	525	2	2463|2618	0	0	0	0	0	0.21	0.29
GFI1B-BirA*-Flag	NP_001017992.1	ACTBL2	0|701	701	350.5	2	657|702	0	0	0	0	0	0.52	0.29
GFI1_WT-BirA*-Flag	NP_001017992.1	ACTBL2	0|89	89	44.5	2	657|702	0	0	0	0	0	0.07	0.29
GFI1_DeltaSNAG-BirA*-Flag	NP_001017992.1	ACTBL2	68|0	68	34	2	657|702	0	0	0	0	0	0.05	0.29
GFI1B-BirA*-Flag	NP_005150.1	ACTC1	0|1406	1406	703	2	0|1702	0	0	0	0	0	0.83	0.29
GFI1_WT-BirA*-Flag	NP_001186883.1	ACTG1	778|745	1523	761.5	2	2458|2614	0	0	0	0	0	0.3	0.29
GFI1_DeltaSNAG-BirA*-Flag	NP_001186883.1	ACTG1	680|366	1046	523	2	2458|2614	0	0	0	0	0	0.21	0.29
GFI1_WT-BirA*-Flag	NP_004292.1	ACTL6A	28|14	42	21	2	0|0	1	1	1	1	1	210	0
GFI1_DeltaSNAG-BirA*-Flag	NP_004292.1	ACTL6A	16|16	32	16	2	0|0	1	1	1	1	1	160	0
GFI1B-BirA*-Flag	NP_001093.1	ACTN1	71|575	646	323	2	643|592	0	0	0	0	0	0.52	0.29
GFI1_WT-BirA*-Flag	NP_001093.1	ACTN1	60|54	114	57	2	643|592	0	0	0	0	0	0.09	0.29
GFI1_DeltaSNAG-BirA*-Flag	NP_001093.1	ACTN1	71|70	141	70.5	2	643|592	0	0	0	0	0	0.11	0.29
GFI1_DeltaSNAG-BirA*-Flag	NP_001265273.1	ACTN2	0|22	22	11	2	0|0	0.5	1	0.5	1	0.5	110	0.02
GFI1B-BirA*-Flag	NP_001095.2	ACTN3	0|138	138	69	2	0|0	0.5	1	0.5	1	0.5	690	0.02
GFI1_WT-BirA*-Flag	NP_001095.2	ACTN3	16|21	37	18.5	2	0|0	1	1	1	1	1	185	0
GFI1B-BirA*-Flag	NP_004915.2	ACTN4	299|1771	2070	1035	2	1860|1863	0	0	0	0	0	0.56	0.29
GFI1_WT-BirA*-Flag	NP_004915.2	ACTN4	131|113	244	122	2	1860|1863	0	0	0	0	0	0.07	0.29
GFI1_DeltaSNAG-BirA*-Flag	NP_004915.2	ACTN4	190|161	351	175.5	2	1860|1863	0	0	0	0	0	0.09	0.29
GFI1B-BirA*-Flag	NP_005727.1	ACTR1A	0|15	15	7.5	2	9|11	0	0	0	0	0	0.75	0.25
GFI1_WT-BirA*-Flag	NP_005727.1	ACTR1A	23|14	37	18.5	2	9|11	0.09	0.17	0.09	0.17	0.09	1.85	0.21
GFI1_DeltaSNAG-BirA*-Flag	NP_005727.1	ACTR1A	16|17	33	16.5	2	9|11	0	0	0	0	0	1.65	0.24
GFI1B-BirA*-Flag	NP_005713.1	ACTR2	0|27	27	13.5	2	25|30	0	0	0	0	0	0.49	0.29
GFI1_WT-BirA*-Flag	NP_005713.1	ACTR2	15|2	17	8.5	2	25|30	0	0	0	0	0	0.31	0.29
GFI1_DeltaSNAG-BirA*-Flag	NP_005713.1	ACTR2	12|8	20	10	2	25|30	0	0	0	0	0	0.36	0.29
GFI1B-BirA*-Flag	NP_005712.1	ACTR3	3|51	54	27	2	46|41	0	0	0	0	0	0.62	0.28
GFI1_WT-BirA*-Flag	NP_005712.1	ACTR3	23|8	31	15.5	2	46|41	0	0	0	0	0	0.36	0.29
GFI1_DeltaSNAG-BirA*-Flag	NP_005712.1	ACTR3	30|12	42	21	2	46|41	0	0	0	0	0	0.48	0.29
GFI1B-BirA*-Flag	NP_620594.1	ADAMTS13	10|0	10	5	2	0|0	0.5	1	0.5	1	0.5	50	0.03
GFI1_DeltaSNAG-BirA*-Flag	NP_055059.2	ADAMTS2	4|0	4	2	2	0|0	0.5	1	0.5	1	0.5	20	0.09
GFI1B-BirA*-Flag	NP_001020278.1	ADAR	18|10	28	14	2	0|0	1	1	1	1	1	140	0
GFI1_WT-BirA*-Flag	NP_001020278.1	ADAR	69|51	120	60	2	0|0	1	1	1	1	1	600	0
GFI1_DeltaSNAG-BirA*-Flag	NP_001020278.1	ADAR	60|47	107	53.5	2	0|0	1	1	1	1	1	535	0
GFI1B-BirA*-Flag	NP_056085.1	ADCY6	0|2	2	1	2	0|0	0.5	1	0.5	1	0.5	10	0.16
GFI1_DeltaSNAG-BirA*-Flag	NP_001106.1	ADCY8	0|3	3	1.5	2	0|0	0.5	1	0.5	1	0.5	15	0.12
GFI1B-BirA*-Flag	NP_001107.2	ADCY9	0|3	3	1.5	2	0|0	0.5	1	0.5	1	0.5	15	0.12
GFI1B-BirA*-Flag	NP_001110.2	ADD1	0|7	7	3.5	2	0|0	0.5	1	0.5	1	0.5	35	0.04
GFI1_WT-BirA*-Flag	NP_001110.2	ADD1	13|13	26	13	2	0|0	1	1	1	1	1	130	0
GFI1_DeltaSNAG-BirA*-Flag	NP_001110.2	ADD1	21|17	38	19	2	0|0	1	1	1	1	1	190	0
GFI1_DeltaSNAG-BirA*-Flag	NP_001112.2	ADD3	3|7	10	5	2	4|0	0.64	0.95	0.64	0.95	0.64	2.5	0.01
GFI1_WT-BirA*-Flag	NP_001020331.1	ADGRE5	5|0	5	2.5	2	0|0	0.5	1	0.5	1	0.5	25	0.06
GFI1_DeltaSNAG-BirA*-Flag	NP_115495.3	ADGRV1	2|0	2	1	2	0|0	0.5	1	0.5	1	0.5	10	0.16
GFI1_DeltaSNAG-BirA*-Flag	NP_001115.1	ADM	0|2	2	1	2	0|0	0.5	1	0.5	1	0.5	10	0.16
GFI1B-BirA*-Flag	NP_001269460.1	ADNP	197|158	355	177.5	2	0|4	1	1	1	1	1	88.75	0
GFI1_WT-BirA*-Flag	NP_001269460.1	ADNP	66|83	149	74.5	2	0|4	1	1	1	1	1	37.25	0
GFI1_DeltaSNAG-BirA*-Flag	NP_001269460.1	ADNP	22|33	55	27.5	2	0|4	1	1	1	1	1	13.75	0
GFI1B-BirA*-Flag	NP_055728.1	ADNP2	4|0	4	2	2	0|0	0.5	1	0.5	1	0.5	20	0.09
GFI1_WT-BirA*-Flag	NP_112574.3	ADPGK	6|3	9	4.5	2	0|0	1	1	1	1	1	45	0
GFI1_DeltaSNAG-BirA*-Flag	NP_112574.3	ADPGK	2|0	2	1	2	0|0	0.5	1	0.5	1	0.5	10	0.16
GFI1_WT-BirA*-Flag	NP_060295.1	ADPRHL2	4|6	10	5	2	0|0	1	1	1	1	1	50	0
GFI1_DeltaSNAG-BirA*-Flag	NP_060295.1	ADPRHL2	3|4	7	3.5	2	0|0	1	1	1	1	1	35	0
GFI1_WT-BirA*-Flag	NP_008933.2	ADRM1	10|9	19	9.5	2	0|0	1	1	1	1	1	95	0
GFI1_DeltaSNAG-BirA*-Flag	NP_008933.2	ADRM1	27|7	34	17	2	0|0	1	1	1	1	1	170	0
GFI1_WT-BirA*-Flag	NP_000017.1	ADSL	29|51	80	40	2	0|0	1	1	1	1	1	400	0
GFI1_DeltaSNAG-BirA*-Flag	NP_000017.1	ADSL	19|23	42	21	2	0|0	1	1	1	1	1	210	0
GFI1_WT-BirA*-Flag	NP_001117.2	ADSS	19|11	30	15	2	5|8	0.5	0.99	0.5	0.99	0.5	2.31	0.18
GFI1_DeltaSNAG-BirA*-Flag	NP_001117.2	ADSS	13|14	27	13.5	2	5|8	0.1	0.15	0.1	0.15	0.1	2.08	0.21
GFI1_WT-BirA*-Flag	NP_001121.2	AES	0|2	2	1	2	0|0	0.5	1	0.5	1	0.5	10	0.16
GFI1B-BirA*-Flag	NP_001278893.1	AFDN	0|12	12	6	2	11|17	0	0	0	0	0	0.43	0.29
GFI1_WT-BirA*-Flag	NP_001278893.1	AFDN	13|10	23	11.5	2	11|17	0	0	0	0	0	0.82	0.29
GFI1_DeltaSNAG-BirA*-Flag	NP_001278893.1	AFDN	17|17	34	17	2	11|17	0	0	0	0	0	1.21	0.26
GFI1B-BirA*-Flag	NP_055238.1	AFF4	9|0	9	4.5	2	0|0	0.5	1	0.5	1	0.5	45	0.03
GFI1_WT-BirA*-Flag	NP_055238.1	AFF4	0|2	2	1	2	0|0	0.5	1	0.5	1	0.5	10	0.16
GFI1B-BirA*-Flag	NP_006787.2	AFG3L2	0|4	4	2	2	0|0	0.5	1	0.5	1	0.5	20	0.09
GFI1_WT-BirA*-Flag	NP_006787.2	AFG3L2	24|24	48	24	2	0|0	1	1	1	1	1	240	0
GFI1_DeltaSNAG-BirA*-Flag	NP_006787.2	AFG3L2	14|26	40	20	2	0|0	1	1	1	1	1	200	0
GFI1_DeltaSNAG-BirA*-Flag	NP_055585.1	AGAP2	6|0	6	3	2	0|0	0.5	1	0.5	1	0.5	30	0.05
GFI1B-BirA*-Flag	NP_001268229.1	AGAP3	2|0	2	1	2	0|0	0.5	1	0.5	1	0.5	10	0.16
GFI1_WT-BirA*-Flag	NP_001128659.1	AGFG1	5|9	14	7	2	0|0	1	1	1	1	1	70	0
GFI1_DeltaSNAG-BirA*-Flag	NP_001128659.1	AGFG1	8|8	16	8	2	0|0	1	1	1	1	1	80	0
GFI1_WT-BirA*-Flag	NP_060708.1	AGK	13|13	26	13	2	0|0	1	1	1	1	1	130	0
GFI1_DeltaSNAG-BirA*-Flag	NP_060708.1	AGK	15|12	27	13.5	2	0|0	1	1	1	1	1	135	0
GFI1_WT-BirA*-Flag	NP_000019.2	AGL	0|3	3	1.5	2	0|0	0.5	1	0.5	1	0.5	15	0.12
GFI1_WT-BirA*-Flag	NP_003650.1	AGPS	19|22	41	20.5	2	0|0	1	1	1	1	1	205	0
GFI1_DeltaSNAG-BirA*-Flag	NP_003650.1	AGPS	24|17	41	20.5	2	0|0	1	1	1	1	1	205	0
GFI1_WT-BirA*-Flag	NP_001292204.1	AGRN	3|0	3	1.5	2	20|6	0	0	0	0	0	0.12	0.29
GFI1_DeltaSNAG-BirA*-Flag	NP_001292204.1	AGRN	2|0	2	1	2	20|6	0	0	0	0	0	0.08	0.29
GFI1B-BirA*-Flag	Q3SZH5	AGT	0|9	9	4.5	2	9|17	0	0	0	0	0	0.35	0.29
GFI1B-BirA*-Flag	NP_001310271.1	AHCTF1	15|7	22	11	2	7|0	0.67	0.98	0.67	0.98	0.67	3.14	0.01
GFI1_WT-BirA*-Flag	NP_001310271.1	AHCTF1	9|11	20	10	2	7|0	0.83	0.91	0.83	0.91	0.83	2.86	0
GFI1_DeltaSNAG-BirA*-Flag	NP_001310271.1	AHCTF1	8|7	15	7.5	2	7|0	0.47	0.58	0.47	0.58	0.47	2.14	0.19
GFI1_WT-BirA*-Flag	NP_000678.1	AHCY	62|26	88	44	2	4|5	1	1	1	1	1	9.78	0
GFI1_DeltaSNAG-BirA*-Flag	NP_000678.1	AHCY	52|42	94	47	2	4|5	1	1	1	1	1	10.44	0
GFI1_WT-BirA*-Flag	NP_001124192.1	AHCYL2	6|5	11	5.5	2	0|0	1	1	1	1	1	55	0
GFI1_DeltaSNAG-BirA*-Flag	NP_001124192.1	AHCYL2	0|5	5	2.5	2	0|0	0.5	1	0.5	1	0.5	25	0.06
GFI1B-BirA*-Flag	NP_001025053.1	AHDC1	5|0	5	2.5	2	0|0	0.5	1	0.5	1	0.5	25	0.06
GFI1B-BirA*-Flag	NP_001333374.1	AHNAK	31|0	31	15.5	2	15|45	0	0	0	0	0	0.52	0.28
GFI1_WT-BirA*-Flag	NP_001333374.1	AHNAK	4|0	4	2	2	15|45	0	0	0	0	0	0.07	0.29
GFI1_DeltaSNAG-BirA*-Flag	NP_001333374.1	AHNAK	5|7	12	6	2	15|45	0	0	0	0	0	0.2	0.29
GFI1B-BirA*-Flag	NP_001337858.1	AHNAK2	0|2	2	1	2	0|0	0.5	1	0.5	1	0.5	10	0.16
GFI1B-BirA*-Flag	NP_001308370.1	AHSA1	8|0	8	4	2	0|0	0.5	1	0.5	1	0.5	40	0.04
GFI1_WT-BirA*-Flag	NP_001308370.1	AHSA1	24|25	49	24.5	2	0|0	1	1	1	1	1	245	0
GFI1_DeltaSNAG-BirA*-Flag	NP_001308370.1	AHSA1	16|32	48	24	2	0|0	1	1	1	1	1	240	0
GFI1B-BirA*-Flag	P12763	AHSG	2|48	50	25	2	40|62	0	0	0	0	0	0.49	0.29
GFI1_WT-BirA*-Flag	P12763	AHSG	7|2	9	4.5	2	40|62	0	0	0	0	0	0.09	0.29
GFI1_DeltaSNAG-BirA*-Flag	P12763	AHSG	7|8	15	7.5	2	40|62	0	0	0	0	0	0.15	0.29
GFI1B-BirA*-Flag	NP_113614.1	AIF1L	0|53	53	26.5	2	53|37	0	0	0	0	0	0.59	0.28
GFI1B-BirA*-Flag	NP_001124319.1	AIFM1	7|5	12	6	2	3|0	0.96	0.98	0.96	0.98	0.96	4	0
GFI1_WT-BirA*-Flag	NP_001124319.1	AIFM1	30|21	51	25.5	2	3|0	1	1	1	1	1	17	0
GFI1_DeltaSNAG-BirA*-Flag	NP_001124319.1	AIFM1	24|32	56	28	2	3|0	1	1	1	1	1	18.67	0
GFI1B-BirA*-Flag	NP_001135887.1	AIMP1	4|4	8	4	2	0|3	0.87	0.87	0.87	0.87	0.87	2.67	0
GFI1_WT-BirA*-Flag	NP_001135887.1	AIMP1	11|16	27	13.5	2	0|3	1	1	1	1	1	9	0
GFI1_DeltaSNAG-BirA*-Flag	NP_001135887.1	AIMP1	8|14	22	11	2	0|3	0.99	1	0.99	1	0.99	7.33	0
GFI1_WT-BirA*-Flag	NP_006294.2	AIMP2	18|15	33	16.5	2	0|0	1	1	1	1	1	165	0
GFI1_DeltaSNAG-BirA*-Flag	NP_006294.2	AIMP2	7|27	34	17	2	0|0	1	1	1	1	1	170	0
GFI1_WT-BirA*-Flag	NP_001289888.1	AIP	0|3	3	1.5	2	0|0	0.5	1	0.5	1	0.5	15	0.12
GFI1_DeltaSNAG-BirA*-Flag	NP_001289888.1	AIP	0|5	5	2.5	2	0|0	0.5	1	0.5	1	0.5	25	0.06
GFI1_WT-BirA*-Flag	NP_000467.1	AK1	3|4	7	3.5	2	6|0	0.04	0.07	0.04	0.07	0.04	1.17	0.21
GFI1_DeltaSNAG-BirA*-Flag	NP_000467.1	AK1	0|3	3	1.5	2	6|0	0	0	0	0	0	0.5	0.29
GFI1_WT-BirA*-Flag	NP_001186128.1	AK2	8|8	16	8	2	0|0	1	1	1	1	1	80	0
GFI1_DeltaSNAG-BirA*-Flag	NP_001186128.1	AK2	8|10	18	9	2	0|0	1	1	1	1	1	90	0
GFI1_DeltaSNAG-BirA*-Flag	NP_001186781.1	AK3	2|0	2	1	2	0|0	0.5	1	0.5	1	0.5	10	0.16
GFI1_WT-BirA*-Flag	NP_001015891.1	AK6	0|2	2	1	2	0|0	0.5	1	0.5	1	0.5	10	0.16
GFI1_DeltaSNAG-BirA*-Flag	NP_001015891.1	AK6	3|0	3	1.5	2	0|0	0.5	1	0.5	1	0.5	15	0.12
GFI1_WT-BirA*-Flag	NP_001229831.1	AKAP1	5|10	15	7.5	2	0|7	0.45	0.85	0.45	0.85	0.45	2.14	0.19
GFI1_DeltaSNAG-BirA*-Flag	NP_001229831.1	AKAP1	6|6	12	6	2	0|7	0.16	0.16	0.16	0.16	0.16	1.71	0.2
GFI1_WT-BirA*-Flag	NP_005091.2	AKAP12	4|0	4	2	2	7|0	0.01	0.01	0.01	0.01	0.01	0.57	0.22
GFI1B-BirA*-Flag	NP_005849.1	AKAP8	0|6	6	3	2	0|0	0.5	1	0.5	1	0.5	30	0.05
GFI1_WT-BirA*-Flag	NP_005849.1	AKAP8	6|0	6	3	2	0|0	0.5	1	0.5	1	0.5	30	0.05
GFI1_DeltaSNAG-BirA*-Flag	NP_005849.1	AKAP8	7|5	12	6	2	0|0	1	1	1	1	1	60	0
GFI1B-BirA*-Flag	NP_001278407.1	AKAP8L	0|4	4	2	2	0|0	0.5	1	0.5	1	0.5	20	0.09
GFI1_WT-BirA*-Flag	NP_001278407.1	AKAP8L	8|7	15	7.5	2	0|0	1	1	1	1	1	75	0
GFI1_DeltaSNAG-BirA*-Flag	NP_001278407.1	AKAP8L	12|12	24	12	2	0|0	1	1	1	1	1	120	0
GFI1_WT-BirA*-Flag	NP_005742.4	AKAP9	0|2	2	1	2	0|0	0.5	1	0.5	1	0.5	10	0.16
GFI1_WT-BirA*-Flag	NP_001189342.1	AKR1A1	14|20	34	17	2	0|0	1	1	1	1	1	170	0
GFI1_DeltaSNAG-BirA*-Flag	NP_001189342.1	AKR1A1	17|16	33	16.5	2	0|0	1	1	1	1	1	165	0
GFI1_WT-BirA*-Flag	NP_001619.1	AKR1B1	55|35	90	45	2	0|0	1	1	1	1	1	450	0
GFI1_DeltaSNAG-BirA*-Flag	NP_001619.1	AKR1B1	40|36	76	38	2	0|0	1	1	1	1	1	380	0
GFI1_WT-BirA*-Flag	NP_001307908.1	AKR7A2	7|5	12	6	2	0|0	1	1	1	1	1	60	0
GFI1_DeltaSNAG-BirA*-Flag	NP_001307908.1	AKR7A2	6|8	14	7	2	0|0	1	1	1	1	1	70	0
GFI1_WT-BirA*-Flag	NP_001014431.1	AKT1	4|0	4	2	2	0|0	0.5	1	0.5	1	0.5	20	0.09
GFI1B-BirA*-Flag	NP_001229956.1	AKT2	5|10	15	7.5	2	4|0	0.9	0.98	0.9	0.98	0.9	3.75	0
GFI1_WT-BirA*-Flag	NP_001229956.1	AKT2	10|5	15	7.5	2	4|0	0.9	0.98	0.9	0.98	0.9	3.75	0
GFI1_DeltaSNAG-BirA*-Flag	NP_001229956.1	AKT2	0|3	3	1.5	2	4|0	0.17	0.34	0.17	0.34	0.17	0.75	0.2
GFI1_WT-BirA*-Flag	NP_005456.1	AKT3	3|0	3	1.5	2	0|5	0.05	0.09	0.05	0.09	0.05	0.6	0.21
GFI1_WT-BirA*-Flag	NP_000679.1	ALAS1	0|2	2	1	2	0|0	0.5	1	0.5	1	0.5	10	0.16
GFI1B-BirA*-Flag	NP_001017423.1	ALDH18A1	37|40	77	38.5	2	18|23	0	0	0	0	0	1.88	0.25
GFI1_WT-BirA*-Flag	NP_001017423.1	ALDH18A1	99|94	193	96.5	2	18|23	1	1	1	1	1	4.71	0
GFI1_DeltaSNAG-BirA*-Flag	NP_001017423.1	ALDH18A1	84|71	155	77.5	2	18|23	1	1	1	1	1	3.78	0
GFI1_WT-BirA*-Flag	NP_003879.2	ALDH1A2	5|0	5	2.5	2	0|0	0.5	1	0.5	1	0.5	25	0.06
GFI1_DeltaSNAG-BirA*-Flag	NP_003879.2	ALDH1A2	6|6	12	6	2	0|0	1	1	1	1	1	60	0
GFI1_WT-BirA*-Flag	NP_000683.3	ALDH1B1	12|11	23	11.5	2	0|0	1	1	1	1	1	115	0
GFI1_DeltaSNAG-BirA*-Flag	NP_000683.3	ALDH1B1	15|14	29	14.5	2	0|0	1	1	1	1	1	145	0
GFI1_WT-BirA*-Flag	NP_000681.2	ALDH2	36|23	59	29.5	2	0|0	1	1	1	1	1	295	0
GFI1_DeltaSNAG-BirA*-Flag	NP_000681.2	ALDH2	32|23	55	27.5	2	0|0	1	1	1	1	1	275	0
GFI1B-BirA*-Flag	NP_000373.1	ALDH3A2	4|3	7	3.5	2	0|0	1	1	1	1	1	35	0
GFI1_WT-BirA*-Flag	NP_003739.2	ALDH4A1	7|5	12	6	2	0|0	1	1	1	1	1	60	0
GFI1_DeltaSNAG-BirA*-Flag	NP_003739.2	ALDH4A1	5|3	8	4	2	0|0	1	1	1	1	1	40	0
GFI1_WT-BirA*-Flag	NP_001071.1	ALDH5A1	6|4	10	5	2	0|0	1	1	1	1	1	50	0
GFI1_DeltaSNAG-BirA*-Flag	NP_001071.1	ALDH5A1	8|5	13	6.5	2	0|0	1	1	1	1	1	65	0
GFI1_WT-BirA*-Flag	NP_001173.2	ALDH7A1	42|34	76	38	2	0|0	1	1	1	1	1	380	0
GFI1_DeltaSNAG-BirA*-Flag	NP_001173.2	ALDH7A1	43|59	102	51	2	0|0	1	1	1	1	1	510	0
GFI1_WT-BirA*-Flag	NP_000687.3	ALDH9A1	18|15	33	16.5	2	0|0	1	1	1	1	1	165	0
GFI1_DeltaSNAG-BirA*-Flag	NP_000687.3	ALDH9A1	15|16	31	15.5	2	0|0	1	1	1	1	1	155	0
GFI1_WT-BirA*-Flag	NP_000025.1	ALDOA	99|35	134	67	2	0|0	1	1	1	1	1	670	0
GFI1_DeltaSNAG-BirA*-Flag	NP_000025.1	ALDOA	113|62	175	87.5	2	0|0	1	1	1	1	1	875	0
GFI1_WT-BirA*-Flag	NP_005156.1	ALDOC	30|10	40	20	2	0|0	1	1	1	1	1	200	0
GFI1_DeltaSNAG-BirA*-Flag	NP_005156.1	ALDOC	25|9	34	17	2	0|0	1	1	1	1	1	170	0
GFI1_DeltaSNAG-BirA*-Flag	NP_061982.3	ALG1	3|0	3	1.5	2	0|0	0.5	1	0.5	1	0.5	15	0.12
GFI1_WT-BirA*-Flag	NP_001093392.1	ALG13	3|4	7	3.5	2	0|0	1	1	1	1	1	35	0
GFI1B-BirA*-Flag	NP_001135836.1	ALG5	3|2	5	2.5	2	0|0	1	1	1	1	1	25	0
GFI1_WT-BirA*-Flag	NP_001135836.1	ALG5	6|7	13	6.5	2	0|0	1	1	1	1	1	65	0
GFI1_DeltaSNAG-BirA*-Flag	NP_001135836.1	ALG5	5|3	8	4	2	0|0	1	1	1	1	1	40	0
GFI1_WT-BirA*-Flag	NP_060228.3	ALKBH5	3|0	3	1.5	2	0|0	0.5	1	0.5	1	0.5	15	0.12
GFI1B-BirA*-Flag	NP_055935.4	ALMS1	3|0	3	1.5	2	0|0	0.5	1	0.5	1	0.5	15	0.12
GFI1_WT-BirA*-Flag	NP_005773.3	ALYREF	12|12	24	12	2	0|0	1	1	1	1	1	120	0
GFI1_DeltaSNAG-BirA*-Flag	NP_005773.3	ALYREF	13|20	33	16.5	2	0|0	1	1	1	1	1	165	0
GFI1B-BirA*-Flag	NP_001624.1	AMBP	3|0	3	1.5	2	0|0	0.5	1	0.5	1	0.5	15	0.12
GFI1_WT-BirA*-Flag	NP_001135.3	AMFR	2|0	2	1	2	0|0	0.5	1	0.5	1	0.5	10	0.16
GFI1_DeltaSNAG-BirA*-Flag	NP_001135.3	AMFR	0|2	2	1	2	0|0	0.5	1	0.5	1	0.5	10	0.16
GFI1B-BirA*-Flag	NP_073153.1	ANAPC1	9|6	15	7.5	2	0|3	0.98	0.99	0.98	0.99	0.98	5	0
GFI1B-BirA*-Flag	NP_001273685.1	ANAPC4	6|3	9	4.5	2	0|0	1	1	1	1	1	45	0
GFI1_WT-BirA*-Flag	NP_001273685.1	ANAPC4	0|3	3	1.5	2	0|0	0.5	1	0.5	1	0.5	15	0.12
GFI1_DeltaSNAG-BirA*-Flag	NP_001273685.1	ANAPC4	4|0	4	2	2	0|0	0.5	1	0.5	1	0.5	20	0.09
GFI1B-BirA*-Flag	NP_001317418.1	ANAPC5	9|5	14	7	2	0|0	1	1	1	1	1	70	0
GFI1_WT-BirA*-Flag	NP_001317418.1	ANAPC5	0|2	2	1	2	0|0	0.5	1	0.5	1	0.5	10	0.16
GFI1_WT-BirA*-Flag	NP_001131136.1	ANAPC7	11|8	19	9.5	2	0|0	1	1	1	1	1	95	0
GFI1_DeltaSNAG-BirA*-Flag	NP_001131136.1	ANAPC7	5|9	14	7	2	0|0	1	1	1	1	1	70	0
GFI1_WT-BirA*-Flag	NP_001287682.1	ANGEL2	2|0	2	1	2	0|0	0.5	1	0.5	1	0.5	10	0.16
GFI1_DeltaSNAG-BirA*-Flag	NP_001140.2	ANK3	3|0	3	1.5	2	0|0	0.5	1	0.5	1	0.5	15	0.12
GFI1_WT-BirA*-Flag	NP_001244928.1	ANKFY1	4|4	8	4	2	0|2	0.95	0.95	0.95	0.95	0.95	4	0
GFI1_DeltaSNAG-BirA*-Flag	NP_001244928.1	ANKFY1	3|4	7	3.5	2	0|2	0.93	0.95	0.93	0.95	0.93	3.5	0
GFI1B-BirA*-Flag	NP_060217.1	ANKHD1	4|0	4	2	2	0|0	0.5	1	0.5	1	0.5	20	0.09
GFI1_WT-BirA*-Flag	NP_060217.1	ANKHD1	10|9	19	9.5	2	0|0	1	1	1	1	1	95	0
GFI1_DeltaSNAG-BirA*-Flag	NP_060217.1	ANKHD1	4|5	9	4.5	2	0|0	1	1	1	1	1	45	0
GFI1B-BirA*-Flag	NP_001243111.1	ANKRD11	5|0	5	2.5	2	0|0	0.5	1	0.5	1	0.5	25	0.06
GFI1_WT-BirA*-Flag	NP_001243111.1	ANKRD11	2|0	2	1	2	0|0	0.5	1	0.5	1	0.5	10	0.16
GFI1_WT-BirA*-Flag	NP_001273700.1	ANKRD17	7|3	10	5	2	0|0	1	1	1	1	1	50	0
GFI1_DeltaSNAG-BirA*-Flag	NP_001273700.1	ANKRD17	4|8	12	6	2	0|0	1	1	1	1	1	60	0
GFI1B-BirA*-Flag	NP_001318029.1	ANKRD18A	9|0	9	4.5	2	0|0	0.5	1	0.5	1	0.5	45	0.03
GFI1_WT-BirA*-Flag	NP_001177408.1	ANKRD63	2|0	2	1	2	0|0	0.5	1	0.5	1	0.5	10	0.16
GFI1B-BirA*-Flag	XP_005249021.1	ANKS1A	5|0	5	2.5	2	0|0	0.5	1	0.5	1	0.5	25	0.06
GFI1B-BirA*-Flag	NP_690001.3	ANKS1B	0|3	3	1.5	2	0|0	0.5	1	0.5	1	0.5	15	0.12
GFI1B-BirA*-Flag	NP_061155.2	ANLN	9|4	13	6.5	2	0|8	0.23	0.47	0.23	0.47	0.23	1.62	0.2
GFI1_DeltaSNAG-BirA*-Flag	NP_006296.1	ANP32A	6|0	6	3	2	0|0	0.5	1	0.5	1	0.5	30	0.05
GFI1_WT-BirA*-Flag	NP_006392.1	ANP32B	0|2	2	1	2	0|0	0.5	1	0.5	1	0.5	10	0.16
GFI1_WT-BirA*-Flag	NP_001129951.1	ANP32E	2|4	6	3	2	0|0	1	1	1	1	1	30	0
GFI1_DeltaSNAG-BirA*-Flag	NP_001129951.1	ANP32E	2|4	6	3	2	0|0	1	1	1	1	1	30	0
GFI1_WT-BirA*-Flag	NP_001148.1	ANXA11	14|9	23	11.5	2	0|0	1	1	1	1	1	115	0
GFI1_DeltaSNAG-BirA*-Flag	NP_001148.1	ANXA11	11|14	25	12.5	2	0|0	1	1	1	1	1	125	0
GFI1_WT-BirA*-Flag	NP_001003954.1	ANXA13	6|0	6	3	2	0|0	0.5	1	0.5	1	0.5	30	0.05
GFI1_DeltaSNAG-BirA*-Flag	NP_001003954.1	ANXA13	2|0	2	1	2	0|0	0.5	1	0.5	1	0.5	10	0.16
GFI1B-BirA*-Flag	NP_001002857.1	ANXA2	5|0	5	2.5	2	5|0	0.27	0.55	0.27	0.55	0.27	1	0.2
GFI1_WT-BirA*-Flag	NP_001002857.1	ANXA2	67|76	143	71.5	2	5|0	1	1	1	1	1	28.6	0
GFI1_DeltaSNAG-BirA*-Flag	NP_001002857.1	ANXA2	75|66	141	70.5	2	5|0	1	1	1	1	1	28.2	0
GFI1_WT-BirA*-Flag	NP_001144.1	ANXA4	3|4	7	3.5	2	0|0	1	1	1	1	1	35	0
GFI1_WT-BirA*-Flag	NP_001145.1	ANXA5	29|38	67	33.5	2	0|0	1	1	1	1	1	335	0
GFI1_DeltaSNAG-BirA*-Flag	NP_001145.1	ANXA5	41|32	73	36.5	2	0|0	1	1	1	1	1	365	0
GFI1_WT-BirA*-Flag	NP_001146.2	ANXA6	67|48	115	57.5	2	0|0	1	1	1	1	1	575	0
GFI1_DeltaSNAG-BirA*-Flag	NP_001146.2	ANXA6	54|67	121	60.5	2	0|0	1	1	1	1	1	605	0
GFI1_WT-BirA*-Flag	NP_001147.1	ANXA7	14|11	25	12.5	2	0|0	1	1	1	1	1	125	0
GFI1_DeltaSNAG-BirA*-Flag	NP_001147.1	ANXA7	5|10	15	7.5	2	0|0	1	1	1	1	1	75	0
GFI1B-BirA*-Flag	NP_001118.3	AP1B1	0|5	5	2.5	2	0|0	0.5	1	0.5	1	0.5	25	0.06
GFI1_WT-BirA*-Flag	NP_001118.3	AP1B1	48|41	89	44.5	2	0|0	1	1	1	1	1	445	0
GFI1_DeltaSNAG-BirA*-Flag	NP_001118.3	AP1B1	38|39	77	38.5	2	0|0	1	1	1	1	1	385	0
GFI1_WT-BirA*-Flag	NP_001025178.1	AP1G1	20|24	44	22	2	0|0	1	1	1	1	1	220	0
GFI1_DeltaSNAG-BirA*-Flag	NP_001025178.1	AP1G1	12|16	28	14	2	0|0	1	1	1	1	1	140	0
GFI1_WT-BirA*-Flag	NP_001123996.1	AP1M1	7|6	13	6.5	2	4|0	0.93	0.95	0.93	0.95	0.93	3.25	0
GFI1_DeltaSNAG-BirA*-Flag	NP_001123996.1	AP1M1	7|7	14	7	2	4|0	0.95	0.95	0.95	0.95	0.95	3.5	0
GFI1_WT-BirA*-Flag	NP_055018.2	AP2A1	19|21	40	20	2	2|0	1	1	1	1	1	20	0
GFI1_DeltaSNAG-BirA*-Flag	NP_055018.2	AP2A1	14|18	32	16	2	2|0	1	1	1	1	1	16	0
GFI1_WT-BirA*-Flag	NP_001229766.1	AP2A2	26|21	47	23.5	2	0|0	1	1	1	1	1	235	0
GFI1_DeltaSNAG-BirA*-Flag	NP_001229766.1	AP2A2	18|29	47	23.5	2	0|0	1	1	1	1	1	235	0
GFI1B-BirA*-Flag	NP_001025177.1	AP2B1	0|7	7	3.5	2	6|13	0	0	0	0	0	0.37	0.29
GFI1_WT-BirA*-Flag	NP_001025177.1	AP2B1	53|53	106	53	2	6|13	1	1	1	1	1	5.58	0
GFI1_DeltaSNAG-BirA*-Flag	NP_001025177.1	AP2B1	40|40	80	40	2	6|13	1	1	1	1	1	4.21	0
GFI1B-BirA*-Flag	NP_001020376.1	AP2M1	0|5	5	2.5	2	0|7	0.03	0.06	0.03	0.06	0.03	0.71	0.21
GFI1_WT-BirA*-Flag	NP_001020376.1	AP2M1	8|30	38	19	2	0|7	0.79	1	0.79	1	0.79	5.43	0.01
GFI1_DeltaSNAG-BirA*-Flag	NP_001020376.1	AP2M1	14|20	34	17	2	0|7	0.98	0.99	0.98	0.99	0.98	4.86	0
GFI1B-BirA*-Flag	NP_001258698.1	AP3B1	8|8	16	8	2	0|0	1	1	1	1	1	80	0
GFI1_WT-BirA*-Flag	NP_001258698.1	AP3B1	12|12	24	12	2	0|0	1	1	1	1	1	120	0
GFI1_DeltaSNAG-BirA*-Flag	NP_001258698.1	AP3B1	10|11	21	10.5	2	0|0	1	1	1	1	1	105	0
GFI1B-BirA*-Flag	NP_001248755.1	AP3D1	6|14	20	10	2	3|0	0.98	1	0.98	1	0.98	6.67	0
GFI1_WT-BirA*-Flag	NP_001248755.1	AP3D1	18|23	41	20.5	2	3|0	1	1	1	1	1	13.67	0
GFI1_DeltaSNAG-BirA*-Flag	NP_001248755.1	AP3D1	11|18	29	14.5	2	3|0	1	1	1	1	1	9.67	0
GFI1B-BirA*-Flag	NP_001307192.1	AP3M1	10|15	25	12.5	2	6|8	0.06	0.11	0.06	0.11	0.06	1.79	0.21
GFI1_WT-BirA*-Flag	NP_001307192.1	AP3M1	3|3	6	3	2	6|8	0	0	0	0	0	0.43	0.29
GFI1_DeltaSNAG-BirA*-Flag	NP_001307192.1	AP3M1	2|0	2	1	2	6|8	0	0	0	0	0	0.14	0.29
GFI1_WT-BirA*-Flag	NP_001275.1	AP3S1	3|4	7	3.5	2	3|3	0.02	0.03	0.02	0.03	0.02	1.17	0.22
GFI1_DeltaSNAG-BirA*-Flag	NP_001275.1	AP3S1	4|0	4	2	2	3|3	0.02	0.03	0.02	0.03	0.02	0.67	0.22
GFI1_WT-BirA*-Flag	NP_001151.1	APAF1	0|3	3	1.5	2	0|0	0.5	1	0.5	1	0.5	15	0.12
GFI1B-BirA*-Flag	NP_001155.1	APBB1	3|0	3	1.5	2	0|0	0.5	1	0.5	1	0.5	15	0.12
GFI1_DeltaSNAG-BirA*-Flag	NP_001155.1	APBB1	3|0	3	1.5	2	0|0	0.5	1	0.5	1	0.5	15	0.12
GFI1B-BirA*-Flag	NP_000029.2	APC	2|8	10	5	2	0|6	0.41	0.82	0.41	0.82	0.41	1.67	0.19
GFI1_DeltaSNAG-BirA*-Flag	NP_000029.2	APC	4|12	16	8	2	0|6	0.52	0.97	0.52	0.97	0.52	2.67	0.01
GFI1_WT-BirA*-Flag	NP_001231178.1	APEX1	40|43	83	41.5	2	2|0	1	1	1	1	1	41.5	0
GFI1_DeltaSNAG-BirA*-Flag	NP_001231178.1	APEX1	28|34	62	31	2	2|0	1	1	1	1	1	31	0
GFI1_WT-BirA*-Flag	NP_001136402.1	API5	6|5	11	5.5	2	0|0	1	1	1	1	1	55	0
GFI1_DeltaSNAG-BirA*-Flag	NP_001136402.1	API5	4|0	4	2	2	0|0	0.5	1	0.5	1	0.5	20	0.09
GFI1_WT-BirA*-Flag	NP_001019978.1	APLP1	2|0	2	1	2	0|0	0.5	1	0.5	1	0.5	10	0.16
GFI1_DeltaSNAG-BirA*-Flag	NP_065392.1	APMAP	3|0	3	1.5	2	0|0	0.5	1	0.5	1	0.5	15	0.12
GFI1B-BirA*-Flag	NP_000375.2	APOB	7|4	11	5.5	2	3|0	0.92	0.98	0.92	0.98	0.92	3.67	0
GFI1_WT-BirA*-Flag	NP_000375.2	APOB	4|0	4	2	2	3|0	0.43	0.87	0.43	0.87	0.43	1.33	0.19
GFI1_DeltaSNAG-BirA*-Flag	NP_000375.2	APOB	3|0	3	1.5	2	3|0	0.35	0.7	0.35	0.7	0.35	1	0.19
GFI1_WT-BirA*-Flag	NP_055323.2	APOBEC3C	6|10	16	8	2	7|4	0.01	0.02	0.01	0.02	0.01	1.45	0.22
GFI1_DeltaSNAG-BirA*-Flag	NP_055323.2	APOBEC3C	2|0	2	1	2	7|4	0	0	0	0	0	0.18	0.29
GFI1B-BirA*-Flag	NP_036228.1	APPL1	5|0	5	2.5	2	0|0	0.5	1	0.5	1	0.5	25	0.06
GFI1_DeltaSNAG-BirA*-Flag	NP_036228.1	APPL1	4|6	10	5	2	0|0	1	1	1	1	1	50	0
GFI1B-BirA*-Flag	NP_000476.1	APRT	0|3	3	1.5	2	9|8	0	0	0	0	0	0.18	0.29
GFI1_WT-BirA*-Flag	NP_000476.1	APRT	12|12	24	12	2	9|8	0	0	0	0	0	1.41	0.24
GFI1_DeltaSNAG-BirA*-Flag	NP_000476.1	APRT	15|10	25	12.5	2	9|8	0	0	0	0	0	1.47	0.23
GFI1_WT-BirA*-Flag	NP_055506.1	AQR	15|13	28	14	2	0|0	1	1	1	1	1	140	0
GFI1_DeltaSNAG-BirA*-Flag	NP_055506.1	AQR	12|11	23	11.5	2	0|0	1	1	1	1	1	115	0
GFI1_WT-BirA*-Flag	NP_001243125.1	ARAF	3|2	5	2.5	2	0|2	0.82	0.9	0.82	0.9	0.82	2.5	0
GFI1_DeltaSNAG-BirA*-Flag	NP_001243125.1	ARAF	0|3	3	1.5	2	0|2	0.45	0.9	0.45	0.9	0.45	1.5	0.19
GFI1B-BirA*-Flag	NP_001646.2	ARCN1	9|14	23	11.5	2	11|11	0	0	0	0	0	1.05	0.25
GFI1_WT-BirA*-Flag	NP_001646.2	ARCN1	19|24	43	21.5	2	11|11	0.01	0.03	0.01	0.03	0.01	1.95	0.22
GFI1_DeltaSNAG-BirA*-Flag	NP_001646.2	ARCN1	13|21	34	17	2	11|11	0	0	0	0	0	1.55	0.23
GFI1_WT-BirA*-Flag	NP_001019397.1	ARF1	39|43	82	41	2	6|5	1	1	1	1	1	7.45	0
GFI1_DeltaSNAG-BirA*-Flag	NP_001019397.1	ARF1	38|37	75	37.5	2	6|5	1	1	1	1	1	6.82	0
GFI1B-BirA*-Flag	NP_001651.1	ARF4	0|13	13	6.5	2	0|0	0.5	1	0.5	1	0.5	65	0.03
GFI1_WT-BirA*-Flag	NP_001651.1	ARF4	27|24	51	25.5	2	0|0	1	1	1	1	1	255	0
GFI1_DeltaSNAG-BirA*-Flag	NP_001651.1	ARF4	20|19	39	19.5	2	0|0	1	1	1	1	1	195	0
GFI1B-BirA*-Flag	NP_001653.1	ARF5	8|0	8	4	2	0|5	0.46	0.93	0.46	0.93	0.46	1.6	0.19
GFI1_WT-BirA*-Flag	NP_001653.1	ARF5	31|31	62	31	2	0|5	1	1	1	1	1	12.4	0
GFI1_DeltaSNAG-BirA*-Flag	NP_001653.1	ARF5	25|34	59	29.5	2	0|5	1	1	1	1	1	11.8	0
GFI1B-BirA*-Flag	NP_001654.1	ARF6	0|4	4	2	2	3|0	0.43	0.87	0.43	0.87	0.43	1.33	0.19
GFI1_WT-BirA*-Flag	NP_001654.1	ARF6	7|7	14	7	2	3|0	0.98	0.98	0.98	0.98	0.98	4.67	0
GFI1_DeltaSNAG-BirA*-Flag	NP_001654.1	ARF6	7|6	13	6.5	2	3|0	0.97	0.98	0.97	0.98	0.97	4.33	0
GFI1_WT-BirA*-Flag	NP_001268412.1	ARFGAP1	10|8	18	9	2	0|0	1	1	1	1	1	90	0
GFI1_DeltaSNAG-BirA*-Flag	NP_001268412.1	ARFGAP1	8|0	8	4	2	0|0	0.5	1	0.5	1	0.5	40	0.04
GFI1_DeltaSNAG-BirA*-Flag	NP_060481.3	ARGLU1	6|13	19	9.5	2	0|0	1	1	1	1	1	95	0
GFI1_WT-BirA*-Flag	NP_004299.1	ARHGAP1	0|3	3	1.5	2	0|0	0.5	1	0.5	1	0.5	15	0.12
GFI1_DeltaSNAG-BirA*-Flag	NP_001186346.1	ARHGAP23	0|2	2	1	2	0|0	0.5	1	0.5	1	0.5	10	0.16
GFI1B-BirA*-Flag	NP_004482.4	ARHGAP35	4|0	4	2	2	0|0	0.5	1	0.5	1	0.5	20	0.09
GFI1_DeltaSNAG-BirA*-Flag	NP_004482.4	ARHGAP35	0|2	2	1	2	0|0	0.5	1	0.5	1	0.5	10	0.16
GFI1B-BirA*-Flag	NP_001172006.1	ARHGDIA	0|5	5	2.5	2	6|5	0	0	0	0	0	0.45	0.29
GFI1_WT-BirA*-Flag	NP_001172006.1	ARHGDIA	35|26	61	30.5	2	6|5	1	1	1	1	1	5.55	0
GFI1_DeltaSNAG-BirA*-Flag	NP_001172006.1	ARHGDIA	35|34	69	34.5	2	6|5	1	1	1	1	1	6.27	0
GFI1_WT-BirA*-Flag	NP_004697.2	ARHGEF1	0|3	3	1.5	2	0|0	0.5	1	0.5	1	0.5	15	0.12
GFI1B-BirA*-Flag	NP_001155855.1	ARHGEF2	7|12	19	9.5	2	7|6	0.01	0.01	0.01	0.01	0.01	1.46	0.22
GFI1_WT-BirA*-Flag	NP_001155855.1	ARHGEF2	11|11	22	11	2	7|6	0	0	0	0	0	1.69	0.23
GFI1_DeltaSNAG-BirA*-Flag	NP_001155855.1	ARHGEF2	0|5	5	2.5	2	7|6	0	0	0	0	0	0.38	0.29
GFI1_WT-BirA*-Flag	NP_001106985.1	ARHGEF7	4|3	7	3.5	2	0|0	1	1	1	1	1	35	0
GFI1B-BirA*-Flag	NP_006006.3	ARID1A	70|40	110	55	2	0|0	1	1	1	1	1	550	0
GFI1_WT-BirA*-Flag	NP_006006.3	ARID1A	55|62	117	58.5	2	0|0	1	1	1	1	1	585	0
GFI1_DeltaSNAG-BirA*-Flag	NP_006006.3	ARID1A	42|56	98	49	2	0|0	1	1	1	1	1	490	0
GFI1B-BirA*-Flag	NP_001333742.1	ARID1B	41|20	61	30.5	2	0|0	1	1	1	1	1	305	0
GFI1_WT-BirA*-Flag	NP_001333742.1	ARID1B	12|0	12	6	2	0|0	0.5	1	0.5	1	0.5	60	0.03
GFI1_DeltaSNAG-BirA*-Flag	NP_001333742.1	ARID1B	9|0	9	4.5	2	0|0	0.5	1	0.5	1	0.5	45	0.03
GFI1B-BirA*-Flag	NP_001334768.1	ARID2	15|0	15	7.5	2	0|0	0.5	1	0.5	1	0.5	75	0.02
GFI1_WT-BirA*-Flag	NP_001334768.1	ARID2	7|7	14	7	2	0|0	1	1	1	1	1	70	0
GFI1_DeltaSNAG-BirA*-Flag	NP_001334768.1	ARID2	0|5	5	2.5	2	0|0	0.5	1	0.5	1	0.5	25	0.06
GFI1B-BirA*-Flag	NP_005215.1	ARID3A	28|16	44	22	2	0|0	1	1	1	1	1	220	0
GFI1_WT-BirA*-Flag	NP_005215.1	ARID3A	58|61	119	59.5	2	0|0	1	1	1	1	1	595	0
GFI1_DeltaSNAG-BirA*-Flag	NP_005215.1	ARID3A	19|19	38	19	2	0|0	1	1	1	1	1	190	0
GFI1B-BirA*-Flag	NP_001294868.1	ARID3B	71|86	157	78.5	2	0|0	1	1	1	1	1	785	0
GFI1_WT-BirA*-Flag	NP_001294868.1	ARID3B	105|115	220	110	2	0|0	1	1	1	1	1	1100	0
GFI1_DeltaSNAG-BirA*-Flag	NP_001294868.1	ARID3B	68|77	145	72.5	2	0|0	1	1	1	1	1	725	0
GFI1B-BirA*-Flag	NP_001193723.1	ARID4B	7|6	13	6.5	2	0|0	1	1	1	1	1	65	0
GFI1_WT-BirA*-Flag	NP_005735.2	ARIH1	6|5	11	5.5	2	0|0	1	1	1	1	1	55	0
GFI1_DeltaSNAG-BirA*-Flag	NP_005735.2	ARIH1	3|0	3	1.5	2	0|0	0.5	1	0.5	1	0.5	15	0.12
GFI1_WT-BirA*-Flag	NP_001304262.1	ARIH2	3|0	3	1.5	2	0|0	0.5	1	0.5	1	0.5	15	0.12
GFI1_WT-BirA*-Flag	NP_001168.1	ARL1	9|10	19	9.5	2	0|6	0.92	0.94	0.92	0.94	0.92	3.17	0
GFI1_DeltaSNAG-BirA*-Flag	NP_001168.1	ARL1	11|7	18	9	2	0|6	0.82	0.96	0.82	0.96	0.82	3	0
GFI1_DeltaSNAG-BirA*-Flag	NP_001002251.2	ARL6IP4	4|7	11	5.5	2	0|0	1	1	1	1	1	55	0
GFI1_DeltaSNAG-BirA*-Flag	NP_006398.1	ARL6IP5	3|2	5	2.5	2	0|0	1	1	1	1	1	25	0
GFI1_WT-BirA*-Flag	NP_060654.1	ARL8B	9|10	19	9.5	2	0|0	1	1	1	1	1	95	0
GFI1_DeltaSNAG-BirA*-Flag	NP_060654.1	ARL8B	11|9	20	10	2	0|0	1	1	1	1	1	100	0
GFI1_WT-BirA*-Flag	NP_001275696.1	ARMC5	4|0	4	2	2	0|0	0.5	1	0.5	1	0.5	20	0.09
GFI1_WT-BirA*-Flag	NP_001186125.1	ARMC6	0|4	4	2	2	0|0	0.5	1	0.5	1	0.5	20	0.09
GFI1_WT-BirA*-Flag	NP_001273491.1	ARMT1	5|5	10	5	2	0|0	1	1	1	1	1	50	0
GFI1B-BirA*-Flag	NP_006400.2	ARPC1A	0|12	12	6	2	14|9	0	0	0	0	0	0.52	0.26
GFI1_DeltaSNAG-BirA*-Flag	NP_006400.2	ARPC1A	2|0	2	1	2	14|9	0	0	0	0	0	0.09	0.29
GFI1B-BirA*-Flag	NP_005711.1	ARPC1B	0|8	8	4	2	6|10	0	0	0	0	0	0.5	0.29
GFI1_WT-BirA*-Flag	NP_005711.1	ARPC1B	3|2	5	2.5	2	6|10	0	0	0	0	0	0.31	0.29
GFI1_DeltaSNAG-BirA*-Flag	NP_005711.1	ARPC1B	0|2	2	1	2	6|10	0	0	0	0	0	0.12	0.29
GFI1B-BirA*-Flag	NP_005722.1	ARPC2	2|11	13	6.5	2	14|21	0	0	0	0	0	0.37	0.29
GFI1_WT-BirA*-Flag	NP_005722.1	ARPC2	10|0	10	5	2	14|21	0	0	0	0	0	0.29	0.29
GFI1_DeltaSNAG-BirA*-Flag	NP_005722.1	ARPC2	8|0	8	4	2	14|21	0	0	0	0	0	0.23	0.29
GFI1B-BirA*-Flag	NP_001265485.1	ARPC3	0|13	13	6.5	2	16|12	0	0	0	0	0	0.46	0.29
GFI1_DeltaSNAG-BirA*-Flag	NP_001265485.1	ARPC3	5|2	7	3.5	2	16|12	0	0	0	0	0	0.25	0.29
GFI1B-BirA*-Flag	NP_001185709.1	ARPC4	0|14	14	7	2	6|10	0	0	0	0	0	0.88	0.23
GFI1_WT-BirA*-Flag	NP_001185709.1	ARPC4	8|3	11	5.5	2	6|10	0	0	0	0	0	0.69	0.29
GFI1_DeltaSNAG-BirA*-Flag	NP_001185709.1	ARPC4	8|0	8	4	2	6|10	0	0	0	0	0	0.5	0.29
GFI1B-BirA*-Flag	NP_001257368.1	ARPC5	0|4	4	2	2	0|5	0.14	0.28	0.14	0.28	0.14	0.8	0.2
GFI1_DeltaSNAG-BirA*-Flag	NP_001244257.1	ARRB2	4|7	11	5.5	2	0|0	1	1	1	1	1	55	0
GFI1B-BirA*-Flag	NP_001129687.1	ARTN	0|2	2	1	2	0|0	0.5	1	0.5	1	0.5	10	0.16
GFI1_WT-BirA*-Flag	NP_001333921.1	ARV1	2|0	2	1	2	0|0	0.5	1	0.5	1	0.5	10	0.16
GFI1_WT-BirA*-Flag	NP_001234925.1	ASAP1	0|2	2	1	2	0|0	0.5	1	0.5	1	0.5	10	0.16
GFI1B-BirA*-Flag	NP_001189358.1	ASB2	2|0	2	1	2	0|0	0.5	1	0.5	1	0.5	10	0.16
GFI1B-BirA*-Flag	NP_006819.2	ASCC3	4|0	4	2	2	0|0	0.5	1	0.5	1	0.5	20	0.09
GFI1_WT-BirA*-Flag	NP_006819.2	ASCC3	2|0	2	1	2	0|0	0.5	1	0.5	1	0.5	10	0.16
GFI1_WT-BirA*-Flag	NP_060624.1	ASF1B	3|5	8	4	2	0|0	1	1	1	1	1	40	0
GFI1_DeltaSNAG-BirA*-Flag	NP_060624.1	ASF1B	0|3	3	1.5	2	0|0	0.5	1	0.5	1	0.5	15	0.12
GFI1B-BirA*-Flag	NP_001098684.1	ASH2L	6|6	12	6	2	0|0	1	1	1	1	1	60	0
GFI1_WT-BirA*-Flag	NP_001098684.1	ASH2L	10|7	17	8.5	2	0|0	1	1	1	1	1	85	0
GFI1_DeltaSNAG-BirA*-Flag	NP_001098684.1	ASH2L	5|2	7	3.5	2	0|0	1	1	1	1	1	35	0
GFI1B-BirA*-Flag	NP_004308.2	ASNA1	2|0	2	1	2	0|0	0.5	1	0.5	1	0.5	10	0.16
GFI1_DeltaSNAG-BirA*-Flag	NP_004308.2	ASNA1	0|3	3	1.5	2	0|0	0.5	1	0.5	1	0.5	15	0.12
GFI1B-BirA*-Flag	NP_001171546.1	ASNS	0|10	10	5	2	8|8	0	0	0	0	0	0.62	0.25
GFI1_WT-BirA*-Flag	NP_001171546.1	ASNS	18|33	51	25.5	2	8|8	0.59	1	0.59	1	0.59	3.19	0.01
GFI1_DeltaSNAG-BirA*-Flag	NP_001171546.1	ASNS	20|22	42	21	2	8|8	0.86	0.97	0.86	0.97	0.86	2.62	0
GFI1_WT-BirA*-Flag	NP_001158222.1	ASPH	5|10	15	7.5	2	0|0	1	1	1	1	1	75	0
GFI1_DeltaSNAG-BirA*-Flag	NP_001158222.1	ASPH	7|6	13	6.5	2	0|0	1	1	1	1	1	65	0
GFI1_WT-BirA*-Flag	NP_001238817.1	ASPSCR1	3|5	8	4	2	0|0	1	1	1	1	1	40	0
GFI1_DeltaSNAG-BirA*-Flag	NP_001238817.1	ASPSCR1	4|3	7	3.5	2	0|0	1	1	1	1	1	35	0
GFI1B-BirA*-Flag	NP_000041.2	ASS1	4|4	8	4	2	5|5	0	0	0	0	0	0.8	0.29
GFI1_WT-BirA*-Flag	NP_000041.2	ASS1	7|5	12	6	2	5|5	0	0	0	0	0	1.2	0.23
GFI1_DeltaSNAG-BirA*-Flag	NP_000041.2	ASS1	3|5	8	4	2	5|5	0	0	0	0	0	0.8	0.29
GFI1_WT-BirA*-Flag	NP_056153.2	ASXL1	0|2	2	1	2	0|0	0.5	1	0.5	1	0.5	10	0.16
GFI1_WT-BirA*-Flag	NP_001308896.1	ATAD1	18|18	36	18	2	8|11	0	0	0	0	0	1.89	0.23
GFI1_DeltaSNAG-BirA*-Flag	NP_001308896.1	ATAD1	13|17	30	15	2	8|11	0	0	0	0	0	1.58	0.23
GFI1_WT-BirA*-Flag	NP_054828.2	ATAD2	3|5	8	4	2	17|8	0	0	0	0	0	0.32	0.29
GFI1_DeltaSNAG-BirA*-Flag	NP_054828.2	ATAD2	4|2	6	3	2	17|8	0	0	0	0	0	0.24	0.29
GFI1B-BirA*-Flag	NP_001164006.1	ATAD3A	14|20	34	17	2	9|10	0.01	0.02	0.01	0.02	0.01	1.79	0.22
GFI1_WT-BirA*-Flag	NP_001164006.1	ATAD3A	40|51	91	45.5	2	9|10	1	1	1	1	1	4.79	0
GFI1_DeltaSNAG-BirA*-Flag	NP_001164006.1	ATAD3A	43|37	80	40	2	9|10	1	1	1	1	1	4.21	0
GFI1B-BirA*-Flag	NP_114127.3	ATAD3B	0|13	13	6.5	2	0|0	0.5	1	0.5	1	0.5	65	0.03
GFI1_WT-BirA*-Flag	NP_114127.3	ATAD3B	0|32	32	16	2	0|0	0.5	1	0.5	1	0.5	160	0.02
GFI1_DeltaSNAG-BirA*-Flag	NP_114127.3	ATAD3B	20|18	38	19	2	0|0	1	1	1	1	1	190	0
GFI1B-BirA*-Flag	NP_079133.3	ATAD5	30|10	40	20	2	0|0	1	1	1	1	1	200	0
GFI1_DeltaSNAG-BirA*-Flag	NP_079133.3	ATAD5	0|4	4	2	2	0|0	0.5	1	0.5	1	0.5	20	0.09
GFI1_DeltaSNAG-BirA*-Flag	NP_005162.1	ATF1	0|4	4	2	2	0|0	0.5	1	0.5	1	0.5	20	0.09
GFI1B-BirA*-Flag	NP_001025458.1	ATF3	4|0	4	2	2	0|0	0.5	1	0.5	1	0.5	20	0.09
GFI1_WT-BirA*-Flag	NP_001025458.1	ATF3	3|0	3	1.5	2	0|0	0.5	1	0.5	1	0.5	15	0.12
GFI1B-BirA*-Flag	NP_001123532.1	ATF7	0|3	3	1.5	2	0|0	0.5	1	0.5	1	0.5	15	0.12
GFI1B-BirA*-Flag	NP_001273443.1	ATF7IP	5|0	5	2.5	2	0|0	0.5	1	0.5	1	0.5	25	0.06
GFI1_WT-BirA*-Flag	NP_001273443.1	ATF7IP	3|0	3	1.5	2	0|0	0.5	1	0.5	1	0.5	15	0.12
GFI1B-BirA*-Flag	NP_060506.5	ATG2B	3|0	3	1.5	2	2|0	0.45	0.9	0.45	0.9	0.45	1.5	0.19
GFI1B-BirA*-Flag	NP_443168.2	ATG4A	4|0	4	2	2	0|0	0.5	1	0.5	1	0.5	20	0.09
GFI1_WT-BirA*-Flag	NP_037457.3	ATG4B	3|3	6	3	2	0|0	1	1	1	1	1	30	0
GFI1_DeltaSNAG-BirA*-Flag	NP_001129503.2	ATG7	0|2	2	1	2	0|0	0.5	1	0.5	1	0.5	10	0.16
GFI1B-BirA*-Flag	NP_001070666.1	ATG9A	5|0	5	2.5	2	0|0	0.5	1	0.5	1	0.5	25	0.06
GFI1_WT-BirA*-Flag	NP_004035.2	ATIC	94|104	198	99	2	7|9	1	1	1	1	1	12.38	0
GFI1_DeltaSNAG-BirA*-Flag	NP_004035.2	ATIC	85|95	180	90	2	7|9	1	1	1	1	1	11.25	0
GFI1B-BirA*-Flag	NP_000042.3	ATM	0|4	4	2	2	0|0	0.5	1	0.5	1	0.5	20	0.09
GFI1_DeltaSNAG-BirA*-Flag	NP_001007027.1	ATN1	3|6	9	4.5	2	0|0	1	1	1	1	1	45	0
GFI1_WT-BirA*-Flag	XP_011511426.1	ATP13A3	2|0	2	1	2	0|0	0.5	1	0.5	1	0.5	10	0.16
GFI1B-BirA*-Flag	NP_000692.2	ATP1A1	15|24	39	19.5	2	17|20	0	0	0	0	0	1.05	0.27
GFI1_WT-BirA*-Flag	NP_000692.2	ATP1A1	110|88	198	99	2	17|20	1	1	1	1	1	5.35	0
GFI1_DeltaSNAG-BirA*-Flag	NP_000692.2	ATP1A1	112|104	216	108	2	17|20	1	1	1	1	1	5.84	0
GFI1_WT-BirA*-Flag	NP_000693.1	ATP1A2	53|43	96	48	2	0|0	1	1	1	1	1	480	0
GFI1_DeltaSNAG-BirA*-Flag	NP_000693.1	ATP1A2	0|43	43	21.5	2	0|0	0.5	1	0.5	1	0.5	215	0.02
GFI1B-BirA*-Flag	NP_001243143.1	ATP1A3	17|0	17	8.5	2	0|0	0.5	1	0.5	1	0.5	85	0.02
GFI1_WT-BirA*-Flag	NP_001243143.1	ATP1A3	54|44	98	49	2	0|0	1	1	1	1	1	490	0
GFI1_DeltaSNAG-BirA*-Flag	NP_001243143.1	ATP1A3	53|49	102	51	2	0|0	1	1	1	1	1	510	0
GFI1_WT-BirA*-Flag	NP_001668.1	ATP1B1	3|0	3	1.5	2	0|0	0.5	1	0.5	1	0.5	15	0.12
GFI1_DeltaSNAG-BirA*-Flag	NP_001668.1	ATP1B1	0|2	2	1	2	0|0	0.5	1	0.5	1	0.5	10	0.16
GFI1_WT-BirA*-Flag	NP_001670.1	ATP1B3	12|12	24	12	2	0|3	1	1	1	1	1	8	0
GFI1_DeltaSNAG-BirA*-Flag	NP_001670.1	ATP1B3	14|14	28	14	2	0|3	1	1	1	1	1	9.33	0
GFI1B-BirA*-Flag	NP_001273004.1	ATP2A1	8|0	8	4	2	0|0	0.5	1	0.5	1	0.5	40	0.04
GFI1B-BirA*-Flag	NP_733765.1	ATP2A2	31|38	69	34.5	2	28|27	0	0	0	0	0	1.25	0.27
GFI1_WT-BirA*-Flag	NP_733765.1	ATP2A2	56|53	109	54.5	2	28|27	0	0	0	0	0	1.98	0.25
GFI1_DeltaSNAG-BirA*-Flag	NP_733765.1	ATP2A2	56|55	111	55.5	2	28|27	0	0	0	0	0	2.02	0.25
GFI1B-BirA*-Flag	NP_001001323.1	ATP2B1	6|8	14	7	2	0|5	0.84	0.93	0.84	0.93	0.84	2.8	0
GFI1_WT-BirA*-Flag	NP_001001323.1	ATP2B1	13|14	27	13.5	2	0|5	0.99	0.99	0.99	0.99	0.99	5.4	0
GFI1_DeltaSNAG-BirA*-Flag	NP_001001323.1	ATP2B1	19|11	30	15	2	0|5	0.99	1	0.99	1	0.99	6	0
GFI1_WT-BirA*-Flag	NP_001001331.1	ATP2B2	0|5	5	2.5	2	0|0	0.5	1	0.5	1	0.5	25	0.06
GFI1_WT-BirA*-Flag	NP_001001344.1	ATP2B3	0|5	5	2.5	2	0|0	0.5	1	0.5	1	0.5	25	0.06
GFI1_DeltaSNAG-BirA*-Flag	NP_001001344.1	ATP2B3	8|0	8	4	2	0|0	0.5	1	0.5	1	0.5	40	0.04
GFI1_WT-BirA*-Flag	NP_001273456.2	ATP2C2	2|0	2	1	2	0|0	0.5	1	0.5	1	0.5	10	0.16
GFI1B-BirA*-Flag	NP_001001935.1	ATP5F1A	62|40	102	51	2	31|28	0	0	0	0	0	1.73	0.25
GFI1_WT-BirA*-Flag	NP_001001935.1	ATP5F1A	257|265	522	261	2	31|28	1	1	1	1	1	8.85	0
GFI1_DeltaSNAG-BirA*-Flag	NP_001001935.1	ATP5F1A	215|239	454	227	2	31|28	1	1	1	1	1	7.69	0
GFI1B-BirA*-Flag	NP_001677.2	ATP5F1B	12|27	39	19.5	2	14|15	0	0	0	0	0	1.34	0.24
GFI1_WT-BirA*-Flag	NP_001677.2	ATP5F1B	277|270	547	273.5	2	14|15	1	1	1	1	1	18.86	0
GFI1_DeltaSNAG-BirA*-Flag	NP_001677.2	ATP5F1B	265|241	506	253	2	14|15	1	1	1	1	1	17.45	0
GFI1_WT-BirA*-Flag	NP_001001973.1	ATP5F1C	43|35	78	39	2	4|0	1	1	1	1	1	19.5	0
GFI1_DeltaSNAG-BirA*-Flag	NP_001001973.1	ATP5F1C	31|33	64	32	2	4|0	1	1	1	1	1	16	0
GFI1_WT-BirA*-Flag	NP_001001975.1	ATP5F1D	0|3	3	1.5	2	0|0	0.5	1	0.5	1	0.5	15	0.12
GFI1_DeltaSNAG-BirA*-Flag	NP_001001975.1	ATP5F1D	0|4	4	2	2	0|0	0.5	1	0.5	1	0.5	20	0.09
GFI1_DeltaSNAG-BirA*-Flag	NP_009031.1	ATP5ME	3|3	6	3	2	0|0	1	1	1	1	1	30	0
GFI1_DeltaSNAG-BirA*-Flag	NP_001003713.1	ATP5MF	5|6	11	5.5	2	0|0	1	1	1	1	1	55	0
GFI1_WT-BirA*-Flag	NP_006467.4	ATP5MG	7|6	13	6.5	2	0|0	1	1	1	1	1	65	0
GFI1_DeltaSNAG-BirA*-Flag	NP_006467.4	ATP5MG	10|10	20	10	2	0|0	1	1	1	1	1	100	0
GFI1_WT-BirA*-Flag	NP_001679.2	ATP5PB	25|24	49	24.5	2	0|0	1	1	1	1	1	245	0
GFI1_DeltaSNAG-BirA*-Flag	NP_001679.2	ATP5PB	39|25	64	32	2	0|0	1	1	1	1	1	320	0
GFI1_WT-BirA*-Flag	NP_001688.1	ATP5PO	14|18	32	16	2	0|0	1	1	1	1	1	160	0
GFI1_DeltaSNAG-BirA*-Flag	NP_001688.1	ATP5PO	17|15	32	16	2	0|0	1	1	1	1	1	160	0
GFI1_WT-BirA*-Flag	NP_001174.2	ATP6AP1	4|4	8	4	2	0|0	1	1	1	1	1	40	0
GFI1_DeltaSNAG-BirA*-Flag	NP_001174.2	ATP6AP1	0|5	5	2.5	2	0|0	0.5	1	0.5	1	0.5	25	0.06
GFI1_WT-BirA*-Flag	NP_005756.2	ATP6AP2	5|4	9	4.5	2	0|0	1	1	1	1	1	45	0
GFI1_DeltaSNAG-BirA*-Flag	NP_005756.2	ATP6AP2	0|3	3	1.5	2	0|0	0.5	1	0.5	1	0.5	15	0.12
GFI1_WT-BirA*-Flag	NP_001123492.1	ATP6V0A1	7|8	15	7.5	2	0|0	1	1	1	1	1	75	0
GFI1_DeltaSNAG-BirA*-Flag	NP_001123492.1	ATP6V0A1	0|2	2	1	2	0|0	0.5	1	0.5	1	0.5	10	0.16
GFI1_WT-BirA*-Flag	NP_036595.2	ATP6V0A2	3|0	3	1.5	2	0|0	0.5	1	0.5	1	0.5	15	0.12
GFI1_WT-BirA*-Flag	NP_004682.2	ATP6V0D1	5|7	12	6	2	0|0	1	1	1	1	1	60	0
GFI1_DeltaSNAG-BirA*-Flag	NP_004682.2	ATP6V0D1	17|3	20	10	2	0|0	1	1	1	1	1	100	0
GFI1_WT-BirA*-Flag	NP_001681.2	ATP6V1A	13|6	19	9.5	2	0|0	1	1	1	1	1	95	0
GFI1_DeltaSNAG-BirA*-Flag	NP_001681.2	ATP6V1A	16|10	26	13	2	0|0	1	1	1	1	1	130	0
GFI1_WT-BirA*-Flag	NP_001684.2	ATP6V1B2	29|32	61	30.5	2	0|0	1	1	1	1	1	305	0
GFI1_DeltaSNAG-BirA*-Flag	NP_001684.2	ATP6V1B2	27|20	47	23.5	2	0|0	1	1	1	1	1	235	0
GFI1_WT-BirA*-Flag	NP_001686.1	ATP6V1C1	4|2	6	3	2	0|0	1	1	1	1	1	30	0
GFI1_DeltaSNAG-BirA*-Flag	NP_001686.1	ATP6V1C1	0|2	2	1	2	0|0	0.5	1	0.5	1	0.5	10	0.16
GFI1B-BirA*-Flag	NP_057025.2	ATP6V1H	8|19	27	13.5	2	8|12	0	0	0	0	0	1.35	0.23
GFI1_WT-BirA*-Flag	NP_057025.2	ATP6V1H	11|11	22	11	2	8|12	0	0	0	0	0	1.1	0.25
GFI1_DeltaSNAG-BirA*-Flag	NP_057025.2	ATP6V1H	9|6	15	7.5	2	8|12	0	0	0	0	0	0.75	0.29
GFI1_DeltaSNAG-BirA*-Flag	NP_006036.1	ATP9A	0|3	3	1.5	2	0|0	0.5	1	0.5	1	0.5	15	0.12
GFI1_WT-BirA*-Flag	NP_001036011.2	ATPAF1	4|3	7	3.5	2	0|0	1	1	1	1	1	35	0
GFI1_DeltaSNAG-BirA*-Flag	NP_001036011.2	ATPAF1	2|2	4	2	2	0|0	1	1	1	1	1	20	0
GFI1B-BirA*-Flag	NP_000480.3	ATRX	49|46	95	47.5	2	17|9	1	1	1	1	1	3.65	0
GFI1_WT-BirA*-Flag	NP_000480.3	ATRX	99|114	213	106.5	2	17|9	1	1	1	1	1	8.19	0
GFI1_DeltaSNAG-BirA*-Flag	NP_000480.3	ATRX	38|45	83	41.5	2	17|9	0.9	1	0.9	1	0.9	3.19	0
GFI1B-BirA*-Flag	NP_001161093.1	ATXN10	6|6	12	6	2	5|0	0.75	0.75	0.75	0.75	0.75	2.4	0.01
GFI1_WT-BirA*-Flag	NP_001161093.1	ATXN10	13|8	21	10.5	2	5|0	0.96	0.99	0.96	0.99	0.96	4.2	0
GFI1_DeltaSNAG-BirA*-Flag	NP_001161093.1	ATXN10	11|14	25	12.5	2	5|0	0.98	0.99	0.98	0.99	0.98	5	0
GFI1_WT-BirA*-Flag	NP_001297050.1	ATXN2	8|10	18	9	2	0|0	1	1	1	1	1	90	0
GFI1_DeltaSNAG-BirA*-Flag	NP_001297050.1	ATXN2	8|4	12	6	2	0|0	1	1	1	1	1	60	0
GFI1_WT-BirA*-Flag	NP_001295159.1	ATXN2L	3|6	9	4.5	2	6|5	0	0	0	0	0	0.82	0.24
GFI1_DeltaSNAG-BirA*-Flag	NP_001295159.1	ATXN2L	0|7	7	3.5	2	6|5	0	0	0	0	0	0.64	0.24
GFI1B-BirA*-Flag	NP_853553.1	AUP1	5|0	5	2.5	2	0|0	0.5	1	0.5	1	0.5	25	0.06
GFI1B-BirA*-Flag	NP_001243763.1	AURKB	3|0	3	1.5	2	0|0	0.5	1	0.5	1	0.5	15	0.12
GFI1_WT-BirA*-Flag	NP_001243763.1	AURKB	4|7	11	5.5	2	0|0	1	1	1	1	1	55	0
GFI1_DeltaSNAG-BirA*-Flag	NP_001243763.1	AURKB	4|3	7	3.5	2	0|0	1	1	1	1	1	35	0
GFI1_WT-BirA*-Flag	NP_001120703.1	AUTS2	2|0	2	1	2	0|0	0.5	1	0.5	1	0.5	10	0.16
GFI1_DeltaSNAG-BirA*-Flag	NP_001120703.1	AUTS2	8|9	17	8.5	2	0|0	1	1	1	1	1	85	0
GFI1B-BirA*-Flag	NP_653297.3	AXDND1	0|4	4	2	2	0|0	0.5	1	0.5	1	0.5	20	0.09
GFI1_DeltaSNAG-BirA*-Flag	NP_001265528.1	AXL	6|0	6	3	2	0|0	0.5	1	0.5	1	0.5	30	0.05
GFI1_WT-BirA*-Flag	NP_001028721.1	BABAM1	0|3	3	1.5	2	0|0	0.5	1	0.5	1	0.5	15	0.12
GFI1_WT-BirA*-Flag	NP_001248769.1	BABAM2	3|0	3	1.5	2	0|0	0.5	1	0.5	1	0.5	15	0.12
GFI1_DeltaSNAG-BirA*-Flag	NP_001248769.1	BABAM2	3|5	8	4	2	0|0	1	1	1	1	1	40	0
GFI1B-BirA*-Flag	XP_016866656.1	BACH2	0|3	3	1.5	2	0|0	0.5	1	0.5	1	0.5	15	0.12
GFI1B-BirA*-Flag	NP_004273.1	BAG2	7|0	7	3.5	2	0|0	0.5	1	0.5	1	0.5	35	0.04
GFI1_WT-BirA*-Flag	NP_004273.1	BAG2	4|0	4	2	2	0|0	0.5	1	0.5	1	0.5	20	0.09
GFI1_DeltaSNAG-BirA*-Flag	NP_004273.1	BAG2	6|2	8	4	2	0|0	1	1	1	1	1	40	0
GFI1_WT-BirA*-Flag	NP_001288061.1	BAHD1	0|2	2	1	2	0|0	0.5	1	0.5	1	0.5	10	0.16
GFI1_WT-BirA*-Flag	NP_061330.2	BAIAP2L1	3|0	3	1.5	2	0|0	0.5	1	0.5	1	0.5	15	0.12
GFI1_DeltaSNAG-BirA*-Flag	NP_061330.2	BAIAP2L1	7|0	7	3.5	2	0|0	0.5	1	0.5	1	0.5	35	0.04
GFI1_WT-BirA*-Flag	NP_001137457.1	BANF1	6|0	6	3	2	64|31	0	0	0	0	0	0.06	0.29
GFI1_DeltaSNAG-BirA*-Flag	NP_001137457.1	BANF1	10|6	16	8	2	64|31	0	0	0	0	0	0.17	0.29
GFI1B-BirA*-Flag	NP_038476.2	BAZ1A	87|43	130	65	2	0|0	1	1	1	1	1	650	0
GFI1_WT-BirA*-Flag	NP_038476.2	BAZ1A	14|18	32	16	2	0|0	1	1	1	1	1	160	0
GFI1_DeltaSNAG-BirA*-Flag	NP_038476.2	BAZ1A	8|7	15	7.5	2	0|0	1	1	1	1	1	75	0
GFI1B-BirA*-Flag	NP_115784.1	BAZ1B	163|148	311	155.5	2	26|17	1	1	1	1	1	7.23	0
GFI1_WT-BirA*-Flag	NP_115784.1	BAZ1B	121|144	265	132.5	2	26|17	1	1	1	1	1	6.16	0
GFI1_DeltaSNAG-BirA*-Flag	NP_115784.1	BAZ1B	69|60	129	64.5	2	26|17	0.89	1	0.89	1	0.89	3	0
GFI1B-BirA*-Flag	NP_001287834.1	BAZ2A	48|44	92	46	2	0|0	1	1	1	1	1	460	0
GFI1_WT-BirA*-Flag	NP_001287834.1	BAZ2A	20|21	41	20.5	2	0|0	1	1	1	1	1	205	0
GFI1_DeltaSNAG-BirA*-Flag	NP_001287834.1	BAZ2A	16|12	28	14	2	0|0	1	1	1	1	1	140	0
GFI1B-BirA*-Flag	NP_001276904.1	BAZ2B	4|0	4	2	2	0|0	0.5	1	0.5	1	0.5	20	0.09
GFI1B-BirA*-Flag	NP_001136040.1	BBX	11|16	27	13.5	2	0|0	1	1	1	1	1	135	0
GFI1_WT-BirA*-Flag	NP_001136040.1	BBX	16|11	27	13.5	2	0|0	1	1	1	1	1	135	0
GFI1_DeltaSNAG-BirA*-Flag	NP_001136040.1	BBX	14|3	17	8.5	2	0|0	1	1	1	1	1	85	0
GFI1_WT-BirA*-Flag	NP_510868.1	BCCIP	11|6	17	8.5	2	0|0	1	1	1	1	1	85	0
GFI1_DeltaSNAG-BirA*-Flag	NP_510868.1	BCCIP	12|10	22	11	2	0|0	1	1	1	1	1	110	0
GFI1_WT-BirA*-Flag	NP_000700.1	BCKDHA	3|3	6	3	2	0|0	1	1	1	1	1	30	0
GFI1B-BirA*-Flag	NP_060484.2	BCL11A	10|0	10	5	2	0|0	0.5	1	0.5	1	0.5	50	0.03
GFI1_WT-BirA*-Flag	NP_060484.2	BCL11A	24|10	34	17	2	0|0	1	1	1	1	1	170	0
GFI1_DeltaSNAG-BirA*-Flag	NP_060484.2	BCL11A	15|3	18	9	2	0|0	1	1	1	1	1	90	0
GFI1B-BirA*-Flag	NP_001269166.1	BCL11B	3|0	3	1.5	2	0|0	0.5	1	0.5	1	0.5	15	0.12
GFI1_WT-BirA*-Flag	NP_001269166.1	BCL11B	4|0	4	2	2	0|0	0.5	1	0.5	1	0.5	20	0.09
GFI1B-BirA*-Flag	NP_004317.2	BCL9	7|0	7	3.5	2	0|0	0.5	1	0.5	1	0.5	35	0.04
GFI1_WT-BirA*-Flag	NP_004317.2	BCL9	3|3	6	3	2	0|0	1	1	1	1	1	30	0
GFI1_WT-BirA*-Flag	NP_872363.1	BCL9L	0|5	5	2.5	2	0|0	0.5	1	0.5	1	0.5	25	0.06
GFI1B-BirA*-Flag	NP_001070908.1	BCLAF1	26|21	47	23.5	2	5|5	1	1	1	1	1	4.7	0
GFI1_WT-BirA*-Flag	NP_001070908.1	BCLAF1	48|74	122	61	2	5|5	1	1	1	1	1	12.2	0
GFI1_DeltaSNAG-BirA*-Flag	NP_001070908.1	BCLAF1	28|33	61	30.5	2	5|5	1	1	1	1	1	6.1	0
GFI1B-BirA*-Flag	NP_001116855.1	BCOR	73|64	137	68.5	2	0|0	1	1	1	1	1	685	0
GFI1_WT-BirA*-Flag	NP_001116855.1	BCOR	92|100	192	96	2	0|0	1	1	1	1	1	960	0
GFI1_DeltaSNAG-BirA*-Flag	NP_001116855.1	BCOR	21|26	47	23.5	2	0|0	1	1	1	1	1	235	0
GFI1B-BirA*-Flag	NP_001171701.1	BCORL1	22|8	30	15	2	0|0	1	1	1	1	1	150	0
GFI1_WT-BirA*-Flag	NP_001171701.1	BCORL1	8|10	18	9	2	0|0	1	1	1	1	1	90	0
GFI1_WT-BirA*-Flag	NP_001073335.1	BCS1L	13|5	18	9	2	0|0	1	1	1	1	1	90	0
GFI1_DeltaSNAG-BirA*-Flag	NP_001073335.1	BCS1L	10|13	23	11.5	2	0|0	1	1	1	1	1	115	0
GFI1B-BirA*-Flag	NP_060899.2	BDP1	0|6	6	3	2	0|0	0.5	1	0.5	1	0.5	30	0.05
GFI1B-BirA*-Flag	NP_001073919.1	BEND3	7|9	16	8	2	0|0	1	1	1	1	1	80	0
GFI1_WT-BirA*-Flag	NP_001073919.1	BEND3	9|6	15	7.5	2	0|0	1	1	1	1	1	75	0
GFI1_DeltaSNAG-BirA*-Flag	NP_001073919.1	BEND3	0|5	5	2.5	2	0|0	0.5	1	0.5	1	0.5	25	0.06
GFI1B-BirA*-Flag	NP_056526.3	BICRA	7|0	7	3.5	2	0|0	0.5	1	0.5	1	0.5	35	0.04
GFI1B-BirA*-Flag	BirA_R118G_H0QFJ5	BirA_R118G_H0QFJ5	118|155	273	136.5	2	37|51	0.5	1	0.5	1	0.5	3.1	0.01
GFI1_WT-BirA*-Flag	BirA_R118G_H0QFJ5	BirA_R118G_H0QFJ5	94|107	201	100.5	2	37|51	0	0	0	0	0	2.28	0.25
GFI1_DeltaSNAG-BirA*-Flag	BirA_R118G_H0QFJ5	BirA_R118G_H0QFJ5	49|56	105	52.5	2	37|51	0	0	0	0	0	1.19	0.28
GFI1_WT-BirA*-Flag	NP_057336.3	BIRC6	5|0	5	2.5	2	0|0	0.5	1	0.5	1	0.5	25	0.06
GFI1_WT-BirA*-Flag	NP_001317394.1	BLK	0|6	6	3	2	0|0	0.5	1	0.5	1	0.5	30	0.05
GFI1_DeltaSNAG-BirA*-Flag	NP_001317394.1	BLK	6|4	10	5	2	0|0	1	1	1	1	1	50	0
GFI1B-BirA*-Flag	NP_000048.1	BLM	22|9	31	15.5	2	0|0	1	1	1	1	1	155	0
GFI1_WT-BirA*-Flag	NP_000048.1	BLM	4|4	8	4	2	0|0	1	1	1	1	1	40	0
GFI1_WT-BirA*-Flag	NP_000703.2	BLVRA	13|14	27	13.5	2	0|0	1	1	1	1	1	135	0
GFI1_DeltaSNAG-BirA*-Flag	NP_000703.2	BLVRA	16|16	32	16	2	0|0	1	1	1	1	1	160	0
GFI1_WT-BirA*-Flag	NP_000704.1	BLVRB	18|23	41	20.5	2	0|0	1	1	1	1	1	205	0
GFI1_DeltaSNAG-BirA*-Flag	NP_000704.1	BLVRB	13|12	25	12.5	2	0|0	1	1	1	1	1	125	0
GFI1B-BirA*-Flag	NP_055568.3	BMS1	19|19	38	19	2	0|0	1	1	1	1	1	190	0
GFI1_WT-BirA*-Flag	NP_055568.3	BMS1	16|20	36	18	2	0|0	1	1	1	1	1	180	0
GFI1_DeltaSNAG-BirA*-Flag	NP_055568.3	BMS1	18|12	30	15	2	0|0	1	1	1	1	1	150	0
GFI1B-BirA*-Flag	NP_683692.2	BOD1L1	6|4	10	5	2	0|7	0.09	0.16	0.09	0.16	0.09	1.43	0.21
GFI1_WT-BirA*-Flag	NP_683692.2	BOD1L1	7|5	12	6	2	0|7	0.21	0.36	0.21	0.36	0.21	1.71	0.2
GFI1_DeltaSNAG-BirA*-Flag	NP_683692.2	BOD1L1	4|0	4	2	2	0|7	0.01	0.01	0.01	0.01	0.01	0.57	0.22
GFI1B-BirA*-Flag	NP_001026997.1	BOLA2	7|0	7	3.5	2	0|0	0.5	1	0.5	1	0.5	35	0.04
GFI1_WT-BirA*-Flag	NP_001026997.1	BOLA2	21|23	44	22	2	0|0	1	1	1	1	1	220	0
GFI1_DeltaSNAG-BirA*-Flag	NP_001026997.1	BOLA2	21|21	42	21	2	0|0	1	1	1	1	1	210	0
GFI1B-BirA*-Flag	NP_056016.1	BOP1	6|4	10	5	2	0|0	1	1	1	1	1	50	0
GFI1_WT-BirA*-Flag	NP_056016.1	BOP1	20|16	36	18	2	0|0	1	1	1	1	1	180	0
GFI1_DeltaSNAG-BirA*-Flag	NP_056016.1	BOP1	12|16	28	14	2	0|0	1	1	1	1	1	140	0
GFI1_WT-BirA*-Flag	NP_006076.4	BPNT1	14|4	18	9	2	0|0	1	1	1	1	1	90	0
GFI1_DeltaSNAG-BirA*-Flag	NP_006076.4	BPNT1	9|5	14	7	2	0|0	1	1	1	1	1	70	0
GFI1B-BirA*-Flag	XP_005257207.1	BPTF	64|25	89	44.5	2	0|0	1	1	1	1	1	445	0
GFI1_WT-BirA*-Flag	XP_005257207.1	BPTF	32|22	54	27	2	0|0	1	1	1	1	1	270	0
GFI1_DeltaSNAG-BirA*-Flag	XP_005257207.1	BPTF	12|19	31	15.5	2	0|0	1	1	1	1	1	155	0
GFI1B-BirA*-Flag	NP_006759.3	BRAP	3|0	3	1.5	2	0|3	0.35	0.7	0.35	0.7	0.35	1	0.19
GFI1_WT-BirA*-Flag	NP_001337555.1	BRAT1	5|4	9	4.5	2	0|0	1	1	1	1	1	45	0
GFI1_DeltaSNAG-BirA*-Flag	NP_001337555.1	BRAT1	0|4	4	2	2	0|0	0.5	1	0.5	1	0.5	20	0.09
GFI1B-BirA*-Flag	NP_009225.1	BRCA1	8|0	8	4	2	0|0	0.5	1	0.5	1	0.5	40	0.04
GFI1B-BirA*-Flag	NP_000050.2	BRCA2	5|5	10	5	2	0|0	1	1	1	1	1	50	0
GFI1B-BirA*-Flag	NP_001106653.1	BRD2	0|3	3	1.5	2	0|0	0.5	1	0.5	1	0.5	15	0.12
GFI1_WT-BirA*-Flag	NP_001106653.1	BRD2	10|6	16	8	2	0|0	1	1	1	1	1	80	0
GFI1_DeltaSNAG-BirA*-Flag	NP_001106653.1	BRD2	5|6	11	5.5	2	0|0	1	1	1	1	1	55	0
GFI1B-BirA*-Flag	NP_031397.1	BRD3	7|3	10	5	2	0|0	1	1	1	1	1	50	0
GFI1_WT-BirA*-Flag	NP_031397.1	BRD3	12|16	28	14	2	0|0	1	1	1	1	1	140	0
GFI1_DeltaSNAG-BirA*-Flag	NP_031397.1	BRD3	0|6	6	3	2	0|0	0.5	1	0.5	1	0.5	30	0.05
GFI1B-BirA*-Flag	NP_490597.1	BRD4	47|24	71	35.5	2	0|0	1	1	1	1	1	355	0
GFI1_WT-BirA*-Flag	NP_490597.1	BRD4	62|62	124	62	2	0|0	1	1	1	1	1	620	0
GFI1_DeltaSNAG-BirA*-Flag	NP_490597.1	BRD4	32|39	71	35.5	2	0|0	1	1	1	1	1	355	0
GFI1B-BirA*-Flag	NP_001167455.1	BRD7	5|5	10	5	2	0|0	1	1	1	1	1	50	0
GFI1_WT-BirA*-Flag	NP_001167455.1	BRD7	9|7	16	8	2	0|0	1	1	1	1	1	80	0
GFI1_DeltaSNAG-BirA*-Flag	NP_001167455.1	BRD7	9|3	12	6	2	0|0	1	1	1	1	1	60	0
GFI1B-BirA*-Flag	NP_114432.2	BRIP1	7|0	7	3.5	2	0|0	0.5	1	0.5	1	0.5	35	0.04
GFI1B-BirA*-Flag	NP_060791.3	BRIX1	4|8	12	6	2	10|0	0.01	0.02	0.01	0.02	0.01	1.2	0.22
GFI1_WT-BirA*-Flag	NP_060791.3	BRIX1	19|18	37	18.5	2	10|0	0.96	0.97	0.96	0.97	0.96	3.7	0
GFI1_DeltaSNAG-BirA*-Flag	NP_060791.3	BRIX1	29|32	61	30.5	2	10|0	0.99	1	0.99	1	0.99	6.1	0
GFI1_WT-BirA*-Flag	NP_001275508.1	BROX	6|3	9	4.5	2	0|0	1	1	1	1	1	45	0
GFI1_DeltaSNAG-BirA*-Flag	NP_001275508.1	BROX	4|11	15	7.5	2	0|0	1	1	1	1	1	75	0
GFI1B-BirA*-Flag	NP_001003694.1	BRPF1	2|0	2	1	2	0|0	0.5	1	0.5	1	0.5	10	0.16
GFI1_DeltaSNAG-BirA*-Flag	NP_001003694.1	BRPF1	3|0	3	1.5	2	0|0	0.5	1	0.5	1	0.5	15	0.12
GFI1B-BirA*-Flag	NP_056510.2	BRPF3	4|2	6	3	2	0|0	1	1	1	1	1	30	0
GFI1B-BirA*-Flag	NP_003449.2	BSN	3|0	3	1.5	2	0|0	0.5	1	0.5	1	0.5	15	0.12
GFI1_WT-BirA*-Flag	NP_003449.2	BSN	0|4	4	2	2	0|0	0.5	1	0.5	1	0.5	20	0.09
GFI1_DeltaSNAG-BirA*-Flag	NP_003963.1	BTAF1	0|4	4	2	2	0|0	0.5	1	0.5	1	0.5	20	0.09
GFI1_WT-BirA*-Flag	NP_001032726.1	BTF3	0|2	2	1	2	0|0	0.5	1	0.5	1	0.5	10	0.16
GFI1_DeltaSNAG-BirA*-Flag	NP_001032726.1	BTF3	7|4	11	5.5	2	0|0	1	1	1	1	1	55	0
GFI1_WT-BirA*-Flag	NP_001291490.1	BTNL2	3|0	3	1.5	2	0|0	0.5	1	0.5	1	0.5	15	0.12
GFI1B-BirA*-Flag	NP_001007794.1	BUB3	10|0	10	5	2	0|0	0.5	1	0.5	1	0.5	50	0.03
GFI1_WT-BirA*-Flag	NP_001007794.1	BUB3	44|44	88	44	2	0|0	1	1	1	1	1	440	0
GFI1_DeltaSNAG-BirA*-Flag	NP_001007794.1	BUB3	33|36	69	34.5	2	0|0	1	1	1	1	1	345	0
GFI1B-BirA*-Flag	NP_003901.2	BUD31	6|0	6	3	2	0|0	0.5	1	0.5	1	0.5	30	0.05
GFI1_WT-BirA*-Flag	NP_003901.2	BUD31	4|0	4	2	2	0|0	0.5	1	0.5	1	0.5	20	0.09
GFI1_WT-BirA*-Flag	NP_004044.3	BYSL	20|19	39	19.5	2	0|0	1	1	1	1	1	195	0
GFI1_DeltaSNAG-BirA*-Flag	NP_004044.3	BYSL	12|14	26	13	2	0|0	1	1	1	1	1	130	0
GFI1_WT-BirA*-Flag	NP_001193996.1	BZW1	8|5	13	6.5	2	0|0	1	1	1	1	1	65	0
GFI1_DeltaSNAG-BirA*-Flag	NP_001193996.1	BZW1	7|6	13	6.5	2	0|0	1	1	1	1	1	65	0
GFI1B-BirA*-Flag	NP_055082.1	C11orf58	0|16	16	8	2	0|0	0.5	1	0.5	1	0.5	80	0.02
GFI1_WT-BirA*-Flag	NP_055082.1	C11orf58	12|14	26	13	2	0|0	1	1	1	1	1	130	0
GFI1_DeltaSNAG-BirA*-Flag	NP_055082.1	C11orf58	8|15	23	11.5	2	0|0	1	1	1	1	1	115	0
GFI1_WT-BirA*-Flag	NP_067653.3	C12orf10	5|3	8	4	2	0|0	1	1	1	1	1	40	0
GFI1_DeltaSNAG-BirA*-Flag	NP_067653.3	C12orf10	4|7	11	5.5	2	0|0	1	1	1	1	1	55	0
GFI1B-BirA*-Flag	NP_001185987.1	C15orf38-AP3S2	4|0	4	2	2	0|0	0.5	1	0.5	1	0.5	20	0.09
GFI1_WT-BirA*-Flag	NP_689672.4	C16orf89	2|0	2	1	2	0|0	0.5	1	0.5	1	0.5	10	0.16
GFI1B-BirA*-Flag	XP_005258079.1	C17orf75	0|5	5	2.5	2	0|0	0.5	1	0.5	1	0.5	25	0.06
GFI1B-BirA*-Flag	NP_001008240.1	C18orf25	2|0	2	1	2	0|0	0.5	1	0.5	1	0.5	10	0.16
GFI1_DeltaSNAG-BirA*-Flag	NP_001295169.1	C19orf70	5|0	5	2.5	2	0|0	0.5	1	0.5	1	0.5	25	0.06
GFI1_WT-BirA*-Flag	NP_001263280.1	C1orf141	3|0	3	1.5	2	0|0	0.5	1	0.5	1	0.5	15	0.12
GFI1_WT-BirA*-Flag	NP_997239.2	C1orf174	0|6	6	3	2	0|0	0.5	1	0.5	1	0.5	30	0.05
GFI1_DeltaSNAG-BirA*-Flag	NP_997239.2	C1orf174	0|3	3	1.5	2	0|0	0.5	1	0.5	1	0.5	15	0.12
GFI1B-BirA*-Flag	NP_077295.1	C1orf35	0|4	4	2	2	0|0	0.5	1	0.5	1	0.5	20	0.09
GFI1_WT-BirA*-Flag	NP_077295.1	C1orf35	5|4	9	4.5	2	0|0	1	1	1	1	1	45	0
GFI1_DeltaSNAG-BirA*-Flag	NP_077295.1	C1orf35	3|2	5	2.5	2	0|0	1	1	1	1	1	25	0
GFI1_WT-BirA*-Flag	NP_689698.1	C1orf74	2|0	2	1	2	0|0	0.5	1	0.5	1	0.5	10	0.16
GFI1B-BirA*-Flag	NP_001203.1	C1QBP	22|17	39	19.5	2	20|15	0	0	0	0	0	1.11	0.27
GFI1_WT-BirA*-Flag	NP_001203.1	C1QBP	43|52	95	47.5	2	20|15	0.7	1	0.7	1	0.7	2.71	0.01
GFI1_DeltaSNAG-BirA*-Flag	NP_001203.1	C1QBP	46|43	89	44.5	2	20|15	0.69	0.97	0.69	0.97	0.69	2.54	0.01
GFI1_WT-BirA*-Flag	NP_001034229.1	C20orf27	0|4	4	2	2	0|0	0.5	1	0.5	1	0.5	20	0.09
GFI1_DeltaSNAG-BirA*-Flag	NP_001034229.1	C20orf27	3|0	3	1.5	2	0|0	0.5	1	0.5	1	0.5	15	0.12
GFI1_DeltaSNAG-BirA*-Flag	NP_056315.1	C2CD2	0|2	2	1	2	0|0	0.5	1	0.5	1	0.5	10	0.16
GFI1B-BirA*-Flag	Q2UVX4	C3	0|10	10	5	2	5|10	0	0	0	0	0	0.67	0.24
GFI1_WT-BirA*-Flag	NP_060826.2	C5orf22	4|0	4	2	2	0|0	0.5	1	0.5	1	0.5	20	0.09
GFI1_DeltaSNAG-BirA*-Flag	NP_060826.2	C5orf22	3|0	3	1.5	2	0|0	0.5	1	0.5	1	0.5	15	0.12
GFI1_WT-BirA*-Flag	XP_011512416.1	C6	2|0	2	1	2	0|0	0.5	1	0.5	1	0.5	10	0.16
GFI1B-BirA*-Flag	NP_001165463.1	C6orf223	0|2	2	1	2	0|0	0.5	1	0.5	1	0.5	10	0.16
GFI1B-BirA*-Flag	NP_001093328.1	C7orf25	0|14	14	7	2	0|0	0.5	1	0.5	1	0.5	70	0.03
GFI1_WT-BirA*-Flag	XP_011513882.1	C7orf50	4|0	4	2	2	0|0	0.5	1	0.5	1	0.5	20	0.09
GFI1B-BirA*-Flag	NP_057604.1	C9orf78	4|0	4	2	2	0|0	0.5	1	0.5	1	0.5	20	0.09
GFI1_WT-BirA*-Flag	NP_000058.1	CA2	11|16	27	13.5	2	0|0	1	1	1	1	1	135	0
GFI1_DeltaSNAG-BirA*-Flag	NP_000058.1	CA2	14|18	32	16	2	0|0	1	1	1	1	1	160	0
GFI1_DeltaSNAG-BirA*-Flag	NP_001308766.1	CA8	2|0	2	1	2	0|0	0.5	1	0.5	1	0.5	10	0.16
GFI1_WT-BirA*-Flag	NP_001161097.1	CACNA1C	0|2	2	1	2	0|0	0.5	1	0.5	1	0.5	10	0.16
GFI1_DeltaSNAG-BirA*-Flag	NP_001005505.1	CACNA2D2	2|0	2	1	2	0|0	0.5	1	0.5	1	0.5	10	0.16
GFI1B-BirA*-Flag	NP_001074012.1	CACTIN	5|0	5	2.5	2	0|0	0.5	1	0.5	1	0.5	25	0.06
GFI1_WT-BirA*-Flag	NP_001074012.1	CACTIN	2|0	2	1	2	0|0	0.5	1	0.5	1	0.5	10	0.16
GFI1B-BirA*-Flag	NP_001007215.1	CACYBP	0|5	5	2.5	2	0|4	0.41	0.82	0.41	0.82	0.41	1.25	0.19
GFI1_WT-BirA*-Flag	NP_001007215.1	CACYBP	56|68	124	62	2	0|4	1	1	1	1	1	31	0
GFI1_DeltaSNAG-BirA*-Flag	NP_001007215.1	CACYBP	40|58	98	49	2	0|4	1	1	1	1	1	24.5	0
GFI1B-BirA*-Flag	NP_001293008.1	CAD	29|45	74	37	2	38|40	0	0	0	0	0	0.95	0.28
GFI1_WT-BirA*-Flag	NP_001293008.1	CAD	66|83	149	74.5	2	38|40	0	0	0	0	0	1.91	0.26
GFI1_DeltaSNAG-BirA*-Flag	NP_001293008.1	CAD	62|77	139	69.5	2	38|40	0	0	0	0	0	1.78	0.27
GFI1B-BirA*-Flag	NP_004333.1	CALD1	3|0	3	1.5	2	0|0	0.5	1	0.5	1	0.5	15	0.12
GFI1_DeltaSNAG-BirA*-Flag	NP_714922.1	CALHM5	0|6	6	3	2	0|0	0.5	1	0.5	1	0.5	30	0.05
GFI1B-BirA*-Flag	NP_001292553.1	CALM2	16|38	54	27	2	63|45	0	0	0	0	0	0.5	0.29
GFI1_DeltaSNAG-BirA*-Flag	NP_001292553.1	CALM2	0|3	3	1.5	2	63|45	0	0	0	0	0	0.03	0.29
GFI1B-BirA*-Flag	NP_004334.1	CALR	0|9	9	4.5	2	9|6	0	0	0	0	0	0.6	0.25
GFI1_WT-BirA*-Flag	NP_004334.1	CALR	147|159	306	153	2	9|6	1	1	1	1	1	20.4	0
GFI1_DeltaSNAG-BirA*-Flag	NP_004334.1	CALR	124|148	272	136	2	9|6	1	1	1	1	1	18.13	0
GFI1B-BirA*-Flag	NP_001212.2	CAMK2D	0|2	2	1	2	0|3	0.19	0.39	0.19	0.39	0.19	0.67	0.2
GFI1_WT-BirA*-Flag	NP_001212.2	CAMK2D	4|7	11	5.5	2	0|3	0.92	0.98	0.92	0.98	0.92	3.67	0
GFI1_DeltaSNAG-BirA*-Flag	NP_001212.2	CAMK2D	4|0	4	2	2	0|3	0.43	0.87	0.43	0.87	0.43	1.33	0.19
GFI1_DeltaSNAG-BirA*-Flag	NP_056262.3	CAMSAP1	0|2	2	1	2	0|0	0.5	1	0.5	1	0.5	10	0.16
GFI1B-BirA*-Flag	NP_001284636.1	CAMSAP2	0|3	3	1.5	2	0|0	0.5	1	0.5	1	0.5	15	0.12
GFI1B-BirA*-Flag	NP_001316603.1	CAND1	39|40	79	39.5	2	24|26	0	0	0	0	0	1.58	0.27
GFI1_WT-BirA*-Flag	NP_001316603.1	CAND1	143|160	303	151.5	2	24|26	1	1	1	1	1	6.06	0
GFI1_DeltaSNAG-BirA*-Flag	NP_001316603.1	CAND1	126|134	260	130	2	24|26	1	1	1	1	1	5.2	0
GFI1_WT-BirA*-Flag	NP_001155971.1	CAND2	0|6	6	3	2	0|3	0.48	0.96	0.48	0.96	0.48	2	0.19
GFI1B-BirA*-Flag	NP_001019820.1	CANX	11|14	25	12.5	2	14|12	0	0	0	0	0	0.96	0.26
GFI1_WT-BirA*-Flag	NP_001019820.1	CANX	134|132	266	133	2	14|12	1	1	1	1	1	10.23	0
GFI1_DeltaSNAG-BirA*-Flag	NP_001019820.1	CANX	117|132	249	124.5	2	14|12	1	1	1	1	1	9.58	0
GFI1B-BirA*-Flag	NP_001099000.1	CAP1	4|9	13	6.5	2	8|15	0	0	0	0	0	0.57	0.29
GFI1_WT-BirA*-Flag	NP_001099000.1	CAP1	43|33	76	38	2	8|15	0.92	1	0.92	1	0.92	3.3	0
GFI1_DeltaSNAG-BirA*-Flag	NP_001099000.1	CAP1	37|33	70	35	2	8|15	0.92	0.99	0.92	0.99	0.92	3.04	0
GFI1_DeltaSNAG-BirA*-Flag	NP_001243068.1	CAPG	0|3	3	1.5	2	0|0	0.5	1	0.5	1	0.5	15	0.12
GFI1_DeltaSNAG-BirA*-Flag	NP_001139540.1	CAPN2	5|0	5	2.5	2	2|0	0.49	0.98	0.49	0.98	0.49	2.5	0.18
GFI1B-BirA*-Flag	NP_006126.1	CAPZA1	15|147	162	81	2	138|87	0	0	0	0	0	0.72	0.28
GFI1_WT-BirA*-Flag	NP_006126.1	CAPZA1	36|32	68	34	2	138|87	0	0	0	0	0	0.3	0.29
GFI1_DeltaSNAG-BirA*-Flag	NP_006126.1	CAPZA1	30|31	61	30.5	2	138|87	0	0	0	0	0	0.27	0.29
GFI1B-BirA*-Flag	NP_006127.1	CAPZA2	8|63	71	35.5	2	45|48	0	0	0	0	0	0.76	0.28
GFI1_WT-BirA*-Flag	NP_006127.1	CAPZA2	19|18	37	18.5	2	45|48	0	0	0	0	0	0.4	0.29
GFI1_DeltaSNAG-BirA*-Flag	NP_006127.1	CAPZA2	15|16	31	15.5	2	45|48	0	0	0	0	0	0.33	0.29
GFI1B-BirA*-Flag	NP_004921.1	CAPZB	12|187	199	99.5	2	148|149	0	0	0	0	0	0.67	0.28
GFI1_WT-BirA*-Flag	NP_004921.1	CAPZB	47|46	93	46.5	2	148|149	0	0	0	0	0	0.31	0.29
GFI1_DeltaSNAG-BirA*-Flag	NP_004921.1	CAPZB	44|56	100	50	2	148|149	0	0	0	0	0	0.34	0.29
GFI1_WT-BirA*-Flag	NP_954592.1	CARM1	3|4	7	3.5	2	0|0	1	1	1	1	1	35	0
GFI1_WT-BirA*-Flag	NP_001014437.1	CARS	5|4	9	4.5	2	0|0	1	1	1	1	1	45	0
GFI1_DeltaSNAG-BirA*-Flag	NP_001014437.1	CARS	3|4	7	3.5	2	0|0	1	1	1	1	1	35	0
GFI1_WT-BirA*-Flag	NP_078813.1	CARS2	5|4	9	4.5	2	0|0	1	1	1	1	1	45	0
GFI1_DeltaSNAG-BirA*-Flag	NP_078813.1	CARS2	3|5	8	4	2	0|0	1	1	1	1	1	40	0
GFI1_WT-BirA*-Flag	NP_001119527.1	CASK	10|3	13	6.5	2	0|0	1	1	1	1	1	65	0
GFI1_DeltaSNAG-BirA*-Flag	NP_001119527.1	CASK	9|8	17	8.5	2	0|0	1	1	1	1	1	85	0
GFI1B-BirA*-Flag	NP_001218.1	CASP7	2|0	2	1	2	0|0	0.5	1	0.5	1	0.5	10	0.16
GFI1_DeltaSNAG-BirA*-Flag	NP_001218.1	CASP7	2|0	2	1	2	0|0	0.5	1	0.5	1	0.5	10	0.16
GFI1B-BirA*-Flag	NP_001131139.1	CASP8AP2	4|0	4	2	2	0|0	0.5	1	0.5	1	0.5	20	0.09
GFI1B-BirA*-Flag	NP_001073312.1	CASZ1	14|7	21	10.5	2	0|0	1	1	1	1	1	105	0
GFI1_WT-BirA*-Flag	NP_001073312.1	CASZ1	7|4	11	5.5	2	0|0	1	1	1	1	1	55	0
GFI1B-BirA*-Flag	NP_001748.1	CBR1	0|9	9	4.5	2	8|7	0	0	0	0	0	0.6	0.25
GFI1_WT-BirA*-Flag	NP_001748.1	CBR1	28|38	66	33	2	8|7	1	1	1	1	1	4.4	0
GFI1_DeltaSNAG-BirA*-Flag	NP_001748.1	CBR1	25|25	50	25	2	8|7	1	1	1	1	1	3.33	0
GFI1_DeltaSNAG-BirA*-Flag	NP_001227.1	CBR3	13|0	13	6.5	2	0|0	0.5	1	0.5	1	0.5	65	0.03
GFI1B-BirA*-Flag	NP_000062.1	CBS	0|4	4	2	2	0|3	0.43	0.87	0.43	0.87	0.43	1.33	0.19
GFI1_WT-BirA*-Flag	NP_000062.1	CBS	10|7	17	8.5	2	0|3	0.99	0.99	0.99	0.99	0.99	5.67	0
GFI1_DeltaSNAG-BirA*-Flag	NP_000062.1	CBS	6|4	10	5	2	0|3	0.91	0.96	0.91	0.96	0.91	3.33	0
GFI1B-BirA*-Flag	NP_001120700.1	CBX1	13|17	30	15	2	19|9	0	0	0	0	0	1.07	0.26
GFI1_WT-BirA*-Flag	NP_001120700.1	CBX1	25|21	46	23	2	19|9	0	0	0	0	0	1.64	0.25
GFI1_DeltaSNAG-BirA*-Flag	NP_001120700.1	CBX1	9|11	20	10	2	19|9	0	0	0	0	0	0.71	0.29
GFI1B-BirA*-Flag	NP_009207.2	CBX3	32|61	93	46.5	2	72|46	0	0	0	0	0	0.79	0.28
GFI1_WT-BirA*-Flag	NP_009207.2	CBX3	52|49	101	50.5	2	72|46	0	0	0	0	0	0.86	0.29
GFI1_DeltaSNAG-BirA*-Flag	NP_009207.2	CBX3	38|39	77	38.5	2	72|46	0	0	0	0	0	0.65	0.29
GFI1B-BirA*-Flag	NP_003646.2	CBX4	4|0	4	2	2	0|0	0.5	1	0.5	1	0.5	20	0.09
GFI1B-BirA*-Flag	NP_001120793.1	CBX5	6|6	12	6	2	99|60	0	0	0	0	0	0.08	0.29
GFI1_WT-BirA*-Flag	NP_001120793.1	CBX5	25|22	47	23.5	2	99|60	0	0	0	0	0	0.3	0.29
GFI1_DeltaSNAG-BirA*-Flag	NP_001120793.1	CBX5	16|17	33	16.5	2	99|60	0	0	0	0	0	0.21	0.29
GFI1B-BirA*-Flag	NP_065700.1	CBX8	10|6	16	8	2	0|0	1	1	1	1	1	80	0
GFI1_WT-BirA*-Flag	NP_065700.1	CBX8	3|5	8	4	2	0|0	1	1	1	1	1	40	0
GFI1B-BirA*-Flag	NP_060191.3	CC2D1A	0|4	4	2	2	0|0	0.5	1	0.5	1	0.5	20	0.09
GFI1_WT-BirA*-Flag	NP_060191.3	CC2D1A	9|3	12	6	2	0|0	1	1	1	1	1	60	0
GFI1_DeltaSNAG-BirA*-Flag	NP_060191.3	CC2D1A	5|4	9	4.5	2	0|0	1	1	1	1	1	45	0
GFI1B-BirA*-Flag	NP_001269888.1	CCAR1	16|4	20	10	2	4|0	0.81	1	0.81	1	0.81	5	0
GFI1_WT-BirA*-Flag	NP_001269888.1	CCAR1	22|25	47	23.5	2	4|0	1	1	1	1	1	11.75	0
GFI1_DeltaSNAG-BirA*-Flag	NP_001269888.1	CCAR1	15|16	31	15.5	2	4|0	1	1	1	1	1	7.75	0
GFI1B-BirA*-Flag	NP_066997.3	CCAR2	26|25	51	25.5	2	9|8	1	1	1	1	1	3	0
GFI1_WT-BirA*-Flag	NP_066997.3	CCAR2	70|77	147	73.5	2	9|8	1	1	1	1	1	8.65	0
GFI1_DeltaSNAG-BirA*-Flag	NP_066997.3	CCAR2	63|60	123	61.5	2	9|8	1	1	1	1	1	7.24	0
GFI1B-BirA*-Flag	NP_001264003.1	CCDC12	2|0	2	1	2	0|0	0.5	1	0.5	1	0.5	10	0.16
GFI1_WT-BirA*-Flag	NP_659415.1	CCDC138	2|0	2	1	2	0|0	0.5	1	0.5	1	0.5	10	0.16
GFI1_WT-BirA*-Flag	NP_001139669.1	CCDC168	0|4	4	2	2	4|0	0.32	0.63	0.32	0.63	0.32	1	0.2
GFI1_DeltaSNAG-BirA*-Flag	NP_001308758.1	CCDC186	0|2	2	1	2	0|0	0.5	1	0.5	1	0.5	10	0.16
GFI1B-BirA*-Flag	NP_001278445.1	CCDC187	3|0	3	1.5	2	0|0	0.5	1	0.5	1	0.5	15	0.12
GFI1_DeltaSNAG-BirA*-Flag	NP_001278445.1	CCDC187	3|0	3	1.5	2	0|0	0.5	1	0.5	1	0.5	15	0.12
GFI1_WT-BirA*-Flag	NP_001291459.1	CCDC25	2|0	2	1	2	0|0	0.5	1	0.5	1	0.5	10	0.16
GFI1B-BirA*-Flag	XP_016855891.1	CCDC27	2|0	2	1	2	0|0	0.5	1	0.5	1	0.5	10	0.16
GFI1_WT-BirA*-Flag	NP_064583.2	CCDC47	15|16	31	15.5	2	0|0	1	1	1	1	1	155	0
GFI1_DeltaSNAG-BirA*-Flag	NP_064583.2	CCDC47	6|10	16	8	2	0|0	1	1	1	1	1	80	0
GFI1B-BirA*-Flag	XP_006712663.1	CCDC93	0|26	26	13	2	0|0	0.5	1	0.5	1	0.5	130	0.02
GFI1B-BirA*-Flag	NP_001025006.1	CCM2	2|0	2	1	2	0|0	0.5	1	0.5	1	0.5	10	0.16
GFI1B-BirA*-Flag	NP_114172.1	CCNB1	0|4	4	2	2	0|0	0.5	1	0.5	1	0.5	20	0.09
GFI1_WT-BirA*-Flag	NP_001186118.1	CCNH	3|0	3	1.5	2	0|0	0.5	1	0.5	1	0.5	15	0.12
GFI1B-BirA*-Flag	NP_001092872.1	CCNK	0|2	2	1	2	0|0	0.5	1	0.5	1	0.5	10	0.16
GFI1_WT-BirA*-Flag	NP_001092872.1	CCNK	5|5	10	5	2	0|0	1	1	1	1	1	50	0
GFI1_DeltaSNAG-BirA*-Flag	NP_001092872.1	CCNK	0|3	3	1.5	2	0|0	0.5	1	0.5	1	0.5	15	0.12
GFI1B-BirA*-Flag	NP_001295114.1	CCNL1	2|0	2	1	2	0|0	0.5	1	0.5	1	0.5	10	0.16
GFI1B-BirA*-Flag	NP_112199.2	CCNL2	3|0	3	1.5	2	0|0	0.5	1	0.5	1	0.5	15	0.12
GFI1B-BirA*-Flag	NP_001231.2	CCNT1	14|3	17	8.5	2	0|0	1	1	1	1	1	85	0
GFI1_WT-BirA*-Flag	NP_001231.2	CCNT1	4|8	12	6	2	0|0	1	1	1	1	1	60	0
GFI1_WT-BirA*-Flag	NP_001185951.2	CCP110	2|0	2	1	2	0|0	0.5	1	0.5	1	0.5	10	0.16
GFI1_DeltaSNAG-BirA*-Flag	NP_001191379.1	CCPG1	0|4	4	2	2	0|0	0.5	1	0.5	1	0.5	20	0.09
GFI1B-BirA*-Flag	NP_006422.1	CCT2	29|30	59	29.5	2	27|52	0	0	0	0	0	0.75	0.29
GFI1_WT-BirA*-Flag	NP_006422.1	CCT2	160|142	302	151	2	27|52	0.93	1	0.93	1	0.93	3.82	0
GFI1_DeltaSNAG-BirA*-Flag	NP_006422.1	CCT2	166|160	326	163	2	27|52	1	1	1	1	1	4.13	0
GFI1B-BirA*-Flag	NP_005989.3	CCT3	38|55	93	46.5	2	52|54	0	0	0	0	0	0.88	0.28
GFI1_WT-BirA*-Flag	NP_005989.3	CCT3	136|149	285	142.5	2	52|54	0.98	1	0.98	1	0.98	2.69	0
GFI1_DeltaSNAG-BirA*-Flag	NP_005989.3	CCT3	131|140	271	135.5	2	52|54	0.52	1	0.52	1	0.52	2.56	0.01
GFI1B-BirA*-Flag	NP_006421.2	CCT4	45|56	101	50.5	2	50|41	0	0	0	0	0	1.11	0.28
GFI1_WT-BirA*-Flag	NP_006421.2	CCT4	160|170	330	165	2	50|41	1	1	1	1	1	3.63	0
GFI1_DeltaSNAG-BirA*-Flag	NP_006421.2	CCT4	150|166	316	158	2	50|41	1	1	1	1	1	3.47	0
GFI1B-BirA*-Flag	NP_036205.1	CCT5	40|42	82	41	2	40|58	0	0	0	0	0	0.84	0.29
GFI1_WT-BirA*-Flag	NP_036205.1	CCT5	162|179	341	170.5	2	40|58	1	1	1	1	1	3.48	0
GFI1_DeltaSNAG-BirA*-Flag	NP_036205.1	CCT5	165|154	319	159.5	2	40|58	0.86	1	0.86	1	0.86	3.26	0
GFI1B-BirA*-Flag	NP_001753.1	CCT6A	52|38	90	45	2	38|45	0	0	0	0	0	1.08	0.28
GFI1_WT-BirA*-Flag	NP_001753.1	CCT6A	186|206	392	196	2	38|45	1	1	1	1	1	4.72	0
GFI1_DeltaSNAG-BirA*-Flag	NP_001753.1	CCT6A	147|154	301	150.5	2	38|45	1	1	1	1	1	3.63	0
GFI1B-BirA*-Flag	NP_001159757.1	CCT7	25|46	71	35.5	2	27|44	0	0	0	0	0	1	0.28
GFI1_WT-BirA*-Flag	NP_001159757.1	CCT7	258|267	525	262.5	2	27|44	1	1	1	1	1	7.39	0
GFI1_DeltaSNAG-BirA*-Flag	NP_001159757.1	CCT7	188|181	369	184.5	2	27|44	1	1	1	1	1	5.2	0
GFI1B-BirA*-Flag	NP_001269836.1	CCT8	49|57	106	53	2	61|53	0	0	0	0	0	0.93	0.29
GFI1_WT-BirA*-Flag	NP_001269836.1	CCT8	177|176	353	176.5	2	61|53	1	1	1	1	1	3.1	0
GFI1_DeltaSNAG-BirA*-Flag	NP_001269836.1	CCT8	200|153	353	176.5	2	61|53	1	1	1	1	1	3.1	0
GFI1B-BirA*-Flag	NP_036252.1	CD2AP	4|0	4	2	2	5|15	0	0	0	0	0	0.2	0.29
GFI1_WT-BirA*-Flag	NP_001241.1	CD40	2|0	2	1	2	0|0	0.5	1	0.5	1	0.5	10	0.16
GFI1B-BirA*-Flag	NP_000602.1	CD59	0|6	6	3	2	7|8	0	0	0	0	0	0.4	0.29
GFI1B-BirA*-Flag	NP_001334627.1	CD5L	3|0	3	1.5	2	0|0	0.5	1	0.5	1	0.5	15	0.12
GFI1B-BirA*-Flag	NP_006014.2	CDC123	0|4	4	2	2	0|0	0.5	1	0.5	1	0.5	20	0.09
GFI1_WT-BirA*-Flag	NP_006014.2	CDC123	4|4	8	4	2	0|0	1	1	1	1	1	40	0
GFI1_DeltaSNAG-BirA*-Flag	NP_006014.2	CDC123	4|3	7	3.5	2	0|0	1	1	1	1	1	35	0
GFI1_WT-BirA*-Flag	NP_001072113.1	CDC16	9|6	15	7.5	2	0|0	1	1	1	1	1	75	0
GFI1_DeltaSNAG-BirA*-Flag	NP_001072113.1	CDC16	5|4	9	4.5	2	0|0	1	1	1	1	1	45	0
GFI1B-BirA*-Flag	NP_004652.2	CDC23	4|6	10	5	2	0|0	1	1	1	1	1	50	0
GFI1_WT-BirA*-Flag	NP_004652.2	CDC23	0|2	2	1	2	0|0	0.5	1	0.5	1	0.5	10	0.16
GFI1B-BirA*-Flag	NP_001274511.1	CDC25C	5|0	5	2.5	2	0|0	0.5	1	0.5	1	0.5	25	0.06
GFI1B-BirA*-Flag	NP_001107563.1	CDC27	3|6	9	4.5	2	0|0	1	1	1	1	1	45	0
GFI1_WT-BirA*-Flag	NP_001107563.1	CDC27	7|7	14	7	2	0|0	1	1	1	1	1	70	0
GFI1_DeltaSNAG-BirA*-Flag	NP_001107563.1	CDC27	7|5	12	6	2	0|0	1	1	1	1	1	60	0
GFI1_WT-BirA*-Flag	NP_008996.1	CDC37	24|25	49	24.5	2	0|0	1	1	1	1	1	245	0
GFI1_DeltaSNAG-BirA*-Flag	NP_008996.1	CDC37	15|24	39	19.5	2	0|0	1	1	1	1	1	195	0
GFI1_DeltaSNAG-BirA*-Flag	NP_056975.1	CDC40	3|0	3	1.5	2	0|0	0.5	1	0.5	1	0.5	15	0.12
GFI1B-BirA*-Flag	NP_001034891.1	CDC42	0|3	3	1.5	2	2|6	0	0	0	0	0	0.38	0.29
GFI1_WT-BirA*-Flag	NP_001034891.1	CDC42	14|17	31	15.5	2	2|6	0.99	1	0.99	1	0.99	3.88	0
GFI1_DeltaSNAG-BirA*-Flag	NP_001034891.1	CDC42	18|19	37	18.5	2	2|6	1	1	1	1	1	4.62	0
GFI1B-BirA*-Flag	NP_003598.2	CDC42BPA	0|5	5	2.5	2	0|10	0	0	0	0	0	0.5	0.29
GFI1B-BirA*-Flag	NP_001244.1	CDC5L	17|6	23	11.5	2	4|3	0.55	1	0.55	1	0.55	3.29	0.01
GFI1_WT-BirA*-Flag	NP_001244.1	CDC5L	21|21	42	21	2	4|3	1	1	1	1	1	6	0
GFI1_DeltaSNAG-BirA*-Flag	NP_001244.1	CDC5L	19|13	32	16	2	4|3	1	1	1	1	1	4.57	0
GFI1B-BirA*-Flag	NP_078805.3	CDC73	7|0	7	3.5	2	0|0	0.5	1	0.5	1	0.5	35	0.04
GFI1_WT-BirA*-Flag	NP_078805.3	CDC73	16|11	27	13.5	2	0|0	1	1	1	1	1	135	0
GFI1_DeltaSNAG-BirA*-Flag	NP_078805.3	CDC73	14|7	21	10.5	2	0|0	1	1	1	1	1	105	0
GFI1B-BirA*-Flag	NP_001304835.1	CDCA2	20|7	27	13.5	2	0|0	1	1	1	1	1	135	0
GFI1_WT-BirA*-Flag	NP_001304835.1	CDCA2	14|14	28	14	2	0|0	1	1	1	1	1	140	0
GFI1_DeltaSNAG-BirA*-Flag	NP_001304835.1	CDCA2	11|6	17	8.5	2	0|0	1	1	1	1	1	85	0
GFI1B-BirA*-Flag	NP_542399.1	CDCA5	6|0	6	3	2	0|0	0.5	1	0.5	1	0.5	30	0.05
GFI1_WT-BirA*-Flag	NP_542399.1	CDCA5	2|0	2	1	2	0|0	0.5	1	0.5	1	0.5	10	0.16
GFI1B-BirA*-Flag	NP_001243804.1	CDCA8	3|0	3	1.5	2	0|0	0.5	1	0.5	1	0.5	15	0.12
GFI1_WT-BirA*-Flag	NP_001243804.1	CDCA8	0|2	2	1	2	0|0	0.5	1	0.5	1	0.5	10	0.16
GFI1_DeltaSNAG-BirA*-Flag	NP_001243804.1	CDCA8	2|0	2	1	2	0|0	0.5	1	0.5	1	0.5	10	0.16
GFI1_DeltaSNAG-BirA*-Flag	NP_001165447.1	CDHR2	0|8	8	4	2	0|0	0.5	1	0.5	1	0.5	40	0.04
GFI1B-BirA*-Flag	NP_001273514.1	CDIPT	4|6	10	5	2	0|4	0.77	0.91	0.77	0.91	0.77	2.5	0.01
GFI1_DeltaSNAG-BirA*-Flag	NP_001273514.1	CDIPT	0|5	5	2.5	2	0|4	0.41	0.82	0.41	0.82	0.41	1.25	0.19
GFI1B-BirA*-Flag	NP_001307847.1	CDK1	26|30	56	28	2	18|11	0	0	0	0	0	1.93	0.24
GFI1_WT-BirA*-Flag	NP_001307847.1	CDK1	44|55	99	49.5	2	18|11	1	1	1	1	1	3.41	0
GFI1_DeltaSNAG-BirA*-Flag	NP_001307847.1	CDK1	43|54	97	48.5	2	18|11	1	1	1	1	1	3.34	0
GFI1B-BirA*-Flag	NP_001278274.1	CDK11B	9|4	13	6.5	2	0|0	1	1	1	1	1	65	0
GFI1_WT-BirA*-Flag	NP_001278274.1	CDK11B	3|7	10	5	2	0|0	1	1	1	1	1	50	0
GFI1_WT-BirA*-Flag	NP_055898.1	CDK12	10|9	19	9.5	2	0|0	1	1	1	1	1	95	0
GFI1_DeltaSNAG-BirA*-Flag	NP_055898.1	CDK12	5|0	5	2.5	2	0|0	0.5	1	0.5	1	0.5	25	0.06
GFI1B-BirA*-Flag	NP_003709.3	CDK13	6|6	12	6	2	0|0	1	1	1	1	1	60	0
GFI1_WT-BirA*-Flag	NP_003709.3	CDK13	7|9	16	8	2	0|0	1	1	1	1	1	80	0
GFI1_DeltaSNAG-BirA*-Flag	NP_003709.3	CDK13	0|3	3	1.5	2	0|0	0.5	1	0.5	1	0.5	15	0.12
GFI1B-BirA*-Flag	NP_001789.2	CDK2	10|9	19	9.5	2	0|8	0.56	0.66	0.56	0.66	0.56	2.38	0.01
GFI1_WT-BirA*-Flag	NP_001789.2	CDK2	17|15	32	16	2	0|8	0.97	0.98	0.97	0.98	0.97	4	0
GFI1_DeltaSNAG-BirA*-Flag	NP_001789.2	CDK2	11|13	24	12	2	0|8	0.86	0.92	0.86	0.92	0.86	3	0
GFI1_WT-BirA*-Flag	NP_000066.1	CDK4	13|13	26	13	2	0|0	1	1	1	1	1	130	0
GFI1_DeltaSNAG-BirA*-Flag	NP_000066.1	CDK4	11|15	26	13	2	0|0	1	1	1	1	1	130	0
GFI1_WT-BirA*-Flag	NP_001157882.1	CDK5	0|6	6	3	2	0|4	0.45	0.91	0.45	0.91	0.45	1.5	0.19
GFI1_DeltaSNAG-BirA*-Flag	NP_001157882.1	CDK5	0|3	3	1.5	2	0|4	0.17	0.34	0.17	0.34	0.17	0.75	0.2
GFI1_WT-BirA*-Flag	NP_001011649.1	CDK5RAP2	0|6	6	3	2	0|0	0.5	1	0.5	1	0.5	30	0.05
GFI1_DeltaSNAG-BirA*-Flag	NP_001011649.1	CDK5RAP2	3|4	7	3.5	2	0|0	1	1	1	1	1	35	0
GFI1B-BirA*-Flag	NP_001252.1	CDK9	19|13	32	16	2	0|0	1	1	1	1	1	160	0
GFI1_WT-BirA*-Flag	NP_001252.1	CDK9	10|9	19	9.5	2	0|0	1	1	1	1	1	95	0
GFI1_DeltaSNAG-BirA*-Flag	NP_001252.1	CDK9	0|5	5	2.5	2	0|0	0.5	1	0.5	1	0.5	25	0.06
GFI1_WT-BirA*-Flag	NP_004055.1	CDKN1B	6|3	9	4.5	2	0|0	1	1	1	1	1	45	0
GFI1_DeltaSNAG-BirA*-Flag	NP_000068.1	CDKN2A	5|4	9	4.5	2	0|0	1	1	1	1	1	45	0
GFI1_WT-BirA*-Flag	NP_060102.1	CDKN2AIP	0|3	3	1.5	2	0|0	0.5	1	0.5	1	0.5	15	0.12
GFI1_DeltaSNAG-BirA*-Flag	NP_060102.1	CDKN2AIP	9|0	9	4.5	2	0|0	0.5	1	0.5	1	0.5	45	0.03
GFI1B-BirA*-Flag	NP_003809.1	CDS2	0|2	2	1	2	0|0	0.5	1	0.5	1	0.5	10	0.16
GFI1_WT-BirA*-Flag	NP_003809.1	CDS2	9|5	14	7	2	0|0	1	1	1	1	1	70	0
GFI1_DeltaSNAG-BirA*-Flag	NP_003809.1	CDS2	5|7	12	6	2	0|0	1	1	1	1	1	60	0
GFI1B-BirA*-Flag	NP_001137442.1	CDYL	3|0	3	1.5	2	0|0	0.5	1	0.5	1	0.5	15	0.12
GFI1B-BirA*-Flag	NP_005751.2	CEBPZ	23|12	35	17.5	2	0|0	1	1	1	1	1	175	0
GFI1_WT-BirA*-Flag	NP_005751.2	CEBPZ	25|25	50	25	2	0|0	1	1	1	1	1	250	0
GFI1_DeltaSNAG-BirA*-Flag	NP_005751.2	CEBPZ	13|10	23	11.5	2	0|0	1	1	1	1	1	115	0
GFI1B-BirA*-Flag	NP_001276976.1	CECR2	7|0	7	3.5	2	0|0	0.5	1	0.5	1	0.5	35	0.04
GFI1_WT-BirA*-Flag	NP_001020767.1	CELF1	18|19	37	18.5	2	0|0	1	1	1	1	1	185	0
GFI1_DeltaSNAG-BirA*-Flag	NP_001020767.1	CELF1	5|7	12	6	2	0|0	1	1	1	1	1	60	0
GFI1B-BirA*-Flag	NP_001398.2	CELSR3	2|0	2	1	2	5|0	0	0	0	0	0	0.4	0.29
GFI1_WT-BirA*-Flag	NP_001398.2	CELSR3	0|3	3	1.5	2	5|0	0.05	0.09	0.05	0.09	0.05	0.6	0.21
GFI1_WT-BirA*-Flag	NP_001801.1	CENPB	0|3	3	1.5	2	0|0	0.5	1	0.5	1	0.5	15	0.12
GFI1B-BirA*-Flag	NP_001803.2	CENPC	18|15	33	16.5	2	0|0	1	1	1	1	1	165	0
GFI1_WT-BirA*-Flag	NP_001803.2	CENPC	8|11	19	9.5	2	0|0	1	1	1	1	1	95	0
GFI1B-BirA*-Flag	NP_001273663.1	CENPE	0|2	2	1	2	0|3	0.19	0.39	0.19	0.39	0.19	0.67	0.2
GFI1_WT-BirA*-Flag	NP_001273663.1	CENPE	0|2	2	1	2	0|3	0.19	0.39	0.19	0.39	0.19	0.67	0.2
GFI1_DeltaSNAG-BirA*-Flag	NP_057427.3	CENPF	0|2	2	1	2	2|5	0	0	0	0	0	0.29	0.29
GFI1B-BirA*-Flag	NP_060921.3	CENPJ	2|0	2	1	2	0|0	0.5	1	0.5	1	0.5	10	0.16
GFI1_DeltaSNAG-BirA*-Flag	NP_060921.3	CENPJ	0|2	2	1	2	0|0	0.5	1	0.5	1	0.5	10	0.16
GFI1_WT-BirA*-Flag	NP_076958.1	CENPM	3|0	3	1.5	2	0|0	0.5	1	0.5	1	0.5	15	0.12
GFI1B-BirA*-Flag	NP_079358.3	CENPT	0|4	4	2	2	0|0	0.5	1	0.5	1	0.5	20	0.09
GFI1_WT-BirA*-Flag	NP_079358.3	CENPT	11|4	15	7.5	2	0|0	1	1	1	1	1	75	0
GFI1B-BirA*-Flag	NP_859067.2	CENPV	0|5	5	2.5	2	58|29	0	0	0	0	0	0.06	0.29
GFI1_WT-BirA*-Flag	NP_859067.2	CENPV	9|13	22	11	2	58|29	0	0	0	0	0	0.25	0.29
GFI1_DeltaSNAG-BirA*-Flag	NP_859067.2	CENPV	10|9	19	9.5	2	58|29	0	0	0	0	0	0.22	0.29
GFI1B-BirA*-Flag	NP_065853.3	CEP126	0|2	2	1	2	0|0	0.5	1	0.5	1	0.5	10	0.16
GFI1B-BirA*-Flag	NP_001181927.1	CEP152	0|5	5	2.5	2	0|0	0.5	1	0.5	1	0.5	25	0.06
GFI1B-BirA*-Flag	NP_001035863.1	CEP170	8|0	8	4	2	0|0	0.5	1	0.5	1	0.5	40	0.04
GFI1_WT-BirA*-Flag	NP_001035863.1	CEP170	3|0	3	1.5	2	0|0	0.5	1	0.5	1	0.5	15	0.12
GFI1B-BirA*-Flag	NP_115518.3	CEP192	5|0	5	2.5	2	0|0	0.5	1	0.5	1	0.5	25	0.06
GFI1_DeltaSNAG-BirA*-Flag	NP_115518.3	CEP192	0|3	3	1.5	2	0|0	0.5	1	0.5	1	0.5	15	0.12
GFI1_DeltaSNAG-BirA*-Flag	NP_001305148.1	CEP250	6|0	6	3	2	0|0	0.5	1	0.5	1	0.5	30	0.05
GFI1B-BirA*-Flag	XP_011537060.1	CEP290	0|3	3	1.5	2	0|0	0.5	1	0.5	1	0.5	15	0.12
GFI1_WT-BirA*-Flag	XP_011537060.1	CEP290	17|17	34	17	2	0|0	1	1	1	1	1	170	0
GFI1B-BirA*-Flag	NP_055625.4	CEP350	18|6	24	12	2	5|0	0.88	1	0.88	1	0.88	4.8	0
GFI1_WT-BirA*-Flag	NP_001244087.1	CEP41	3|0	3	1.5	2	0|0	0.5	1	0.5	1	0.5	15	0.12
GFI1_WT-BirA*-Flag	NP_001258918.1	CEP76	0|2	2	1	2	0|0	0.5	1	0.5	1	0.5	10	0.16
GFI1B-BirA*-Flag	NP_001007795.1	CEPT1	0|6	6	3	2	0|3	0.48	0.96	0.48	0.96	0.48	2	0.19
GFI1_DeltaSNAG-BirA*-Flag	NP_071358.1	CERS2	5|0	5	2.5	2	0|0	0.5	1	0.5	1	0.5	25	0.06
GFI1B-BirA*-Flag	NP_037374.1	CFAP20	0|3	3	1.5	2	0|0	0.5	1	0.5	1	0.5	15	0.12
GFI1_WT-BirA*-Flag	NP_037374.1	CFAP20	5|9	14	7	2	0|0	1	1	1	1	1	70	0
GFI1_DeltaSNAG-BirA*-Flag	NP_037374.1	CFAP20	3|6	9	4.5	2	0|0	1	1	1	1	1	45	0
GFI1B-BirA*-Flag	XP_016883959.1	CFAP410	0|4	4	2	2	0|0	0.5	1	0.5	1	0.5	20	0.09
GFI1_WT-BirA*-Flag	XP_016883959.1	CFAP410	5|0	5	2.5	2	0|0	0.5	1	0.5	1	0.5	25	0.06
GFI1_DeltaSNAG-BirA*-Flag	XP_016883959.1	CFAP410	6|0	6	3	2	0|0	0.5	1	0.5	1	0.5	30	0.05
GFI1_WT-BirA*-Flag	NP_001186978.2	CFAP46	3|0	3	1.5	2	0|0	0.5	1	0.5	1	0.5	15	0.12
GFI1B-BirA*-Flag	NP_005498.1	CFL1	2|58	60	30	2	110|113	0	0	0	0	0	0.27	0.29
GFI1_WT-BirA*-Flag	NP_005498.1	CFL1	52|55	107	53.5	2	110|113	0	0	0	0	0	0.48	0.29
GFI1_DeltaSNAG-BirA*-Flag	NP_005498.1	CFL1	49|47	96	48	2	110|113	0	0	0	0	0	0.43	0.29
GFI1B-BirA*-Flag	NP_001230574.1	CFL2	0|54	54	27	2	85|115	0	0	0	0	0	0.27	0.29
GFI1_WT-BirA*-Flag	NP_001230574.1	CFL2	16|20	36	18	2	85|115	0	0	0	0	0	0.18	0.29
GFI1_DeltaSNAG-BirA*-Flag	NP_001230574.1	CFL2	14|15	29	14.5	2	85|115	0	0	0	0	0	0.14	0.29
GFI1B-BirA*-Flag	NP_065821.1	CGN	0|13	13	6.5	2	2|13	0	0	0	0	0	0.87	0.23
GFI1B-BirA*-Flag	NP_001239264.1	CGNL1	0|4	4	2	2	7|8	0	0	0	0	0	0.27	0.29
GFI1B-BirA*-Flag	NP_612490.1	CHADL	0|12	12	6	2	0|0	0.5	1	0.5	1	0.5	60	0.03
GFI1B-BirA*-Flag	NP_005474.2	CHAF1A	2|0	2	1	2	6|0	0	0	0	0	0	0.33	0.29
GFI1_WT-BirA*-Flag	NP_005474.2	CHAF1A	17|12	29	14.5	2	6|0	0.98	0.99	0.98	0.99	0.98	4.83	0
GFI1_DeltaSNAG-BirA*-Flag	NP_005474.2	CHAF1A	10|9	19	9.5	2	6|0	0.92	0.94	0.92	0.94	0.92	3.17	0
GFI1_WT-BirA*-Flag	NP_005432.1	CHAF1B	14|5	19	9.5	2	0|0	1	1	1	1	1	95	0
GFI1_DeltaSNAG-BirA*-Flag	NP_005432.1	CHAF1B	9|8	17	8.5	2	0|0	1	1	1	1	1	85	0
GFI1B-BirA*-Flag	NP_001157616.1	CHAMP1	28|19	47	23.5	2	0|0	1	1	1	1	1	235	0
GFI1_WT-BirA*-Flag	NP_001157616.1	CHAMP1	23|21	44	22	2	0|0	1	1	1	1	1	220	0
GFI1_DeltaSNAG-BirA*-Flag	NP_001157616.1	CHAMP1	8|8	16	8	2	0|0	1	1	1	1	1	80	0
GFI1_DeltaSNAG-BirA*-Flag	NP_001304106.1	CHCHD3	0|2	2	1	2	0|0	0.5	1	0.5	1	0.5	10	0.16
GFI1B-BirA*-Flag	NP_001261.2	CHD1	4|3	7	3.5	2	79|26	0	0	0	0	0	0.07	0.29
GFI1_WT-BirA*-Flag	NP_001261.2	CHD1	5|9	14	7	2	79|26	0	0	0	0	0	0.13	0.29
GFI1_DeltaSNAG-BirA*-Flag	NP_001261.2	CHD1	3|4	7	3.5	2	79|26	0	0	0	0	0	0.07	0.29
GFI1B-BirA*-Flag	NP_001262.3	CHD2	5|0	5	2.5	2	22|10	0	0	0	0	0	0.16	0.29
GFI1_WT-BirA*-Flag	NP_001262.3	CHD2	0|4	4	2	2	22|10	0	0	0	0	0	0.12	0.29
GFI1_DeltaSNAG-BirA*-Flag	NP_001262.3	CHD2	3|0	3	1.5	2	22|10	0	0	0	0	0	0.09	0.29
GFI1B-BirA*-Flag	NP_001005271.2	CHD3	87|63	150	75	2	8|0	1	1	1	1	1	18.75	0
GFI1_WT-BirA*-Flag	NP_001005271.2	CHD3	36|42	78	39	2	8|0	1	1	1	1	1	9.75	0
GFI1_DeltaSNAG-BirA*-Flag	NP_001005271.2	CHD3	18|23	41	20.5	2	8|0	0.99	0.99	0.99	0.99	0.99	5.12	0
GFI1B-BirA*-Flag	NP_001264.2	CHD4	309|262	571	285.5	2	35|50	1	1	1	1	1	6.72	0
GFI1_WT-BirA*-Flag	NP_001264.2	CHD4	255|256	511	255.5	2	35|50	1	1	1	1	1	6.01	0
GFI1_DeltaSNAG-BirA*-Flag	NP_001264.2	CHD4	125|138	263	131.5	2	35|50	0.63	1	0.63	1	0.63	3.09	0.01
GFI1B-BirA*-Flag	NP_056372.1	CHD5	61|0	61	30.5	2	0|9	0.5	1	0.5	1	0.5	6.78	0.12
GFI1_WT-BirA*-Flag	NP_056372.1	CHD5	36|0	36	18	2	0|9	0.5	1	0.5	1	0.5	4	0.15
GFI1B-BirA*-Flag	NP_115597.3	CHD6	13|0	13	6.5	2	0|0	0.5	1	0.5	1	0.5	65	0.03
GFI1_DeltaSNAG-BirA*-Flag	NP_115597.3	CHD6	0|5	5	2.5	2	0|0	0.5	1	0.5	1	0.5	25	0.06
GFI1B-BirA*-Flag	NP_060250.2	CHD7	60|35	95	47.5	2	0|0	1	1	1	1	1	475	0
GFI1_WT-BirA*-Flag	NP_060250.2	CHD7	28|34	62	31	2	0|0	1	1	1	1	1	310	0
GFI1_DeltaSNAG-BirA*-Flag	NP_060250.2	CHD7	8|16	24	12	2	0|0	1	1	1	1	1	120	0
GFI1B-BirA*-Flag	NP_001164100.1	CHD8	57|28	85	42.5	2	0|0	1	1	1	1	1	425	0
GFI1_WT-BirA*-Flag	NP_001164100.1	CHD8	9|6	15	7.5	2	0|0	1	1	1	1	1	75	0
GFI1_DeltaSNAG-BirA*-Flag	NP_001164100.1	CHD8	3|4	7	3.5	2	0|0	1	1	1	1	1	35	0
GFI1B-BirA*-Flag	NP_001295248.1	CHD9	21|0	21	10.5	2	4|0	0.5	1	0.5	1	0.5	5.25	0.15
GFI1_DeltaSNAG-BirA*-Flag	NP_001295248.1	CHD9	0|7	7	3.5	2	4|0	0.47	0.95	0.47	0.95	0.47	1.75	0.19
GFI1B-BirA*-Flag	NP_006378.3	CHERP	10|8	18	9	2	3|3	0.93	0.99	0.93	0.99	0.93	3	0
GFI1_WT-BirA*-Flag	NP_006378.3	CHERP	16|13	29	14.5	2	3|3	1	1	1	1	1	4.83	0
GFI1_DeltaSNAG-BirA*-Flag	NP_006378.3	CHERP	11|9	20	10	2	3|3	0.98	1	0.98	1	0.98	3.33	0
GFI1_WT-BirA*-Flag	NP_001136146.1	CHID1	8|7	15	7.5	2	0|0	1	1	1	1	1	75	0
GFI1_DeltaSNAG-BirA*-Flag	NP_001136146.1	CHID1	4|4	8	4	2	0|0	1	1	1	1	1	40	0
GFI1_DeltaSNAG-BirA*-Flag	NP_689485.1	CHMP7	0|4	4	2	2	0|0	0.5	1	0.5	1	0.5	20	0.09
GFI1B-BirA*-Flag	NP_001137545.1	CHORDC1	0|3	3	1.5	2	0|0	0.5	1	0.5	1	0.5	15	0.12
GFI1_WT-BirA*-Flag	NP_001137545.1	CHORDC1	24|24	48	24	2	0|0	1	1	1	1	1	240	0
GFI1_DeltaSNAG-BirA*-Flag	NP_001137545.1	CHORDC1	24|20	44	22	2	0|0	1	1	1	1	1	220	0
GFI1_WT-BirA*-Flag	NP_001257694.1	CHST15	0|2	2	1	2	0|0	0.5	1	0.5	1	0.5	10	0.16
GFI1_WT-BirA*-Flag	NP_004264.2	CHST3	2|0	2	1	2	0|0	0.5	1	0.5	1	0.5	10	0.16
GFI1_DeltaSNAG-BirA*-Flag	NP_071375.1	CHTF18	4|0	4	2	2	0|0	0.5	1	0.5	1	0.5	20	0.09
GFI1_DeltaSNAG-BirA*-Flag	XP_011521469.1	CHTF8	3|0	3	1.5	2	0|0	0.5	1	0.5	1	0.5	15	0.12
GFI1_WT-BirA*-Flag	NP_004795.1	CIAO1	3|0	3	1.5	2	0|0	0.5	1	0.5	1	0.5	15	0.12
GFI1_DeltaSNAG-BirA*-Flag	NP_004795.1	CIAO1	4|0	4	2	2	0|0	0.5	1	0.5	1	0.5	20	0.09
GFI1_WT-BirA*-Flag	NP_001295276.1	CIAPIN1	0|2	2	1	2	4|5	0	0	0	0	0	0.22	0.29
GFI1_DeltaSNAG-BirA*-Flag	NP_001295276.1	CIAPIN1	3|9	12	6	2	4|5	0.08	0.16	0.08	0.16	0.08	1.33	0.21
GFI1B-BirA*-Flag	NP_001291744.1	CIC	109|67	176	88	2	0|0	1	1	1	1	1	880	0
GFI1_WT-BirA*-Flag	NP_001291744.1	CIC	115|118	233	116.5	2	0|0	1	1	1	1	1	1165	0
GFI1_DeltaSNAG-BirA*-Flag	NP_001291744.1	CIC	66|63	129	64.5	2	0|0	1	1	1	1	1	645	0
GFI1_DeltaSNAG-BirA*-Flag	NP_003604.3	CILP	0|4	4	2	2	0|0	0.5	1	0.5	1	0.5	20	0.09
GFI1_WT-BirA*-Flag	NP_065941.2	CIP2A	0|2	2	1	2	0|0	0.5	1	0.5	1	0.5	10	0.16
GFI1_DeltaSNAG-BirA*-Flag	NP_065941.2	CIP2A	2|0	2	1	2	0|0	0.5	1	0.5	1	0.5	10	0.16
GFI1_WT-BirA*-Flag	NP_001271.1	CIRBP	0|2	2	1	2	0|0	0.5	1	0.5	1	0.5	10	0.16
GFI1_DeltaSNAG-BirA*-Flag	NP_001271.1	CIRBP	0|3	3	1.5	2	0|0	0.5	1	0.5	1	0.5	15	0.12
GFI1B-BirA*-Flag	NP_001124487.1	CIZ1	5|0	5	2.5	2	0|0	0.5	1	0.5	1	0.5	25	0.06
GFI1_WT-BirA*-Flag	NP_001124487.1	CIZ1	13|6	19	9.5	2	0|0	1	1	1	1	1	95	0
GFI1_DeltaSNAG-BirA*-Flag	NP_001124487.1	CIZ1	18|15	33	16.5	2	0|0	1	1	1	1	1	165	0
GFI1_WT-BirA*-Flag	NP_001091995.1	CKAP2	0|4	4	2	2	0|0	0.5	1	0.5	1	0.5	20	0.09
GFI1_DeltaSNAG-BirA*-Flag	NP_001091995.1	CKAP2	3|0	3	1.5	2	0|0	0.5	1	0.5	1	0.5	15	0.12
GFI1_WT-BirA*-Flag	NP_006816.2	CKAP4	3|4	7	3.5	2	0|0	1	1	1	1	1	35	0
GFI1_DeltaSNAG-BirA*-Flag	NP_006816.2	CKAP4	11|6	17	8.5	2	0|0	1	1	1	1	1	85	0
GFI1B-BirA*-Flag	NP_001008938.1	CKAP5	0|11	11	5.5	2	0|9	0.28	0.56	0.28	0.56	0.28	1.22	0.2
GFI1_WT-BirA*-Flag	NP_001008938.1	CKAP5	27|24	51	25.5	2	0|9	0.99	0.99	0.99	0.99	0.99	5.67	0
GFI1_DeltaSNAG-BirA*-Flag	NP_001008938.1	CKAP5	25|25	50	25	2	0|9	0.99	0.99	0.99	0.99	0.99	5.56	0
GFI1B-BirA*-Flag	NP_001814.2	CKB	0|30	30	15	2	55|65	0	0	0	0	0	0.25	0.29
GFI1_WT-BirA*-Flag	NP_001814.2	CKB	228|237	465	232.5	2	55|65	1	1	1	1	1	3.88	0
GFI1_DeltaSNAG-BirA*-Flag	NP_001814.2	CKB	187|178	365	182.5	2	55|65	1	1	1	1	1	3.04	0
GFI1_WT-BirA*-Flag	NP_001015001.1	CKMT1A	0|4	4	2	2	0|0	0.5	1	0.5	1	0.5	20	0.09
GFI1_WT-BirA*-Flag	NP_001193973.1	CLASP2	8|3	11	5.5	2	0|0	1	1	1	1	1	55	0
GFI1_DeltaSNAG-BirA*-Flag	NP_001193973.1	CLASP2	7|0	7	3.5	2	0|0	0.5	1	0.5	1	0.5	35	0.04
GFI1B-BirA*-Flag	NP_001274522.1	CLIC1	0|3	3	1.5	2	4|11	0	0	0	0	0	0.2	0.29
GFI1_WT-BirA*-Flag	NP_001274522.1	CLIC1	17|18	35	17.5	2	4|11	0.11	0.15	0.11	0.15	0.11	2.33	0.21
GFI1_DeltaSNAG-BirA*-Flag	NP_001274522.1	CLIC1	14|16	30	15	2	4|11	0.02	0.03	0.02	0.03	0.02	2	0.22
GFI1B-BirA*-Flag	NP_039234.1	CLIC4	0|11	11	5.5	2	24|19	0	0	0	0	0	0.26	0.29
GFI1_WT-BirA*-Flag	NP_039234.1	CLIC4	12|13	25	12.5	2	24|19	0	0	0	0	0	0.58	0.29
GFI1_DeltaSNAG-BirA*-Flag	NP_039234.1	CLIC4	10|10	20	10	2	24|19	0	0	0	0	0	0.47	0.29
GFI1_WT-BirA*-Flag	NP_001182484.1	CLINT1	8|4	12	6	2	0|0	1	1	1	1	1	60	0
GFI1_DeltaSNAG-BirA*-Flag	NP_001182484.1	CLINT1	8|9	17	8.5	2	0|0	1	1	1	1	1	85	0
GFI1_WT-BirA*-Flag	NP_001274456.1	CLIP4	0|4	4	2	2	0|0	0.5	1	0.5	1	0.5	20	0.09
GFI1_WT-BirA*-Flag	NP_061764.2	CLN8	0|2	2	1	2	0|0	0.5	1	0.5	1	0.5	10	0.16
GFI1_WT-BirA*-Flag	NP_001245321.1	CLPB	9|14	23	11.5	2	0|0	1	1	1	1	1	115	0
GFI1_DeltaSNAG-BirA*-Flag	NP_001245321.1	CLPB	11|12	23	11.5	2	0|0	1	1	1	1	1	115	0
GFI1_WT-BirA*-Flag	NP_006003.1	CLPP	7|8	15	7.5	2	0|0	1	1	1	1	1	75	0
GFI1_DeltaSNAG-BirA*-Flag	NP_006003.1	CLPP	12|4	16	8	2	0|0	1	1	1	1	1	80	0
GFI1_WT-BirA*-Flag	NP_001269104.1	CLPTM1	19|13	32	16	2	0|0	1	1	1	1	1	160	0
GFI1_DeltaSNAG-BirA*-Flag	NP_001269104.1	CLPTM1	16|13	29	14.5	2	0|0	1	1	1	1	1	145	0
GFI1_DeltaSNAG-BirA*-Flag	NP_110409.2	CLPTM1L	8|6	14	7	2	0|0	1	1	1	1	1	70	0
GFI1_WT-BirA*-Flag	NP_006651.2	CLPX	2|4	6	3	2	0|0	1	1	1	1	1	30	0
GFI1_DeltaSNAG-BirA*-Flag	NP_006651.2	CLPX	3|0	3	1.5	2	0|0	0.5	1	0.5	1	0.5	15	0.12
GFI1B-BirA*-Flag	NP_001177410.1	CLSPN	4|0	4	2	2	0|0	0.5	1	0.5	1	0.5	20	0.09
GFI1_WT-BirA*-Flag	NP_055533.2	CLSTN3	3|0	3	1.5	2	0|0	0.5	1	0.5	1	0.5	15	0.12
GFI1_DeltaSNAG-BirA*-Flag	NP_055533.2	CLSTN3	2|0	2	1	2	0|0	0.5	1	0.5	1	0.5	10	0.16
GFI1B-BirA*-Flag	NP_001275582.1	CLTC	28|59	87	43.5	2	30|40	0	0	0	0	0	1.24	0.27
GFI1_WT-BirA*-Flag	NP_001275582.1	CLTC	247|300	547	273.5	2	30|40	1	1	1	1	1	7.81	0
GFI1_DeltaSNAG-BirA*-Flag	NP_001275582.1	CLTC	211|245	456	228	2	30|40	1	1	1	1	1	6.51	0
GFI1_WT-BirA*-Flag	NP_056044.3	CLUH	31|22	53	26.5	2	0|0	1	1	1	1	1	265	0
GFI1_DeltaSNAG-BirA*-Flag	NP_056044.3	CLUH	15|27	42	21	2	0|0	1	1	1	1	1	210	0
GFI1_WT-BirA*-Flag	NP_061156.1	CMAS	8|8	16	8	2	0|0	1	1	1	1	1	80	0
GFI1_DeltaSNAG-BirA*-Flag	NP_061156.1	CMAS	7|6	13	6.5	2	0|0	1	1	1	1	1	65	0
GFI1_DeltaSNAG-BirA*-Flag	NP_620164.1	CMBL	3|0	3	1.5	2	0|0	0.5	1	0.5	1	0.5	15	0.12
GFI1_WT-BirA*-Flag	NP_001129612.1	CMPK1	14|12	26	13	2	3|4	1	1	1	1	1	3.71	0
GFI1_DeltaSNAG-BirA*-Flag	NP_001129612.1	CMPK1	13|13	26	13	2	3|4	1	1	1	1	1	3.71	0
GFI1_WT-BirA*-Flag	NP_055865.1	CMTR1	0|4	4	2	2	0|0	0.5	1	0.5	1	0.5	20	0.09
GFI1_WT-BirA*-Flag	NP_001120668.1	CNBP	35|22	57	28.5	2	4|0	1	1	1	1	1	14.25	0
GFI1_DeltaSNAG-BirA*-Flag	NP_001120668.1	CNBP	38|29	67	33.5	2	4|0	1	1	1	1	1	16.75	0
GFI1_WT-BirA*-Flag	NP_060705.2	CNDP2	18|21	39	19.5	2	0|0	1	1	1	1	1	195	0
GFI1_DeltaSNAG-BirA*-Flag	NP_060705.2	CNDP2	16|20	36	18	2	0|0	1	1	1	1	1	180	0
GFI1_WT-BirA*-Flag	NP_001290428.1	CNN2	0|5	5	2.5	2	0|0	0.5	1	0.5	1	0.5	25	0.06
GFI1_DeltaSNAG-BirA*-Flag	NP_001290428.1	CNN2	0|2	2	1	2	0|0	0.5	1	0.5	1	0.5	10	0.16
GFI1B-BirA*-Flag	NP_001830.1	CNN3	7|5	12	6	2	6|8	0	0	0	0	0	0.86	0.29
GFI1_WT-BirA*-Flag	NP_001830.1	CNN3	6|11	17	8.5	2	6|8	0	0	0	0	0	1.21	0.23
GFI1_DeltaSNAG-BirA*-Flag	NP_001830.1	CNN3	13|2	15	7.5	2	6|8	0	0.01	0	0.01	0	1.07	0.22
GFI1B-BirA*-Flag	NP_001252541.1	CNOT1	16|17	33	16.5	2	0|0	1	1	1	1	1	165	0
GFI1_WT-BirA*-Flag	NP_001252541.1	CNOT1	23|21	44	22	2	0|0	1	1	1	1	1	220	0
GFI1_DeltaSNAG-BirA*-Flag	NP_001252541.1	CNOT1	19|19	38	19	2	0|0	1	1	1	1	1	190	0
GFI1_WT-BirA*-Flag	NP_056257.1	CNOT10	0|5	5	2.5	2	0|0	0.5	1	0.5	1	0.5	25	0.06
GFI1_WT-BirA*-Flag	NP_060016.3	CNOT11	5|8	13	6.5	2	0|0	1	1	1	1	1	65	0
GFI1_DeltaSNAG-BirA*-Flag	NP_060016.3	CNOT11	0|9	9	4.5	2	0|0	0.5	1	0.5	1	0.5	45	0.03
GFI1_WT-BirA*-Flag	NP_055331.1	CNOT3	2|2	4	2	2	0|0	1	1	1	1	1	20	0
GFI1B-BirA*-Flag	NP_001317145.1	CNP	0|4	4	2	2	5|7	0	0	0	0	0	0.33	0.29
GFI1_WT-BirA*-Flag	NP_001317145.1	CNP	27|28	55	27.5	2	5|7	1	1	1	1	1	4.58	0
GFI1_DeltaSNAG-BirA*-Flag	NP_001317145.1	CNP	18|16	34	17	2	5|7	0.96	0.99	0.96	0.99	0.96	2.83	0
GFI1_WT-BirA*-Flag	NP_001035994.1	COASY	10|11	21	10.5	2	0|0	1	1	1	1	1	105	0
GFI1_DeltaSNAG-BirA*-Flag	NP_001035994.1	COASY	4|4	8	4	2	0|0	1	1	1	1	1	40	0
GFI1_DeltaSNAG-BirA*-Flag	NP_001265387.1	COBLL1	4|3	7	3.5	2	0|0	1	1	1	1	1	35	0
GFI1_DeltaSNAG-BirA*-Flag	NP_705831.1	COG7	2|0	2	1	2	0|0	0.5	1	0.5	1	0.5	10	0.16
GFI1B-BirA*-Flag	NP_004636.1	COIL	14|3	17	8.5	2	0|0	1	1	1	1	1	85	0
GFI1_WT-BirA*-Flag	NP_004636.1	COIL	9|10	19	9.5	2	0|0	1	1	1	1	1	95	0
GFI1_DeltaSNAG-BirA*-Flag	NP_004636.1	COIL	6|6	12	6	2	0|0	1	1	1	1	1	60	0
GFI1B-BirA*-Flag	NP_000079.2	COL1A1	0|4	4	2	2	0|0	0.5	1	0.5	1	0.5	20	0.09
GFI1B-BirA*-Flag	NP_000080.2	COL1A2	2|0	2	1	2	0|0	0.5	1	0.5	1	0.5	10	0.16
GFI1_WT-BirA*-Flag	XP_011527239.1	COL20A1	0|3	3	1.5	2	0|0	0.5	1	0.5	1	0.5	15	0.12
GFI1B-BirA*-Flag	NP_001032852.2	COL28A1	0|10	10	5	2	0|0	0.5	1	0.5	1	0.5	50	0.03
GFI1B-BirA*-Flag	NP_001835.3	COL2A1	3|4	7	3.5	2	0|0	1	1	1	1	1	35	0
GFI1_WT-BirA*-Flag	NP_001835.3	COL2A1	3|0	3	1.5	2	0|0	0.5	1	0.5	1	0.5	15	0.12
GFI1B-BirA*-Flag	NP_000084.3	COL5A1	4|0	4	2	2	0|0	0.5	1	0.5	1	0.5	20	0.09
GFI1B-BirA*-Flag	NP_000384.2	COL5A2	0|3	3	1.5	2	0|0	0.5	1	0.5	1	0.5	15	0.12
GFI1_WT-BirA*-Flag	NP_078932.2	COLGALT1	11|15	26	13	2	0|0	1	1	1	1	1	130	0
GFI1_DeltaSNAG-BirA*-Flag	NP_078932.2	COLGALT1	12|12	24	12	2	0|0	1	1	1	1	1	120	0
GFI1B-BirA*-Flag	NP_001190991.1	COMMD3-BMI1	4|2	6	3	2	0|0	1	1	1	1	1	30	0
GFI1_DeltaSNAG-BirA*-Flag	NP_001190991.1	COMMD3-BMI1	2|0	2	1	2	0|0	0.5	1	0.5	1	0.5	10	0.16
GFI1_WT-BirA*-Flag	NP_001074472.1	COMMD5	0|4	4	2	2	0|0	0.5	1	0.5	1	0.5	20	0.09
GFI1_WT-BirA*-Flag	NP_000745.1	COMT	10|12	22	11	2	0|0	1	1	1	1	1	110	0
GFI1_DeltaSNAG-BirA*-Flag	NP_000745.1	COMT	12|11	23	11.5	2	0|0	1	1	1	1	1	115	0
GFI1B-BirA*-Flag	NP_001091868.1	COPA	0|11	11	5.5	2	16|15	0	0	0	0	0	0.35	0.29
GFI1_WT-BirA*-Flag	NP_001091868.1	COPA	47|67	114	57	2	16|15	1	1	1	1	1	3.68	0
GFI1_DeltaSNAG-BirA*-Flag	NP_001091868.1	COPA	40|40	80	40	2	16|15	0.9	0.9	0.9	0.9	0.9	2.58	0
GFI1B-BirA*-Flag	NP_001137533.1	COPB1	40|32	72	36	2	19|19	0	0	0	0	0	1.89	0.24
GFI1_WT-BirA*-Flag	NP_001137533.1	COPB1	45|54	99	49.5	2	19|19	0.53	1	0.53	1	0.53	2.61	0.01
GFI1_DeltaSNAG-BirA*-Flag	NP_001137533.1	COPB1	33|40	73	36.5	2	19|19	0	0	0	0	0	1.92	0.24
GFI1_WT-BirA*-Flag	NP_004757.1	COPB2	38|23	61	30.5	2	0|0	1	1	1	1	1	305	0
GFI1_DeltaSNAG-BirA*-Flag	NP_004757.1	COPB2	26|31	57	28.5	2	0|0	1	1	1	1	1	285	0
GFI1_WT-BirA*-Flag	NP_001317398.1	COPE	25|30	55	27.5	2	0|0	1	1	1	1	1	275	0
GFI1_DeltaSNAG-BirA*-Flag	NP_001317398.1	COPE	25|23	48	24	2	0|0	1	1	1	1	1	240	0
GFI1B-BirA*-Flag	NP_057212.1	COPG1	12|22	34	17	2	13|17	0	0	0	0	0	1.13	0.26
GFI1_WT-BirA*-Flag	NP_057212.1	COPG1	37|43	80	40	2	13|17	0.76	1	0.76	1	0.76	2.67	0.01
GFI1_DeltaSNAG-BirA*-Flag	NP_057212.1	COPG1	26|20	46	23	2	13|17	0	0	0	0	0	1.53	0.25
GFI1B-BirA*-Flag	NP_001276962.1	COPG2	16|28	44	22	2	36|49	0	0	0	0	0	0.52	0.29
GFI1_WT-BirA*-Flag	NP_001276962.1	COPG2	22|29	51	25.5	2	36|49	0	0	0	0	0	0.6	0.29
GFI1_DeltaSNAG-BirA*-Flag	NP_001276962.1	COPG2	19|22	41	20.5	2	36|49	0	0	0	0	0	0.48	0.29
GFI1_WT-BirA*-Flag	NP_004227.1	COPS2	14|14	28	14	2	0|0	1	1	1	1	1	140	0
GFI1_DeltaSNAG-BirA*-Flag	NP_004227.1	COPS2	13|15	28	14	2	0|0	1	1	1	1	1	140	0
GFI1_WT-BirA*-Flag	NP_001303284.1	COPS3	5|0	5	2.5	2	0|0	0.5	1	0.5	1	0.5	25	0.06
GFI1_DeltaSNAG-BirA*-Flag	NP_001303284.1	COPS3	7|5	12	6	2	0|0	1	1	1	1	1	60	0
GFI1_WT-BirA*-Flag	NP_057213.2	COPS4	10|10	20	10	2	0|0	1	1	1	1	1	100	0
GFI1_DeltaSNAG-BirA*-Flag	NP_057213.2	COPS4	7|3	10	5	2	0|0	1	1	1	1	1	50	0
GFI1_WT-BirA*-Flag	NP_006828.2	COPS5	12|4	16	8	2	0|0	1	1	1	1	1	80	0
GFI1_DeltaSNAG-BirA*-Flag	NP_006828.2	COPS5	7|10	17	8.5	2	0|0	1	1	1	1	1	85	0
GFI1_WT-BirA*-Flag	NP_006824.2	COPS6	14|11	25	12.5	2	0|0	1	1	1	1	1	125	0
GFI1_DeltaSNAG-BirA*-Flag	NP_006824.2	COPS6	7|7	14	7	2	0|0	1	1	1	1	1	70	0
GFI1_DeltaSNAG-BirA*-Flag	NP_001157565.1	COPS7A	4|0	4	2	2	0|0	0.5	1	0.5	1	0.5	20	0.09
GFI1B-BirA*-Flag	NP_001269878.1	COPS7B	0|5	5	2.5	2	0|0	0.5	1	0.5	1	0.5	25	0.06
GFI1_WT-BirA*-Flag	NP_001269878.1	COPS7B	0|2	2	1	2	0|0	0.5	1	0.5	1	0.5	10	0.16
GFI1_WT-BirA*-Flag	NP_001258665.1	COPZ1	6|5	11	5.5	2	0|0	1	1	1	1	1	55	0
GFI1_DeltaSNAG-BirA*-Flag	NP_001258665.1	COPZ1	0|6	6	3	2	0|0	0.5	1	0.5	1	0.5	30	0.05
GFI1B-BirA*-Flag	NP_064632.2	COQ8A	7|0	7	3.5	2	0|0	0.5	1	0.5	1	0.5	35	0.04
GFI1_WT-BirA*-Flag	NP_064632.2	COQ8A	5|6	11	5.5	2	0|0	1	1	1	1	1	55	0
GFI1_DeltaSNAG-BirA*-Flag	NP_064632.2	COQ8A	3|4	7	3.5	2	0|0	1	1	1	1	1	35	0
GFI1_WT-BirA*-Flag	NP_079152.3	COQ8B	7|8	15	7.5	2	0|0	1	1	1	1	1	75	0
GFI1_DeltaSNAG-BirA*-Flag	NP_079152.3	COQ8B	3|5	8	4	2	0|0	1	1	1	1	1	40	0
GFI1_DeltaSNAG-BirA*-Flag	NP_064708.1	COQ9	3|0	3	1.5	2	0|0	0.5	1	0.5	1	0.5	15	0.12
GFI1_WT-BirA*-Flag	NP_001265514.1	CORIN	2|0	2	1	2	0|0	0.5	1	0.5	1	0.5	10	0.16
GFI1B-BirA*-Flag	NP_001180262.1	CORO1A	0|19	19	9.5	2	14|25	0	0	0	0	0	0.49	0.29
GFI1_WT-BirA*-Flag	NP_001180262.1	CORO1A	2|0	2	1	2	14|25	0	0	0	0	0	0.05	0.29
GFI1B-BirA*-Flag	NP_001018080.1	CORO1B	7|36	43	21.5	2	42|46	0	0	0	0	0	0.49	0.29
GFI1_WT-BirA*-Flag	NP_001018080.1	CORO1B	9|8	17	8.5	2	42|46	0	0	0	0	0	0.19	0.29
GFI1_DeltaSNAG-BirA*-Flag	NP_001018080.1	CORO1B	5|3	8	4	2	42|46	0	0	0	0	0	0.09	0.29
GFI1B-BirA*-Flag	NP_001098707.1	CORO1C	37|369	406	203	2	306|425	0	0	0	0	0	0.56	0.29
GFI1_WT-BirA*-Flag	NP_001098707.1	CORO1C	49|27	76	38	2	306|425	0	0	0	0	0	0.1	0.29
GFI1_DeltaSNAG-BirA*-Flag	NP_001098707.1	CORO1C	30|32	62	31	2	306|425	0	0	0	0	0	0.08	0.29
GFI1B-BirA*-Flag	NP_003380.3	CORO2A	0|3	3	1.5	2	15|12	0	0	0	0	0	0.11	0.29
GFI1B-BirA*-Flag	NP_001177385.1	CORO2B	0|10	10	5	2	16|23	0	0	0	0	0	0.26	0.29
GFI1_WT-BirA*-Flag	NP_001188401.1	CORO7	6|11	17	8.5	2	0|0	1	1	1	1	1	85	0
GFI1_DeltaSNAG-BirA*-Flag	NP_001188401.1	CORO7	2|3	5	2.5	2	0|0	1	1	1	1	1	25	0
GFI1_WT-BirA*-Flag	NP_066972.1	COTL1	7|6	13	6.5	2	0|0	1	1	1	1	1	65	0
GFI1_DeltaSNAG-BirA*-Flag	NP_066972.1	COTL1	8|11	19	9.5	2	0|0	1	1	1	1	1	95	0
GFI1_WT-BirA*-Flag	NP_001307903.1	COX15	7|5	12	6	2	0|0	1	1	1	1	1	60	0
GFI1_DeltaSNAG-BirA*-Flag	NP_001307903.1	COX15	0|3	3	1.5	2	0|0	0.5	1	0.5	1	0.5	15	0.12
GFI1_WT-BirA*-Flag	NP_005685.1	COX17	5|0	5	2.5	2	0|0	0.5	1	0.5	1	0.5	25	0.06
GFI1_DeltaSNAG-BirA*-Flag	NP_005685.1	COX17	7|5	12	6	2	0|0	1	1	1	1	1	60	0
GFI1B-BirA*-Flag	YP_003024029.1	COX2	0|14	14	7	2	0|0	0.5	1	0.5	1	0.5	70	0.03
GFI1_WT-BirA*-Flag	YP_003024029.1	COX2	10|13	23	11.5	2	0|0	1	1	1	1	1	115	0
GFI1_DeltaSNAG-BirA*-Flag	YP_003024029.1	COX2	23|15	38	19	2	0|0	1	1	1	1	1	190	0
GFI1_DeltaSNAG-BirA*-Flag	NP_001305715.1	COX4I1	4|0	4	2	2	0|0	0.5	1	0.5	1	0.5	20	0.09
GFI1_DeltaSNAG-BirA*-Flag	NP_004246.2	COX5A	4|2	6	3	2	0|0	1	1	1	1	1	30	0
GFI1_WT-BirA*-Flag	NP_001853.2	COX5B	3|2	5	2.5	2	0|0	1	1	1	1	1	25	0
GFI1_DeltaSNAG-BirA*-Flag	NP_001853.2	COX5B	4|4	8	4	2	0|0	1	1	1	1	1	40	0
GFI1_WT-BirA*-Flag	NP_001856.2	COX7A2	4|0	4	2	2	0|0	0.5	1	0.5	1	0.5	20	0.09
GFI1_DeltaSNAG-BirA*-Flag	NP_001856.2	COX7A2	3|4	7	3.5	2	0|0	1	1	1	1	1	35	0
GFI1_DeltaSNAG-BirA*-Flag	NP_001295.2	CPD	6|5	11	5.5	2	0|0	1	1	1	1	1	55	0
GFI1_WT-BirA*-Flag	NP_001185792.1	CPNE1	25|35	60	30	2	0|0	1	1	1	1	1	300	0
GFI1_DeltaSNAG-BirA*-Flag	NP_001185792.1	CPNE1	25|26	51	25.5	2	0|0	1	1	1	1	1	255	0
GFI1B-BirA*-Flag	NP_689940.3	CPNE2	0|4	4	2	2	0|0	0.5	1	0.5	1	0.5	20	0.09
GFI1_WT-BirA*-Flag	NP_003900.1	CPNE3	23|19	42	21	2	3|0	1	1	1	1	1	14	0
GFI1_DeltaSNAG-BirA*-Flag	NP_003900.1	CPNE3	21|16	37	18.5	2	3|0	1	1	1	1	1	12.33	0
GFI1_WT-BirA*-Flag	XP_011521303.1	CPNE7	0|4	4	2	2	0|0	0.5	1	0.5	1	0.5	20	0.09
GFI1_DeltaSNAG-BirA*-Flag	NP_705898.1	CPNE8	4|0	4	2	2	0|0	0.5	1	0.5	1	0.5	20	0.09
GFI1_WT-BirA*-Flag	XP_011531688.1	CPNE9	0|3	3	1.5	2	0|0	0.5	1	0.5	1	0.5	15	0.12
GFI1B-BirA*-Flag	NP_037423.2	CPSF1	9|7	16	8	2	0|0	1	1	1	1	1	80	0
GFI1_WT-BirA*-Flag	NP_037423.2	CPSF1	14|13	27	13.5	2	0|0	1	1	1	1	1	135	0
GFI1_DeltaSNAG-BirA*-Flag	NP_037423.2	CPSF1	9|11	20	10	2	0|0	1	1	1	1	1	100	0
GFI1_WT-BirA*-Flag	NP_001309199.1	CPSF2	11|8	19	9.5	2	0|0	1	1	1	1	1	95	0
GFI1_DeltaSNAG-BirA*-Flag	NP_001309199.1	CPSF2	0|13	13	6.5	2	0|0	0.5	1	0.5	1	0.5	65	0.03
GFI1B-BirA*-Flag	NP_001308762.1	CPSF3	0|3	3	1.5	2	0|0	0.5	1	0.5	1	0.5	15	0.12
GFI1_WT-BirA*-Flag	NP_001308762.1	CPSF3	12|14	26	13	2	0|0	1	1	1	1	1	130	0
GFI1_DeltaSNAG-BirA*-Flag	NP_001308762.1	CPSF3	11|15	26	13	2	0|0	1	1	1	1	1	130	0
GFI1B-BirA*-Flag	NP_001287876.1	CPSF6	33|19	52	26	2	8|10	0.52	1	0.52	1	0.52	2.89	0.01
GFI1_WT-BirA*-Flag	NP_001287876.1	CPSF6	38|32	70	35	2	8|10	1	1	1	1	1	3.89	0
GFI1_DeltaSNAG-BirA*-Flag	NP_001287876.1	CPSF6	19|20	39	19.5	2	8|10	0.07	0.1	0.07	0.1	0.07	2.17	0.21
GFI1B-BirA*-Flag	NP_001129512.1	CPSF7	9|0	9	4.5	2	0|0	0.5	1	0.5	1	0.5	45	0.03
GFI1_WT-BirA*-Flag	NP_001129512.1	CPSF7	22|21	43	21.5	2	0|0	1	1	1	1	1	215	0
GFI1_DeltaSNAG-BirA*-Flag	NP_001129512.1	CPSF7	7|20	27	13.5	2	0|0	1	1	1	1	1	135	0
GFI1_WT-BirA*-Flag	NP_000089.1	CPT2	7|0	7	3.5	2	0|0	0.5	1	0.5	1	0.5	35	0.04
GFI1_DeltaSNAG-BirA*-Flag	NP_000089.1	CPT2	4|0	4	2	2	0|0	0.5	1	0.5	1	0.5	20	0.09
GFI1_WT-BirA*-Flag	NP_001334981.1	CPVL	4|3	7	3.5	2	0|0	1	1	1	1	1	35	0
GFI1_DeltaSNAG-BirA*-Flag	NP_001334981.1	CPVL	4|2	6	3	2	0|0	1	1	1	1	1	30	0
GFI1B-BirA*-Flag	NP_001073315.1	CREBBP	3|0	3	1.5	2	0|0	0.5	1	0.5	1	0.5	15	0.12
GFI1B-BirA*-Flag	NP_005197.3	CRK	21|24	45	22.5	2	0|6	1	1	1	1	1	7.5	0
GFI1_WT-BirA*-Flag	NP_005197.3	CRK	14|25	39	19.5	2	0|6	0.99	1	0.99	1	0.99	6.5	0
GFI1_DeltaSNAG-BirA*-Flag	NP_005197.3	CRK	5|9	14	7	2	0|6	0.56	0.9	0.56	0.9	0.56	2.33	0.01
GFI1B-BirA*-Flag	NP_005198.1	CRKL	28|16	44	22	2	6|8	0.66	1	0.66	1	0.66	3.14	0.01
GFI1_WT-BirA*-Flag	NP_005198.1	CRKL	26|29	55	27.5	2	6|8	1	1	1	1	1	3.93	0
GFI1_DeltaSNAG-BirA*-Flag	NP_005198.1	CRKL	21|29	50	25	2	6|8	1	1	1	1	1	3.57	0
GFI1_WT-BirA*-Flag	NP_057070.3	CRLF3	7|3	10	5	2	0|0	1	1	1	1	1	50	0
GFI1_DeltaSNAG-BirA*-Flag	NP_057070.3	CRLF3	4|4	8	4	2	0|0	1	1	1	1	1	40	0
GFI1B-BirA*-Flag	NP_001265554.1	CRNKL1	9|6	15	7.5	2	0|0	1	1	1	1	1	75	0
GFI1_WT-BirA*-Flag	NP_001265554.1	CRNKL1	3|4	7	3.5	2	0|0	1	1	1	1	1	35	0
GFI1B-BirA*-Flag	NP_006362.1	CRTAP	3|0	3	1.5	2	0|0	0.5	1	0.5	1	0.5	15	0.12
GFI1_WT-BirA*-Flag	NP_006362.1	CRTAP	2|2	4	2	2	0|0	1	1	1	1	1	20	0
GFI1B-BirA*-Flag	XP_011528204.1	CRYBB3	2|0	2	1	2	0|0	0.5	1	0.5	1	0.5	10	0.16
GFI1B-BirA*-Flag	NP_001615.2	CRYBG1	4|0	4	2	2	0|0	0.5	1	0.5	1	0.5	20	0.09
GFI1_DeltaSNAG-BirA*-Flag	NP_001615.2	CRYBG1	0|3	3	1.5	2	0|0	0.5	1	0.5	1	0.5	15	0.12
GFI1_WT-BirA*-Flag	NP_001123514.1	CRYZ	6|4	10	5	2	0|0	1	1	1	1	1	50	0
GFI1_DeltaSNAG-BirA*-Flag	NP_001123514.1	CRYZ	5|5	10	5	2	0|0	1	1	1	1	1	50	0
GFI1_WT-BirA*-Flag	NP_004068.2	CS	114|84	198	99	2	0|0	1	1	1	1	1	990	0
GFI1_DeltaSNAG-BirA*-Flag	NP_004068.2	CS	83|73	156	78	2	0|0	1	1	1	1	1	780	0
GFI1_WT-BirA*-Flag	NP_001007554.1	CSDE1	50|57	107	53.5	2	4|0	1	1	1	1	1	26.75	0
GFI1_DeltaSNAG-BirA*-Flag	NP_001007554.1	CSDE1	42|49	91	45.5	2	4|0	1	1	1	1	1	22.75	0
GFI1B-BirA*-Flag	NP_001307.2	CSE1L	12|21	33	16.5	2	22|35	0	0	0	0	0	0.58	0.29
GFI1_WT-BirA*-Flag	NP_001307.2	CSE1L	151|157	308	154	2	22|35	1	1	1	1	1	5.4	0
GFI1_DeltaSNAG-BirA*-Flag	NP_001307.2	CSE1L	130|158	288	144	2	22|35	1	1	1	1	1	5.05	0
GFI1_DeltaSNAG-BirA*-Flag	NP_061060.3	CSGALNACT2	0|4	4	2	2	0|0	0.5	1	0.5	1	0.5	20	0.09
GFI1_WT-BirA*-Flag	NP_001120662.1	CSK	18|17	35	17.5	2	0|0	1	1	1	1	1	175	0
GFI1_DeltaSNAG-BirA*-Flag	NP_001120662.1	CSK	7|12	19	9.5	2	0|0	1	1	1	1	1	95	0
GFI1B-BirA*-Flag	NP_443128.2	CSMD2	0|3	3	1.5	2	0|0	0.5	1	0.5	1	0.5	15	0.12
GFI1_WT-BirA*-Flag	NP_443132.3	CSMD3	0|2	2	1	2	0|0	0.5	1	0.5	1	0.5	10	0.16
GFI1B-BirA*-Flag	P02662	CSN1S1	4|0	4	2	2	0|0	0.5	1	0.5	1	0.5	20	0.09
GFI1_WT-BirA*-Flag	P02662	CSN1S1	13|5	18	9	2	0|0	1	1	1	1	1	90	0
GFI1_WT-BirA*-Flag	P02663	CSN1S2	6|3	9	4.5	2	0|0	1	1	1	1	1	45	0
GFI1_WT-BirA*-Flag	P02666	CSN2	13|0	13	6.5	2	0|0	0.5	1	0.5	1	0.5	65	0.03
GFI1_WT-BirA*-Flag	P02668	CSN3	7|0	7	3.5	2	0|0	0.5	1	0.5	1	0.5	35	0.04
GFI1_DeltaSNAG-BirA*-Flag	P02668	CSN3	3|0	3	1.5	2	0|0	0.5	1	0.5	1	0.5	15	0.12
GFI1B-BirA*-Flag	NP_001258670.1	CSNK1A1	0|3	3	1.5	2	0|0	0.5	1	0.5	1	0.5	15	0.12
GFI1_WT-BirA*-Flag	NP_001258670.1	CSNK1A1	4|0	4	2	2	0|0	0.5	1	0.5	1	0.5	20	0.09
GFI1_DeltaSNAG-BirA*-Flag	NP_001258670.1	CSNK1A1	4|6	10	5	2	0|0	1	1	1	1	1	50	0
GFI1B-BirA*-Flag	NP_001886.1	CSNK2A1	9|12	21	10.5	2	0|0	1	1	1	1	1	105	0
GFI1_WT-BirA*-Flag	NP_001886.1	CSNK2A1	29|26	55	27.5	2	0|0	1	1	1	1	1	275	0
GFI1_DeltaSNAG-BirA*-Flag	NP_001886.1	CSNK2A1	23|20	43	21.5	2	0|0	1	1	1	1	1	215	0
GFI1B-BirA*-Flag	NP_001887.1	CSNK2A2	9|5	14	7	2	0|0	1	1	1	1	1	70	0
GFI1_WT-BirA*-Flag	NP_001887.1	CSNK2A2	5|6	11	5.5	2	0|0	1	1	1	1	1	55	0
GFI1_DeltaSNAG-BirA*-Flag	NP_001887.1	CSNK2A2	7|0	7	3.5	2	0|0	0.5	1	0.5	1	0.5	35	0.04
GFI1B-BirA*-Flag	NP_001243615.1	CSNK2A3	9|0	9	4.5	2	0|0	0.5	1	0.5	1	0.5	45	0.03
GFI1B-BirA*-Flag	NP_001311.3	CSNK2B	11|10	21	10.5	2	3|0	0.99	1	0.99	1	0.99	7	0
GFI1_WT-BirA*-Flag	NP_001311.3	CSNK2B	13|15	28	14	2	3|0	1	1	1	1	1	9.33	0
GFI1_DeltaSNAG-BirA*-Flag	NP_001311.3	CSNK2B	8|9	17	8.5	2	3|0	0.99	0.99	0.99	0.99	0.99	5.67	0
GFI1B-BirA*-Flag	NP_001287894.1	CSRP2	0|3	3	1.5	2	5|0	0.05	0.09	0.05	0.09	0.05	0.6	0.21
GFI1_WT-BirA*-Flag	NP_001287894.1	CSRP2	14|18	32	16	2	5|0	0.99	1	0.99	1	0.99	6.4	0
GFI1_DeltaSNAG-BirA*-Flag	NP_001287894.1	CSRP2	26|26	52	26	2	5|0	1	1	1	1	1	10.4	0
GFI1_WT-BirA*-Flag	NP_000091.1	CSTB	6|5	11	5.5	2	4|0	0.86	0.91	0.86	0.91	0.86	2.75	0
GFI1_DeltaSNAG-BirA*-Flag	NP_000091.1	CSTB	12|9	21	10.5	2	4|0	0.98	0.99	0.98	0.99	0.98	5.25	0
GFI1_WT-BirA*-Flag	NP_001317.1	CSTF3	27|26	53	26.5	2	0|0	1	1	1	1	1	265	0
GFI1_DeltaSNAG-BirA*-Flag	NP_001317.1	CSTF3	15|23	38	19	2	0|0	1	1	1	1	1	190	0
GFI1B-BirA*-Flag	NP_001012632.1	CTBP1	0|4	4	2	2	0|0	0.5	1	0.5	1	0.5	20	0.09
GFI1_WT-BirA*-Flag	NP_001012632.1	CTBP1	15|16	31	15.5	2	0|0	1	1	1	1	1	155	0
GFI1_DeltaSNAG-BirA*-Flag	NP_001012632.1	CTBP1	13|12	25	12.5	2	0|0	1	1	1	1	1	125	0
GFI1_WT-BirA*-Flag	NP_001077383.1	CTBP2	17|16	33	16.5	2	0|0	1	1	1	1	1	165	0
GFI1_DeltaSNAG-BirA*-Flag	NP_001077383.1	CTBP2	17|15	32	16	2	0|0	1	1	1	1	1	160	0
GFI1_DeltaSNAG-BirA*-Flag	NP_079375.3	CTC1	0|2	2	1	2	0|0	0.5	1	0.5	1	0.5	10	0.16
GFI1B-BirA*-Flag	NP_006556.1	CTCF	0|4	4	2	2	0|0	0.5	1	0.5	1	0.5	20	0.09
GFI1_WT-BirA*-Flag	NP_006556.1	CTCF	9|14	23	11.5	2	0|0	1	1	1	1	1	115	0
GFI1_DeltaSNAG-BirA*-Flag	NP_006556.1	CTCF	10|5	15	7.5	2	0|0	1	1	1	1	1	75	0
GFI1B-BirA*-Flag	NP_001277236.1	CTNNA1	0|8	8	4	2	8|12	0	0	0	0	0	0.4	0.29
GFI1B-BirA*-Flag	NP_001091679.1	CTNNB1	0|7	7	3.5	2	9|10	0	0	0	0	0	0.37	0.29
GFI1_WT-BirA*-Flag	NP_001091679.1	CTNNB1	19|18	37	18.5	2	9|10	0	0.01	0	0.01	0	1.95	0.23
GFI1_DeltaSNAG-BirA*-Flag	NP_001091679.1	CTNNB1	21|12	33	16.5	2	9|10	0.04	0.07	0.04	0.07	0.04	1.74	0.21
GFI1_WT-BirA*-Flag	NP_001268424.1	CTNNBL1	10|10	20	10	2	0|0	1	1	1	1	1	100	0
GFI1_DeltaSNAG-BirA*-Flag	NP_001268424.1	CTNNBL1	5|10	15	7.5	2	0|0	1	1	1	1	1	75	0
GFI1_WT-BirA*-Flag	NP_001078927.1	CTNND1	3|0	3	1.5	2	3|9	0	0	0	0	0	0.25	0.29
GFI1_DeltaSNAG-BirA*-Flag	NP_001078927.1	CTNND1	5|4	9	4.5	2	3|9	0	0	0	0	0	0.75	0.29
GFI1B-BirA*-Flag	NP_001896.2	CTPS1	13|41	54	27	2	30|36	0	0	0	0	0	0.82	0.28
GFI1_WT-BirA*-Flag	NP_001896.2	CTPS1	56|53	109	54.5	2	30|36	0	0	0	0	0	1.65	0.27
GFI1_DeltaSNAG-BirA*-Flag	NP_001896.2	CTPS1	42|47	89	44.5	2	30|36	0	0	0	0	0	1.35	0.27
GFI1B-BirA*-Flag	NP_001333208.1	CTR9	6|8	14	7	2	0|0	1	1	1	1	1	70	0
GFI1_WT-BirA*-Flag	NP_001333208.1	CTR9	7|5	12	6	2	0|0	1	1	1	1	1	60	0
GFI1_DeltaSNAG-BirA*-Flag	NP_001333208.1	CTR9	6|0	6	3	2	0|0	0.5	1	0.5	1	0.5	30	0.05
GFI1_WT-BirA*-Flag	NP_000299.2	CTSA	5|3	8	4	2	0|0	1	1	1	1	1	40	0
GFI1_DeltaSNAG-BirA*-Flag	NP_000299.2	CTSA	4|3	7	3.5	2	0|0	1	1	1	1	1	35	0
GFI1_WT-BirA*-Flag	NP_001899.1	CTSB	6|4	10	5	2	0|0	1	1	1	1	1	50	0
GFI1_WT-BirA*-Flag	NP_001900.1	CTSD	7|6	13	6.5	2	0|0	1	1	1	1	1	65	0
GFI1_DeltaSNAG-BirA*-Flag	NP_001900.1	CTSD	17|15	32	16	2	0|0	1	1	1	1	1	160	0
GFI1_DeltaSNAG-BirA*-Flag	NP_001902.1	CTSG	0|2	2	1	2	0|0	0.5	1	0.5	1	0.5	10	0.16
GFI1B-BirA*-Flag	NP_005222.2	CTTN	6|39	45	22.5	2	34|26	0	0	0	0	0	0.75	0.27
GFI1_WT-BirA*-Flag	NP_005222.2	CTTN	7|11	18	9	2	34|26	0	0	0	0	0	0.3	0.29
GFI1_DeltaSNAG-BirA*-Flag	NP_005222.2	CTTN	15|17	32	16	2	34|26	0	0	0	0	0	0.53	0.29
GFI1B-BirA*-Flag	NP_003583.2	CUL1	0|8	8	4	2	7|17	0	0	0	0	0	0.33	0.29
GFI1_WT-BirA*-Flag	NP_003583.2	CUL1	20|13	33	16.5	2	7|17	0	0	0	0	0	1.38	0.25
GFI1_DeltaSNAG-BirA*-Flag	NP_003583.2	CUL1	13|14	27	13.5	2	7|17	0	0	0	0	0	1.12	0.26
GFI1_WT-BirA*-Flag	NP_001185706.1	CUL2	9|11	20	10	2	0|0	1	1	1	1	1	100	0
GFI1_DeltaSNAG-BirA*-Flag	NP_001185706.1	CUL2	8|17	25	12.5	2	0|0	1	1	1	1	1	125	0
GFI1_WT-BirA*-Flag	NP_001244127.1	CUL3	17|17	34	17	2	0|0	1	1	1	1	1	170	0
GFI1_DeltaSNAG-BirA*-Flag	NP_001244127.1	CUL3	12|15	27	13.5	2	0|0	1	1	1	1	1	135	0
GFI1_WT-BirA*-Flag	NP_001008895.1	CUL4A	22|29	51	25.5	2	4|0	1	1	1	1	1	12.75	0
GFI1_DeltaSNAG-BirA*-Flag	NP_001008895.1	CUL4A	13|13	26	13	2	4|0	0.99	0.99	0.99	0.99	0.99	6.5	0
GFI1B-BirA*-Flag	NP_001073341.1	CUL4B	10|10	20	10	2	0|9	0.36	0.36	0.36	0.36	0.36	2.22	0.19
GFI1_WT-BirA*-Flag	NP_001073341.1	CUL4B	35|37	72	36	2	0|9	1	1	1	1	1	8	0
GFI1_DeltaSNAG-BirA*-Flag	NP_001073341.1	CUL4B	22|23	45	22.5	2	0|9	0.99	0.99	0.99	0.99	0.99	5	0
GFI1_WT-BirA*-Flag	NP_003469.2	CUL5	6|6	12	6	2	0|0	1	1	1	1	1	60	0
GFI1_DeltaSNAG-BirA*-Flag	NP_003469.2	CUL5	3|4	7	3.5	2	0|0	1	1	1	1	1	35	0
GFI1_DeltaSNAG-BirA*-Flag	NP_057044.2	CUTC	3|0	3	1.5	2	0|0	0.5	1	0.5	1	0.5	15	0.12
GFI1B-BirA*-Flag	NP_001189472.1	CUX1	45|29	74	37	2	0|0	1	1	1	1	1	370	0
GFI1_WT-BirA*-Flag	NP_001189472.1	CUX1	104|102	206	103	2	0|0	1	1	1	1	1	1030	0
GFI1_DeltaSNAG-BirA*-Flag	NP_001189472.1	CUX1	39|60	99	49.5	2	0|0	1	1	1	1	1	495	0
GFI1B-BirA*-Flag	NP_057487.2	CWC15	12|0	12	6	2	0|0	0.5	1	0.5	1	0.5	60	0.03
GFI1B-BirA*-Flag	NP_065994.1	CWC22	3|0	3	1.5	2	0|0	0.5	1	0.5	1	0.5	15	0.12
GFI1_WT-BirA*-Flag	NP_065994.1	CWC22	11|16	27	13.5	2	0|0	1	1	1	1	1	135	0
GFI1_DeltaSNAG-BirA*-Flag	NP_065994.1	CWC22	8|9	17	8.5	2	0|0	1	1	1	1	1	85	0
GFI1_WT-BirA*-Flag	NP_001290333.1	CWF19L1	2|4	6	3	2	0|0	1	1	1	1	1	30	0
GFI1_DeltaSNAG-BirA*-Flag	NP_001290333.1	CWF19L1	0|2	2	1	2	0|0	0.5	1	0.5	1	0.5	10	0.16
GFI1B-BirA*-Flag	NP_689647.2	CWF19L2	6|0	6	3	2	0|0	0.5	1	0.5	1	0.5	30	0.05
GFI1_WT-BirA*-Flag	NP_001193992.1	CXADR	0|2	2	1	2	0|0	0.5	1	0.5	1	0.5	10	0.16
GFI1B-BirA*-Flag	NP_001164040.1	CXorf56	28|45	73	36.5	2	0|0	1	1	1	1	1	365	0
GFI1_WT-BirA*-Flag	NP_001164040.1	CXorf56	9|13	22	11	2	0|0	1	1	1	1	1	110	0
GFI1_DeltaSNAG-BirA*-Flag	NP_001164040.1	CXorf56	7|4	11	5.5	2	0|0	1	1	1	1	1	55	0
GFI1_WT-BirA*-Flag	NP_000389.1	CYB5R3	35|36	71	35.5	2	0|0	1	1	1	1	1	355	0
GFI1_DeltaSNAG-BirA*-Flag	NP_000389.1	CYB5R3	31|31	62	31	2	0|0	1	1	1	1	1	310	0
GFI1_WT-BirA*-Flag	NP_001907.2	CYC1	10|6	16	8	2	0|0	1	1	1	1	1	80	0
GFI1_DeltaSNAG-BirA*-Flag	NP_001907.2	CYC1	7|8	15	7.5	2	0|0	1	1	1	1	1	75	0
GFI1_DeltaSNAG-BirA*-Flag	NP_061820.1	CYCS	3|0	3	1.5	2	0|0	0.5	1	0.5	1	0.5	15	0.12
GFI1B-BirA*-Flag	NP_001274739.1	CYFIP1	0|8	8	4	2	8|8	0	0	0	0	0	0.5	0.29
GFI1_WT-BirA*-Flag	NP_001274739.1	CYFIP1	6|7	13	6.5	2	8|8	0	0	0	0	0	0.81	0.29
GFI1_DeltaSNAG-BirA*-Flag	NP_001274739.1	CYFIP1	12|13	25	12.5	2	8|8	0	0	0	0	0	1.56	0.24
GFI1_WT-BirA*-Flag	NP_001032410.1	CYFIP2	12|12	24	12	2	0|9	0.72	0.72	0.72	0.72	0.72	2.67	0.01
GFI1_DeltaSNAG-BirA*-Flag	NP_001032410.1	CYFIP2	0|11	11	5.5	2	0|9	0.28	0.56	0.28	0.56	0.28	1.22	0.2
GFI1B-BirA*-Flag	NP_066941.1	CYLC1	3|0	3	1.5	2	0|0	0.5	1	0.5	1	0.5	15	0.12
GFI1_WT-BirA*-Flag	NP_000777.1	CYP51A1	6|7	13	6.5	2	0|0	1	1	1	1	1	65	0
GFI1_DeltaSNAG-BirA*-Flag	NP_000777.1	CYP51A1	6|6	12	6	2	0|0	1	1	1	1	1	60	0
GFI1B-BirA*-Flag	XP_006715102.3	DAAM2	7|0	7	3.5	2	0|0	0.5	1	0.5	1	0.5	35	0.04
GFI1B-BirA*-Flag	NP_542937.3	DACH1	16|8	24	12	2	0|0	1	1	1	1	1	120	0
GFI1_WT-BirA*-Flag	NP_542937.3	DACH1	15|16	31	15.5	2	0|0	1	1	1	1	1	155	0
GFI1_DeltaSNAG-BirA*-Flag	NP_542937.3	DACH1	5|8	13	6.5	2	0|0	1	1	1	1	1	65	0
GFI1_WT-BirA*-Flag	NP_001335.1	DAD1	3|3	6	3	2	0|0	1	1	1	1	1	30	0
GFI1_DeltaSNAG-BirA*-Flag	NP_001335.1	DAD1	0|4	4	2	2	0|0	0.5	1	0.5	1	0.5	20	0.09
GFI1_WT-BirA*-Flag	NP_001186778.1	DAP3	8|7	15	7.5	2	0|0	1	1	1	1	1	75	0
GFI1_DeltaSNAG-BirA*-Flag	NP_001186778.1	DAP3	8|4	12	6	2	0|0	1	1	1	1	1	60	0
GFI1B-BirA*-Flag	NP_001340.2	DARS	9|6	15	7.5	2	12|15	0	0	0	0	0	0.56	0.29
GFI1_WT-BirA*-Flag	NP_001340.2	DARS	38|42	80	40	2	12|15	1	1	1	1	1	2.96	0
GFI1_DeltaSNAG-BirA*-Flag	NP_001340.2	DARS	45|47	92	46	2	12|15	1	1	1	1	1	3.41	0
GFI1_WT-BirA*-Flag	NP_060592.2	DARS2	20|31	51	25.5	2	0|0	1	1	1	1	1	255	0
GFI1_DeltaSNAG-BirA*-Flag	NP_060592.2	DARS2	17|20	37	18.5	2	0|0	1	1	1	1	1	185	0
GFI1_WT-BirA*-Flag	NP_061832.2	DAZAP1	11|9	20	10	2	0|0	1	1	1	1	1	100	0
GFI1_DeltaSNAG-BirA*-Flag	NP_061832.2	DAZAP1	12|9	21	10.5	2	0|0	1	1	1	1	1	105	0
GFI1B-BirA*-Flag	NP_004386.2	DBN1	44|270	314	157	2	415|366	0	0	0	0	0	0.4	0.29
GFI1_WT-BirA*-Flag	NP_004386.2	DBN1	4|5	9	4.5	2	415|366	0	0	0	0	0	0.01	0.29
GFI1_DeltaSNAG-BirA*-Flag	NP_004386.2	DBN1	7|7	14	7	2	415|366	0	0	0	0	0	0.02	0.29
GFI1B-BirA*-Flag	NP_001014436.1	DBNL	0|4	4	2	2	4|9	0	0	0	0	0	0.31	0.29
GFI1_WT-BirA*-Flag	NP_001014436.1	DBNL	3|6	9	4.5	2	4|9	0	0	0	0	0	0.69	0.29
GFI1_DeltaSNAG-BirA*-Flag	NP_001014436.1	DBNL	4|5	9	4.5	2	4|9	0	0	0	0	0	0.69	0.29
GFI1B-BirA*-Flag	NP_001909.3	DBT	5|0	5	2.5	2	4|6	0	0	0	0	0	0.5	0.29
GFI1_WT-BirA*-Flag	NP_001909.3	DBT	4|5	9	4.5	2	4|6	0	0	0	0	0	0.9	0.29
GFI1_DeltaSNAG-BirA*-Flag	NP_001909.3	DBT	0|5	5	2.5	2	4|6	0	0	0	0	0	0.5	0.29
GFI1B-BirA*-Flag	NP_005819.3	DCAF7	3|3	6	3	2	0|0	1	1	1	1	1	30	0
GFI1_WT-BirA*-Flag	NP_005819.3	DCAF7	6|6	12	6	2	0|0	1	1	1	1	1	60	0
GFI1_DeltaSNAG-BirA*-Flag	NP_005819.3	DCAF7	4|7	11	5.5	2	0|0	1	1	1	1	1	55	0
GFI1B-BirA*-Flag	NP_001337184.1	DCDC1	3|0	3	1.5	2	0|0	0.5	1	0.5	1	0.5	15	0.12
GFI1B-BirA*-Flag	NP_001258745.1	DCLRE1A	3|0	3	1.5	2	0|0	0.5	1	0.5	1	0.5	15	0.12
GFI1_WT-BirA*-Flag	NP_001277133.1	DCP1A	4|0	4	2	2	0|0	0.5	1	0.5	1	0.5	20	0.09
GFI1_DeltaSNAG-BirA*-Flag	NP_001337165.1	DCPS	2|0	2	1	2	0|0	0.5	1	0.5	1	0.5	10	0.16
GFI1B-BirA*-Flag	NP_001128512.1	DCTN1	4|14	18	9	2	16|15	0	0	0	0	0	0.58	0.29
GFI1_WT-BirA*-Flag	NP_001128512.1	DCTN1	31|24	55	27.5	2	16|15	0	0	0	0	0	1.77	0.24
GFI1_DeltaSNAG-BirA*-Flag	NP_001128512.1	DCTN1	21|36	57	28.5	2	16|15	0.03	0.06	0.03	0.06	0.03	1.84	0.21
GFI1_WT-BirA*-Flag	NP_001182147.1	DCXR	30|34	64	32	2	0|0	1	1	1	1	1	320	0
GFI1_DeltaSNAG-BirA*-Flag	NP_001182147.1	DCXR	25|24	49	24.5	2	0|0	1	1	1	1	1	245	0
GFI1B-BirA*-Flag	NP_001914.3	DDB1	3|0	3	1.5	2	28|11	0	0	0	0	0	0.08	0.29
GFI1_WT-BirA*-Flag	NP_001914.3	DDB1	24|4	28	14	2	28|11	0	0	0	0	0	0.72	0.27
GFI1_DeltaSNAG-BirA*-Flag	NP_001914.3	DDB1	37|16	53	26.5	2	28|11	0	0	0	0	0	1.36	0.26
GFI1_WT-BirA*-Flag	NP_115717.3	DDI2	0|2	2	1	2	0|0	0.5	1	0.5	1	0.5	10	0.16
GFI1B-BirA*-Flag	NP_005207.2	DDOST	4|0	4	2	2	0|0	0.5	1	0.5	1	0.5	20	0.09
GFI1_WT-BirA*-Flag	NP_005207.2	DDOST	31|31	62	31	2	0|0	1	1	1	1	1	310	0
GFI1_DeltaSNAG-BirA*-Flag	NP_005207.2	DDOST	31|32	63	31.5	2	0|0	1	1	1	1	1	315	0
GFI1B-BirA*-Flag	NP_004930.1	DDX1	0|17	17	8.5	2	21|17	0	0	0	0	0	0.45	0.29
GFI1_WT-BirA*-Flag	NP_004930.1	DDX1	83|95	178	89	2	21|17	1	1	1	1	1	4.68	0
GFI1_DeltaSNAG-BirA*-Flag	NP_004930.1	DDX1	66|78	144	72	2	21|17	1	1	1	1	1	3.79	0
GFI1B-BirA*-Flag	NP_004389.2	DDX10	19|28	47	23.5	2	5|0	1	1	1	1	1	9.4	0
GFI1_WT-BirA*-Flag	NP_004389.2	DDX10	18|20	38	19	2	5|0	1	1	1	1	1	7.6	0
GFI1_DeltaSNAG-BirA*-Flag	NP_004389.2	DDX10	12|13	25	12.5	2	5|0	0.99	0.99	0.99	0.99	0.99	5	0
GFI1B-BirA*-Flag	NP_001091974.1	DDX17	29|41	70	35	2	41|42	0	0	0	0	0	0.84	0.29
GFI1_WT-BirA*-Flag	NP_001091974.1	DDX17	99|107	206	103	2	41|42	0.48	0.97	0.48	0.97	0.48	2.48	0.18
GFI1_DeltaSNAG-BirA*-Flag	NP_001091974.1	DDX17	112|97	209	104.5	2	41|42	0.5	1	0.5	1	0.5	2.52	0.02
GFI1B-BirA*-Flag	NP_006764.3	DDX18	21|19	40	20	2	17|18	0	0	0	0	0	1.14	0.27
GFI1_WT-BirA*-Flag	NP_006764.3	DDX18	24|36	60	30	2	17|18	0	0	0	0	0	1.71	0.24
GFI1_DeltaSNAG-BirA*-Flag	NP_006764.3	DDX18	28|25	53	26.5	2	17|18	0	0	0	0	0	1.51	0.26
GFI1B-BirA*-Flag	NP_001307451.1	DDX19A	0|10	10	5	2	0|14	0	0	0	0	0	0.71	0.23
GFI1_WT-BirA*-Flag	NP_001307451.1	DDX19A	5|0	5	2.5	2	0|14	0	0	0	0	0	0.36	0.29
GFI1_DeltaSNAG-BirA*-Flag	NP_001307451.1	DDX19A	6|0	6	3	2	0|14	0	0	0	0	0	0.43	0.29
GFI1B-BirA*-Flag	NP_001014451.1	DDX19B	4|7	11	5.5	2	6|13	0	0	0	0	0	0.58	0.29
GFI1_WT-BirA*-Flag	NP_001014451.1	DDX19B	6|4	10	5	2	6|13	0	0	0	0	0	0.53	0.29
GFI1B-BirA*-Flag	NP_009135.4	DDX20	10|5	15	7.5	2	0|0	1	1	1	1	1	75	0
GFI1_WT-BirA*-Flag	NP_009135.4	DDX20	9|9	18	9	2	0|0	1	1	1	1	1	90	0
GFI1_DeltaSNAG-BirA*-Flag	NP_009135.4	DDX20	7|5	12	6	2	0|0	1	1	1	1	1	60	0
GFI1B-BirA*-Flag	NP_004719.2	DDX21	86|55	141	70.5	2	58|36	0	0	0	0	0	1.5	0.27
GFI1_WT-BirA*-Flag	NP_004719.2	DDX21	141|143	284	142	2	58|36	0	0	0	0	0	3.02	0.23
GFI1_DeltaSNAG-BirA*-Flag	NP_004719.2	DDX21	140|111	251	125.5	2	58|36	0	0	0	0	0	2.67	0.24
GFI1B-BirA*-Flag	NP_004809.2	DDX23	0|8	8	4	2	0|5	0.46	0.93	0.46	0.93	0.46	1.6	0.19
GFI1_WT-BirA*-Flag	NP_004809.2	DDX23	13|19	32	16	2	0|5	0.99	1	0.99	1	0.99	6.4	0
GFI1_DeltaSNAG-BirA*-Flag	NP_004809.2	DDX23	13|6	19	9.5	2	0|5	0.87	0.99	0.87	0.99	0.87	3.8	0
GFI1B-BirA*-Flag	NP_065147.1	DDX24	13|5	18	9	2	0|0	1	1	1	1	1	90	0
GFI1_WT-BirA*-Flag	NP_065147.1	DDX24	19|19	38	19	2	0|0	1	1	1	1	1	190	0
GFI1_DeltaSNAG-BirA*-Flag	NP_065147.1	DDX24	16|7	23	11.5	2	0|0	1	1	1	1	1	115	0
GFI1B-BirA*-Flag	NP_001335116.1	DDX27	4|6	10	5	2	0|0	1	1	1	1	1	50	0
GFI1_WT-BirA*-Flag	NP_001335116.1	DDX27	13|10	23	11.5	2	0|0	1	1	1	1	1	115	0
GFI1_DeltaSNAG-BirA*-Flag	NP_001335116.1	DDX27	12|5	17	8.5	2	0|0	1	1	1	1	1	85	0
GFI1B-BirA*-Flag	NP_005795.2	DDX39A	16|14	30	15	2	13|25	0	0	0	0	0	0.79	0.29
GFI1_WT-BirA*-Flag	NP_005795.2	DDX39A	75|70	145	72.5	2	13|25	1	1	1	1	1	3.82	0
GFI1_DeltaSNAG-BirA*-Flag	NP_005795.2	DDX39A	80|72	152	76	2	13|25	1	1	1	1	1	4	0
GFI1B-BirA*-Flag	NP_004631.1	DDX39B	11|12	23	11.5	2	17|22	0	0	0	0	0	0.59	0.29
GFI1_WT-BirA*-Flag	NP_004631.1	DDX39B	124|125	249	124.5	2	17|22	1	1	1	1	1	6.38	0
GFI1_DeltaSNAG-BirA*-Flag	NP_004631.1	DDX39B	128|120	248	124	2	17|22	1	1	1	1	1	6.36	0
GFI1B-BirA*-Flag	NP_001180345.1	DDX3X	0|32	32	16	2	31|22	0	0	0	0	0	0.6	0.27
GFI1_WT-BirA*-Flag	NP_001180345.1	DDX3X	71|83	154	77	2	31|22	0.91	1	0.91	1	0.91	2.91	0
GFI1_DeltaSNAG-BirA*-Flag	NP_001180345.1	DDX3X	110|82	192	96	2	31|22	1	1	1	1	1	3.62	0
GFI1B-BirA*-Flag	NP_001116137.1	DDX3Y	28|0	28	14	2	0|0	0.5	1	0.5	1	0.5	140	0.02
GFI1_WT-BirA*-Flag	NP_001116137.1	DDX3Y	40|0	40	20	2	0|0	0.5	1	0.5	1	0.5	200	0.02
GFI1B-BirA*-Flag	NP_057306.2	DDX41	3|0	3	1.5	2	0|0	0.5	1	0.5	1	0.5	15	0.12
GFI1_WT-BirA*-Flag	NP_057306.2	DDX41	3|0	3	1.5	2	0|0	0.5	1	0.5	1	0.5	15	0.12
GFI1_DeltaSNAG-BirA*-Flag	NP_057306.2	DDX41	2|0	2	1	2	0|0	0.5	1	0.5	1	0.5	10	0.16
GFI1B-BirA*-Flag	NP_031398.2	DDX42	22|11	33	16.5	2	0|0	1	1	1	1	1	165	0
GFI1_WT-BirA*-Flag	NP_031398.2	DDX42	36|33	69	34.5	2	0|0	1	1	1	1	1	345	0
GFI1_DeltaSNAG-BirA*-Flag	NP_031398.2	DDX42	24|26	50	25	2	0|0	1	1	1	1	1	250	0
GFI1B-BirA*-Flag	NP_001287789.1	DDX46	47|46	93	46.5	2	6|17	1	1	1	1	1	4.04	0
GFI1_WT-BirA*-Flag	NP_001287789.1	DDX46	52|60	112	56	2	6|17	1	1	1	1	1	4.87	0
GFI1_DeltaSNAG-BirA*-Flag	NP_001287789.1	DDX46	37|38	75	37.5	2	6|17	0.85	0.88	0.85	0.88	0.85	3.26	0
GFI1B-BirA*-Flag	NP_057439.2	DDX47	7|8	15	7.5	2	5|5	0.01	0.01	0.01	0.01	0.01	1.5	0.22
GFI1_WT-BirA*-Flag	NP_057439.2	DDX47	21|25	46	23	2	5|5	1	1	1	1	1	4.6	0
GFI1_DeltaSNAG-BirA*-Flag	NP_057439.2	DDX47	21|23	44	22	2	5|5	1	1	1	1	1	4.4	0
GFI1B-BirA*-Flag	NP_001307524.1	DDX5	49|54	103	51.5	2	34|37	0	0	0	0	0	1.45	0.27
GFI1_WT-BirA*-Flag	NP_001307524.1	DDX5	92|92	184	92	2	34|37	0.97	0.97	0.97	0.97	0.97	2.59	0
GFI1_DeltaSNAG-BirA*-Flag	NP_001307524.1	DDX5	86|96	182	91	2	34|37	0.51	1	0.51	1	0.51	2.56	0.01
GFI1B-BirA*-Flag	NP_076950.1	DDX50	13|6	19	9.5	2	0|11	0.17	0.34	0.17	0.34	0.17	1.73	0.2
GFI1_WT-BirA*-Flag	NP_076950.1	DDX50	24|24	48	24	2	0|11	0.99	0.99	0.99	0.99	0.99	4.36	0
GFI1_DeltaSNAG-BirA*-Flag	NP_076950.1	DDX50	21|8	29	14.5	2	0|11	0.49	0.97	0.49	0.97	0.49	2.64	0.18
GFI1_WT-BirA*-Flag	NP_778236.2	DDX51	5|5	10	5	2	0|0	1	1	1	1	1	50	0
GFI1_DeltaSNAG-BirA*-Flag	NP_778236.2	DDX51	6|4	10	5	2	0|0	1	1	1	1	1	50	0
GFI1B-BirA*-Flag	NP_008941.3	DDX52	0|6	6	3	2	0|0	0.5	1	0.5	1	0.5	30	0.05
GFI1_WT-BirA*-Flag	NP_008941.3	DDX52	4|0	4	2	2	0|0	0.5	1	0.5	1	0.5	20	0.09
GFI1_DeltaSNAG-BirA*-Flag	NP_008941.3	DDX52	3|0	3	1.5	2	0|0	0.5	1	0.5	1	0.5	15	0.12
GFI1B-BirA*-Flag	NP_001104792.1	DDX54	14|13	27	13.5	2	7|11	0	0	0	0	0	1.5	0.24
GFI1_WT-BirA*-Flag	NP_001104792.1	DDX54	6|8	14	7	2	7|11	0	0	0	0	0	0.78	0.29
GFI1_DeltaSNAG-BirA*-Flag	NP_001104792.1	DDX54	13|11	24	12	2	7|11	0	0	0	0	0	1.33	0.24
GFI1B-BirA*-Flag	NP_001244118.1	DDX56	2|0	2	1	2	0|0	0.5	1	0.5	1	0.5	10	0.16
GFI1_WT-BirA*-Flag	NP_001244118.1	DDX56	6|8	14	7	2	0|0	1	1	1	1	1	70	0
GFI1_DeltaSNAG-BirA*-Flag	NP_001244118.1	DDX56	5|3	8	4	2	0|0	1	1	1	1	1	40	0
GFI1B-BirA*-Flag	NP_001244120.1	DDX6	0|4	4	2	2	0|0	0.5	1	0.5	1	0.5	20	0.09
GFI1_WT-BirA*-Flag	NP_001244120.1	DDX6	35|44	79	39.5	2	0|0	1	1	1	1	1	395	0
GFI1_DeltaSNAG-BirA*-Flag	NP_001244120.1	DDX6	29|28	57	28.5	2	0|0	1	1	1	1	1	285	0
GFI1B-BirA*-Flag	NP_001280563.1	DEAF1	2|0	2	1	2	0|0	0.5	1	0.5	1	0.5	10	0.16
GFI1B-BirA*-Flag	NP_065715.1	DECR2	0|4	4	2	2	0|0	0.5	1	0.5	1	0.5	20	0.09
GFI1_WT-BirA*-Flag	NP_003667.1	DEGS1	4|4	8	4	2	0|0	1	1	1	1	1	40	0
GFI1_WT-BirA*-Flag	NP_003463.1	DEK	5|4	9	4.5	2	0|0	1	1	1	1	1	45	0
GFI1_DeltaSNAG-BirA*-Flag	NP_003463.1	DEK	3|6	9	4.5	2	0|0	1	1	1	1	1	45	0
GFI1B-BirA*-Flag	NP_001243333.1	DENND2C	0|3	3	1.5	2	0|0	0.5	1	0.5	1	0.5	15	0.12
GFI1_DeltaSNAG-BirA*-Flag	NP_001138295.1	DENND4A	0|3	3	1.5	2	0|0	0.5	1	0.5	1	0.5	15	0.12
GFI1B-BirA*-Flag	NP_001918.3	DES	0|19	19	9.5	2	0|0	0.5	1	0.5	1	0.5	95	0.02
GFI1_WT-BirA*-Flag	NP_001269598.1	DFFB	0|3	3	1.5	2	0|0	0.5	1	0.5	1	0.5	15	0.12
GFI1B-BirA*-Flag	NP_001177255.1	DGCR8	0|4	4	2	2	0|0	0.5	1	0.5	1	0.5	20	0.09
GFI1_WT-BirA*-Flag	NP_001177255.1	DGCR8	3|0	3	1.5	2	0|0	0.5	1	0.5	1	0.5	15	0.12
GFI1B-BirA*-Flag	NP_055577.1	DHCR24	4|7	11	5.5	2	0|0	1	1	1	1	1	55	0
GFI1_WT-BirA*-Flag	NP_055577.1	DHCR24	3|3	6	3	2	0|0	1	1	1	1	1	30	0
GFI1_DeltaSNAG-BirA*-Flag	NP_055577.1	DHCR24	3|0	3	1.5	2	0|0	0.5	1	0.5	1	0.5	15	0.12
GFI1B-BirA*-Flag	NP_001157289.1	DHCR7	7|0	7	3.5	2	4|5	0.01	0.01	0.01	0.01	0.01	0.78	0.22
GFI1_WT-BirA*-Flag	NP_001157289.1	DHCR7	8|6	14	7	2	4|5	0.03	0.05	0.03	0.05	0.03	1.56	0.22
GFI1_DeltaSNAG-BirA*-Flag	NP_001157289.1	DHCR7	4|4	8	4	2	4|5	0	0	0	0	0	0.89	0.29
GFI1B-BirA*-Flag	NP_000782.1	DHFR	0|2	2	1	2	0|0	0.5	1	0.5	1	0.5	10	0.16
GFI1_WT-BirA*-Flag	NP_000782.1	DHFR	9|14	23	11.5	2	0|0	1	1	1	1	1	115	0
GFI1_DeltaSNAG-BirA*-Flag	NP_000782.1	DHFR	8|10	18	9	2	0|0	1	1	1	1	1	90	0
GFI1_WT-BirA*-Flag	NP_001269916.1	DHRS4	0|2	2	1	2	0|0	0.5	1	0.5	1	0.5	10	0.16
GFI1_DeltaSNAG-BirA*-Flag	NP_001269916.1	DHRS4	2|0	2	1	2	0|0	0.5	1	0.5	1	0.5	10	0.16
GFI1_WT-BirA*-Flag	NP_061176.3	DHTKD1	5|5	10	5	2	0|0	1	1	1	1	1	50	0
GFI1B-BirA*-Flag	NP_001349.2	DHX15	31|31	62	31	2	18|15	0	0	0	0	0	1.88	0.25
GFI1_WT-BirA*-Flag	NP_001349.2	DHX15	71|72	143	71.5	2	18|15	1	1	1	1	1	4.33	0
GFI1_DeltaSNAG-BirA*-Flag	NP_001349.2	DHX15	57|52	109	54.5	2	18|15	1	1	1	1	1	3.3	0
GFI1B-BirA*-Flag	NP_001157711.1	DHX16	8|3	11	5.5	2	0|0	1	1	1	1	1	55	0
GFI1_WT-BirA*-Flag	NP_001157711.1	DHX16	9|4	13	6.5	2	0|0	1	1	1	1	1	65	0
GFI1_DeltaSNAG-BirA*-Flag	NP_001157711.1	DHX16	7|7	14	7	2	0|0	1	1	1	1	1	70	0
GFI1B-BirA*-Flag	NP_061903.2	DHX29	7|7	14	7	2	5|8	0	0	0	0	0	1.08	0.24
GFI1_WT-BirA*-Flag	NP_061903.2	DHX29	8|5	13	6.5	2	5|8	0	0	0	0	0	1	0.24
GFI1_DeltaSNAG-BirA*-Flag	NP_061903.2	DHX29	3|5	8	4	2	5|8	0	0	0	0	0	0.62	0.29
GFI1B-BirA*-Flag	NP_001317919.1	DHX30	4|7	11	5.5	2	3|3	0.35	0.67	0.35	0.67	0.35	1.83	0.19
GFI1_WT-BirA*-Flag	NP_001317919.1	DHX30	8|12	20	10	2	3|3	0.94	1	0.94	1	0.94	3.33	0
GFI1_DeltaSNAG-BirA*-Flag	NP_001317919.1	DHX30	16|12	28	14	2	3|3	1	1	1	1	1	4.67	0
GFI1_WT-BirA*-Flag	NP_060650.2	DHX32	0|2	2	1	2	0|0	0.5	1	0.5	1	0.5	10	0.16
GFI1B-BirA*-Flag	NP_064547.2	DHX33	8|0	8	4	2	0|0	0.5	1	0.5	1	0.5	40	0.04
GFI1B-BirA*-Flag	NP_055496.2	DHX34	2|0	2	1	2	0|0	0.5	1	0.5	1	0.5	10	0.16
GFI1_DeltaSNAG-BirA*-Flag	NP_001107869.1	DHX36	8|4	12	6	2	0|0	1	1	1	1	1	60	0
GFI1B-BirA*-Flag	NP_116045.2	DHX37	3|3	6	3	2	4|0	0.34	0.34	0.34	0.34	0.34	1.5	0.19
GFI1B-BirA*-Flag	NP_054722.2	DHX38	6|0	6	3	2	0|0	0.5	1	0.5	1	0.5	30	0.05
GFI1_WT-BirA*-Flag	NP_054722.2	DHX38	0|4	4	2	2	0|0	0.5	1	0.5	1	0.5	20	0.09
GFI1B-BirA*-Flag	NP_001159773.1	DHX40	0|6	6	3	2	0|0	0.5	1	0.5	1	0.5	30	0.05
GFI1_WT-BirA*-Flag	NP_001159773.1	DHX40	2|3	5	2.5	2	0|0	1	1	1	1	1	25	0
GFI1B-BirA*-Flag	NP_001316892.1	DHX57	0|4	4	2	2	0|0	0.5	1	0.5	1	0.5	20	0.09
GFI1_WT-BirA*-Flag	NP_001289552.1	DHX8	3|4	7	3.5	2	0|0	1	1	1	1	1	35	0
GFI1B-BirA*-Flag	NP_001348.2	DHX9	77|48	125	62.5	2	41|49	0	0	0	0	0	1.39	0.27
GFI1_WT-BirA*-Flag	NP_001348.2	DHX9	264|313	577	288.5	2	41|49	1	1	1	1	1	6.41	0
GFI1_DeltaSNAG-BirA*-Flag	NP_001348.2	DHX9	247|239	486	243	2	41|49	1	1	1	1	1	5.4	0
GFI1_WT-BirA*-Flag	NP_001265231.1	DIABLO	3|5	8	4	2	0|0	1	1	1	1	1	40	0
GFI1_DeltaSNAG-BirA*-Flag	NP_001265231.1	DIABLO	6|3	9	4.5	2	0|0	1	1	1	1	1	45	0
GFI1B-BirA*-Flag	NP_001073280.1	DIAPH1	0|5	5	2.5	2	0|6	0.11	0.22	0.11	0.22	0.11	0.83	0.21
GFI1_WT-BirA*-Flag	NP_001073280.1	DIAPH1	40|35	75	37.5	2	0|6	1	1	1	1	1	12.5	0
GFI1_DeltaSNAG-BirA*-Flag	NP_001073280.1	DIAPH1	29|24	53	26.5	2	0|6	1	1	1	1	1	8.83	0
GFI1_DeltaSNAG-BirA*-Flag	NP_006720.1	DIAPH2	0|4	4	2	2	0|0	0.5	1	0.5	1	0.5	20	0.09
GFI1_WT-BirA*-Flag	NP_001035982.1	DIAPH3	2|0	2	1	2	0|0	0.5	1	0.5	1	0.5	10	0.16
GFI1_DeltaSNAG-BirA*-Flag	NP_001035982.1	DIAPH3	0|5	5	2.5	2	0|0	0.5	1	0.5	1	0.5	25	0.06
GFI1B-BirA*-Flag	NP_001182502.1	DICER1	0|2	2	1	2	4|5	0	0	0	0	0	0.22	0.29
GFI1B-BirA*-Flag	NP_001180298.1	DIDO1	20|23	43	21.5	2	6|9	0.97	1	0.97	1	0.97	2.87	0
GFI1_WT-BirA*-Flag	NP_001180298.1	DIDO1	49|51	100	50	2	6|9	1	1	1	1	1	6.67	0
GFI1_DeltaSNAG-BirA*-Flag	NP_001180298.1	DIDO1	26|24	50	25	2	6|9	1	1	1	1	1	3.33	0
GFI1B-BirA*-Flag	NP_001309277.1	DIS3	7|3	10	5	2	0|0	1	1	1	1	1	50	0
GFI1_WT-BirA*-Flag	NP_001309277.1	DIS3	23|38	61	30.5	2	0|0	1	1	1	1	1	305	0
GFI1_DeltaSNAG-BirA*-Flag	NP_001309277.1	DIS3	15|18	33	16.5	2	0|0	1	1	1	1	1	165	0
GFI1B-BirA*-Flag	NP_001354.1	DKC1	4|4	8	4	2	6|3	0	0	0	0	0	0.89	0.29
GFI1_WT-BirA*-Flag	NP_001354.1	DKC1	15|13	28	14	2	6|3	0.98	1	0.98	1	0.98	3.11	0
GFI1_DeltaSNAG-BirA*-Flag	NP_001354.1	DKC1	12|18	30	15	2	6|3	0.95	1	0.95	1	0.95	3.33	0
GFI1_WT-BirA*-Flag	NP_001922.2	DLAT	8|13	21	10.5	2	0|0	1	1	1	1	1	105	0
GFI1_DeltaSNAG-BirA*-Flag	NP_001922.2	DLAT	11|10	21	10.5	2	0|0	1	1	1	1	1	105	0
GFI1B-BirA*-Flag	NP_000099.2	DLD	6|13	19	9.5	2	11|0	0.17	0.34	0.17	0.34	0.17	1.73	0.2
GFI1_WT-BirA*-Flag	NP_000099.2	DLD	7|17	24	12	2	11|0	0.43	0.86	0.43	0.86	0.43	2.18	0.19
GFI1_DeltaSNAG-BirA*-Flag	NP_000099.2	DLD	6|18	24	12	2	11|0	0.45	0.91	0.45	0.91	0.45	2.18	0.19
GFI1_WT-BirA*-Flag	NP_004738.3	DLG5	0|21	21	10.5	2	0|0	0.5	1	0.5	1	0.5	105	0.02
GFI1B-BirA*-Flag	NP_001139487.1	DLGAP5	7|0	7	3.5	2	0|0	0.5	1	0.5	1	0.5	35	0.04
GFI1_DeltaSNAG-BirA*-Flag	NP_001139487.1	DLGAP5	0|3	3	1.5	2	0|0	0.5	1	0.5	1	0.5	15	0.12
GFI1_DeltaSNAG-BirA*-Flag	NP_001924.2	DLST	2|0	2	1	2	0|0	0.5	1	0.5	1	0.5	10	0.16
GFI1B-BirA*-Flag	NP_001307573.1	DMBT1	7|4	11	5.5	2	0|0	1	1	1	1	1	55	0
GFI1B-BirA*-Flag	NP_000100.2	DMD	8|0	8	4	2	0|0	0.5	1	0.5	1	0.5	40	0.04
GFI1_WT-BirA*-Flag	NP_001277250.1	DMXL1	3|0	3	1.5	2	0|0	0.5	1	0.5	1	0.5	15	0.12
GFI1B-BirA*-Flag	NP_060272.3	DNAAF5	5|6	11	5.5	2	0|6	0.34	0.45	0.34	0.45	0.34	1.83	0.19
GFI1_WT-BirA*-Flag	NP_060272.3	DNAAF5	11|10	21	10.5	2	0|6	0.95	0.96	0.95	0.96	0.95	3.5	0
GFI1_DeltaSNAG-BirA*-Flag	NP_060272.3	DNAAF5	4|13	17	8.5	2	0|6	0.53	0.98	0.53	0.98	0.53	2.83	0.01
GFI1B-BirA*-Flag	XP_011536321.1	DNAH10	17|0	17	8.5	2	0|0	0.5	1	0.5	1	0.5	85	0.02
GFI1_DeltaSNAG-BirA*-Flag	NP_001278590.1	DNAH12	3|0	3	1.5	2	0|0	0.5	1	0.5	1	0.5	15	0.12
GFI1_WT-BirA*-Flag	NP_001364.1	DNAH14	0|2	2	1	2	0|0	0.5	1	0.5	1	0.5	10	0.16
GFI1B-BirA*-Flag	NP_775899.3	DNAH17	0|5	5	2.5	2	0|0	0.5	1	0.5	1	0.5	25	0.06
GFI1B-BirA*-Flag	NP_001334815.1	DNAH3	5|10	15	7.5	2	9|9	0	0	0	0	0	0.83	0.25
GFI1_DeltaSNAG-BirA*-Flag	NP_001334815.1	DNAH3	5|0	5	2.5	2	9|9	0	0	0	0	0	0.28	0.29
GFI1B-BirA*-Flag	NP_001360.1	DNAH5	4|0	4	2	2	0|0	0.5	1	0.5	1	0.5	20	0.09
GFI1_DeltaSNAG-BirA*-Flag	NP_001360.1	DNAH5	3|2	5	2.5	2	0|0	1	1	1	1	1	25	0
GFI1B-BirA*-Flag	XP_011530954.1	DNAH6	0|7	7	3.5	2	0|0	0.5	1	0.5	1	0.5	35	0.04
GFI1_DeltaSNAG-BirA*-Flag	NP_001363.2	DNAH9	0|4	4	2	2	0|0	0.5	1	0.5	1	0.5	20	0.09
GFI1B-BirA*-Flag	NP_001530.1	DNAJA1	5|15	20	10	2	9|10	0	0	0	0	0	1.05	0.24
GFI1_WT-BirA*-Flag	NP_001530.1	DNAJA1	15|11	26	13	2	9|10	0	0	0	0	0	1.37	0.24
GFI1_DeltaSNAG-BirA*-Flag	NP_001530.1	DNAJA1	22|12	34	17	2	9|10	0.11	0.23	0.11	0.23	0.11	1.79	0.21
GFI1B-BirA*-Flag	NP_005871.1	DNAJA2	0|4	4	2	2	0|3	0.43	0.87	0.43	0.87	0.43	1.33	0.19
GFI1_WT-BirA*-Flag	NP_005871.1	DNAJA2	42|13	55	27.5	2	0|3	1	1	1	1	1	18.33	0
GFI1_DeltaSNAG-BirA*-Flag	NP_005871.1	DNAJA2	29|16	45	22.5	2	0|3	1	1	1	1	1	15	0
GFI1B-BirA*-Flag	NP_001128582.1	DNAJA3	4|0	4	2	2	0|5	0.14	0.28	0.14	0.28	0.14	0.8	0.2
GFI1_WT-BirA*-Flag	NP_001128582.1	DNAJA3	12|13	25	12.5	2	0|5	0.99	0.99	0.99	0.99	0.99	5	0
GFI1_DeltaSNAG-BirA*-Flag	NP_001128582.1	DNAJA3	17|12	29	14.5	2	0|5	0.99	1	0.99	1	0.99	5.8	0
GFI1_WT-BirA*-Flag	NP_001287843.1	DNAJB1	7|6	13	6.5	2	4|4	0.04	0.07	0.04	0.07	0.04	1.62	0.21
GFI1_DeltaSNAG-BirA*-Flag	NP_001287843.1	DNAJB1	3|7	10	5	2	4|4	0.03	0.07	0.03	0.07	0.03	1.25	0.21
GFI1B-BirA*-Flag	NP_057390.1	DNAJB11	4|0	4	2	2	0|0	0.5	1	0.5	1	0.5	20	0.09
GFI1_WT-BirA*-Flag	NP_057390.1	DNAJB11	6|4	10	5	2	0|0	1	1	1	1	1	50	0
GFI1_DeltaSNAG-BirA*-Flag	NP_057390.1	DNAJB11	5|3	8	4	2	0|0	1	1	1	1	1	40	0
GFI1B-BirA*-Flag	NP_005485.1	DNAJB6	0|5	5	2.5	2	0|0	0.5	1	0.5	1	0.5	25	0.06
GFI1_WT-BirA*-Flag	NP_001258510.1	DNAJC10	6|20	26	13	2	0|0	1	1	1	1	1	130	0
GFI1_DeltaSNAG-BirA*-Flag	NP_001258510.1	DNAJC10	11|4	15	7.5	2	0|0	1	1	1	1	1	75	0
GFI1B-BirA*-Flag	NP_060668.2	DNAJC11	8|8	16	8	2	3|4	0.59	0.59	0.59	0.59	0.59	2.29	0.01
GFI1_WT-BirA*-Flag	NP_060668.2	DNAJC11	8|6	14	7	2	3|4	0.34	0.59	0.34	0.59	0.34	2	0.19
GFI1_DeltaSNAG-BirA*-Flag	NP_060668.2	DNAJC11	4|6	10	5	2	3|4	0.05	0.09	0.05	0.09	0.05	1.43	0.21
GFI1_WT-BirA*-Flag	NP_001123359.1	DNAJC2	4|0	4	2	2	4|0	0.32	0.63	0.32	0.63	0.32	1	0.2
GFI1_DeltaSNAG-BirA*-Flag	NP_001012339.2	DNAJC21	5|3	8	4	2	0|0	1	1	1	1	1	40	0
GFI1_WT-BirA*-Flag	NP_006251.1	DNAJC3	7|6	13	6.5	2	0|0	1	1	1	1	1	65	0
GFI1_DeltaSNAG-BirA*-Flag	NP_006251.1	DNAJC3	3|4	7	3.5	2	0|0	1	1	1	1	1	35	0
GFI1_WT-BirA*-Flag	NP_001138238.1	DNAJC7	13|16	29	14.5	2	2|9	0.54	0.79	0.54	0.79	0.54	2.64	0.01
GFI1_DeltaSNAG-BirA*-Flag	NP_001138238.1	DNAJC7	15|16	31	15.5	2	2|9	0.72	0.79	0.72	0.79	0.72	2.82	0.01
GFI1B-BirA*-Flag	NP_055095.2	DNAJC8	4|0	4	2	2	0|0	0.5	1	0.5	1	0.5	20	0.09
GFI1_WT-BirA*-Flag	NP_001005336.1	DNM1	0|10	10	5	2	0|0	0.5	1	0.5	1	0.5	50	0.03
GFI1B-BirA*-Flag	NP_001265392.1	DNM1L	7|19	26	13	2	12|18	0	0	0	0	0	0.87	0.26
GFI1_WT-BirA*-Flag	NP_001265392.1	DNM1L	39|49	88	44	2	12|18	0.97	1	0.97	1	0.97	2.93	0
GFI1_DeltaSNAG-BirA*-Flag	NP_001265392.1	DNM1L	38|45	83	41.5	2	12|18	0.92	1	0.92	1	0.92	2.77	0
GFI1B-BirA*-Flag	NP_001005361.1	DNM2	0|12	12	6	2	13|15	0	0	0	0	0	0.43	0.29
GFI1_WT-BirA*-Flag	NP_001005361.1	DNM2	23|27	50	25	2	13|15	0	0	0	0	0	1.79	0.24
GFI1_DeltaSNAG-BirA*-Flag	NP_001005361.1	DNM2	18|27	45	22.5	2	13|15	0	0	0	0	0	1.61	0.24
GFI1_DeltaSNAG-BirA*-Flag	XP_016856469.1	DNM3	0|6	6	3	2	0|0	0.5	1	0.5	1	0.5	30	0.05
GFI1_WT-BirA*-Flag	NP_001305255.1	DNMBP	0|2	2	1	2	0|0	0.5	1	0.5	1	0.5	10	0.16
GFI1B-BirA*-Flag	NP_001124295.1	DNMT1	23|8	31	15.5	2	0|0	1	1	1	1	1	155	0
GFI1_WT-BirA*-Flag	NP_001124295.1	DNMT1	38|41	79	39.5	2	0|0	1	1	1	1	1	395	0
GFI1_DeltaSNAG-BirA*-Flag	NP_001124295.1	DNMT1	33|32	65	32.5	2	0|0	1	1	1	1	1	325	0
GFI1_WT-BirA*-Flag	NP_001307821.1	DNMT3A	3|0	3	1.5	2	0|0	0.5	1	0.5	1	0.5	15	0.12
GFI1B-BirA*-Flag	NP_055412.2	DNTTIP2	9|5	14	7	2	14|3	0	0	0	0	0	0.82	0.25
GFI1_WT-BirA*-Flag	NP_055412.2	DNTTIP2	24|15	39	19.5	2	14|3	0.23	0.46	0.23	0.46	0.23	2.29	0.2
GFI1_DeltaSNAG-BirA*-Flag	NP_055412.2	DNTTIP2	18|14	32	16	2	14|3	0.01	0.01	0.01	0.01	0.01	1.88	0.22
GFI1_WT-BirA*-Flag	NP_065863.2	DOCK6	6|0	6	3	2	0|0	0.5	1	0.5	1	0.5	30	0.05
GFI1B-BirA*-Flag	NP_001258928.1	DOCK7	0|5	5	2.5	2	0|8	0.01	0.01	0.01	0.01	0.01	0.62	0.22
GFI1_WT-BirA*-Flag	NP_001258928.1	DOCK7	5|0	5	2.5	2	0|8	0.01	0.01	0.01	0.01	0.01	0.62	0.22
GFI1_DeltaSNAG-BirA*-Flag	NP_001258928.1	DOCK7	2|3	5	2.5	2	0|8	0	0	0	0	0	0.62	0.29
GFI1B-BirA*-Flag	NP_055723.1	DOLK	0|4	4	2	2	0|0	0.5	1	0.5	1	0.5	20	0.09
GFI1B-BirA*-Flag	NP_001307643.1	DOP1B	0|6	6	3	2	0|5	0.38	0.75	0.38	0.75	0.38	1.2	0.19
GFI1B-BirA*-Flag	NP_115871.1	DOT1L	6|0	6	3	2	0|0	0.5	1	0.5	1	0.5	30	0.05
GFI1_WT-BirA*-Flag	NP_115871.1	DOT1L	2|2	4	2	2	0|0	1	1	1	1	1	20	0
GFI1B-BirA*-Flag	NP_001128627.1	DPF1	2|0	2	1	2	0|0	0.5	1	0.5	1	0.5	10	0.16
GFI1_WT-BirA*-Flag	NP_001128627.1	DPF1	0|5	5	2.5	2	0|0	0.5	1	0.5	1	0.5	25	0.06
GFI1B-BirA*-Flag	NP_001317237.1	DPF2	3|3	6	3	2	0|0	1	1	1	1	1	30	0
GFI1_WT-BirA*-Flag	NP_001317237.1	DPF2	6|3	9	4.5	2	0|0	1	1	1	1	1	45	0
GFI1_DeltaSNAG-BirA*-Flag	NP_001317237.1	DPF2	0|3	3	1.5	2	0|0	0.5	1	0.5	1	0.5	15	0.12
GFI1_DeltaSNAG-BirA*-Flag	NP_001306094.1	DPH2	4|0	4	2	2	0|0	0.5	1	0.5	1	0.5	20	0.09
GFI1B-BirA*-Flag	NP_001303963.1	DPM1	0|5	5	2.5	2	0|3	0.47	0.93	0.47	0.93	0.47	1.67	0.19
GFI1_WT-BirA*-Flag	NP_001303963.1	DPM1	7|11	18	9	2	0|3	0.99	1	0.99	1	0.99	6	0
GFI1_DeltaSNAG-BirA*-Flag	NP_001303963.1	DPM1	10|11	21	10.5	2	0|3	0.99	1	0.99	1	0.99	7	0
GFI1_WT-BirA*-Flag	NP_001243599.1	DPP3	14|10	24	12	2	0|0	1	1	1	1	1	120	0
GFI1_DeltaSNAG-BirA*-Flag	NP_001243599.1	DPP3	9|12	21	10.5	2	0|0	1	1	1	1	1	105	0
GFI1_WT-BirA*-Flag	NP_001308138.1	DPY30	11|12	23	11.5	2	0|0	1	1	1	1	1	115	0
GFI1_DeltaSNAG-BirA*-Flag	NP_001308138.1	DPY30	8|11	19	9.5	2	0|0	1	1	1	1	1	95	0
GFI1_WT-BirA*-Flag	NP_001184222.1	DPYSL2	10|5	15	7.5	2	6|7	0	0	0	0	0	1.15	0.23
GFI1_DeltaSNAG-BirA*-Flag	NP_001184222.1	DPYSL2	15|16	31	15.5	2	6|7	0.55	0.7	0.55	0.7	0.55	2.38	0.01
GFI1_WT-BirA*-Flag	NP_001184223.1	DPYSL3	6|0	6	3	2	0|0	0.5	1	0.5	1	0.5	30	0.05
GFI1_DeltaSNAG-BirA*-Flag	NP_001184223.1	DPYSL3	4|6	10	5	2	0|0	1	1	1	1	1	50	0
GFI1B-BirA*-Flag	NP_001240652.1	DPYSL5	0|4	4	2	2	0|4	0.32	0.63	0.32	0.63	0.32	1	0.2
GFI1_WT-BirA*-Flag	NP_001240652.1	DPYSL5	7|6	13	6.5	2	0|4	0.93	0.95	0.93	0.95	0.93	3.25	0
GFI1_DeltaSNAG-BirA*-Flag	NP_001240652.1	DPYSL5	5|6	11	5.5	2	0|4	0.86	0.91	0.86	0.91	0.86	2.75	0
GFI1B-BirA*-Flag	NP_004138.1	DRG1	0|15	15	7.5	2	0|6	0.49	0.99	0.49	0.99	0.49	2.5	0.18
GFI1_WT-BirA*-Flag	NP_004138.1	DRG1	19|23	42	21	2	0|6	1	1	1	1	1	7	0
GFI1_DeltaSNAG-BirA*-Flag	NP_004138.1	DRG1	16|17	33	16.5	2	0|6	0.99	0.99	0.99	0.99	0.99	5.5	0
GFI1_WT-BirA*-Flag	NP_001317073.1	DRG2	5|6	11	5.5	2	0|0	1	1	1	1	1	55	0
GFI1_DeltaSNAG-BirA*-Flag	NP_001317073.1	DRG2	3|4	7	3.5	2	0|0	1	1	1	1	1	35	0
GFI1B-BirA*-Flag	NP_001093882.1	DROSHA	6|0	6	3	2	0|0	0.5	1	0.5	1	0.5	30	0.05
GFI1_WT-BirA*-Flag	NP_001093882.1	DROSHA	2|0	2	1	2	0|0	0.5	1	0.5	1	0.5	10	0.16
GFI1_DeltaSNAG-BirA*-Flag	NP_001093882.1	DROSHA	2|0	2	1	2	0|0	0.5	1	0.5	1	0.5	10	0.16
GFI1B-BirA*-Flag	NP_004939.1	DSC1	3|0	3	1.5	2	0|0	0.5	1	0.5	1	0.5	15	0.12
GFI1_DeltaSNAG-BirA*-Flag	NP_004940.1	DSC2	7|0	7	3.5	2	0|0	0.5	1	0.5	1	0.5	35	0.04
GFI1_DeltaSNAG-BirA*-Flag	NP_077741.2	DSC3	2|0	2	1	2	0|0	0.5	1	0.5	1	0.5	10	0.16
GFI1B-BirA*-Flag	NP_065744.2	DSCAML1	0|2	2	1	2	0|0	0.5	1	0.5	1	0.5	10	0.16
GFI1B-BirA*-Flag	NP_001933.2	DSG1	3|0	3	1.5	2	0|0	0.5	1	0.5	1	0.5	15	0.12
GFI1_DeltaSNAG-BirA*-Flag	NP_001933.2	DSG1	2|0	2	1	2	0|0	0.5	1	0.5	1	0.5	10	0.16
GFI1B-BirA*-Flag	NP_001934.2	DSG2	3|17	20	10	2	13|14	0	0	0	0	0	0.74	0.26
GFI1_DeltaSNAG-BirA*-Flag	NP_001934.2	DSG2	0|3	3	1.5	2	13|14	0	0	0	0	0	0.11	0.29
GFI1B-BirA*-Flag	NP_001008844.1	DSP	50|13	63	31.5	2	19|35	0	0	0	0	0	1.17	0.26
GFI1_WT-BirA*-Flag	NP_001008844.1	DSP	24|21	45	22.5	2	19|35	0	0	0	0	0	0.83	0.29
GFI1_DeltaSNAG-BirA*-Flag	NP_001008844.1	DSP	37|27	64	32	2	19|35	0	0	0	0	0	1.19	0.27
GFI1_WT-BirA*-Flag	NP_001138241.1	DST	0|5	5	2.5	2	0|5	0.27	0.55	0.27	0.55	0.27	1	0.2
GFI1_DeltaSNAG-BirA*-Flag	NP_001138241.1	DST	5|6	11	5.5	2	0|5	0.65	0.75	0.65	0.75	0.65	2.2	0.01
GFI1B-BirA*-Flag	NP_006861.1	DSTN	0|12	12	6	2	16|31	0	0	0	0	0	0.26	0.29
GFI1_WT-BirA*-Flag	NP_006861.1	DSTN	29|17	46	23	2	16|31	0	0	0	0	0	0.98	0.27
GFI1_DeltaSNAG-BirA*-Flag	NP_006861.1	DSTN	25|8	33	16.5	2	16|31	0	0	0	0	0	0.7	0.27
GFI1_WT-BirA*-Flag	NP_001307831.1	DTYMK	3|5	8	4	2	0|0	1	1	1	1	1	40	0
GFI1_DeltaSNAG-BirA*-Flag	NP_001307831.1	DTYMK	4|3	7	3.5	2	0|0	1	1	1	1	1	35	0
GFI1B-BirA*-Flag	NP_001155091.1	DUS3L	0|2	2	1	2	0|0	0.5	1	0.5	1	0.5	10	0.16
GFI1_WT-BirA*-Flag	NP_001155091.1	DUS3L	2|0	2	1	2	0|0	0.5	1	0.5	1	0.5	10	0.16
GFI1_DeltaSNAG-BirA*-Flag	NP_001155091.1	DUS3L	2|2	4	2	2	0|0	1	1	1	1	1	20	0
GFI1_WT-BirA*-Flag	NP_009171.1	DUSP12	0|2	2	1	2	0|0	0.5	1	0.5	1	0.5	10	0.16
GFI1B-BirA*-Flag	NP_001073895.1	DUSP27	4|0	4	2	2	0|0	0.5	1	0.5	1	0.5	20	0.09
GFI1_WT-BirA*-Flag	NP_001939.1	DUT	14|17	31	15.5	2	0|0	1	1	1	1	1	155	0
GFI1_DeltaSNAG-BirA*-Flag	NP_001939.1	DUT	11|14	25	12.5	2	0|0	1	1	1	1	1	125	0
GFI1B-BirA*-Flag	NP_001280727.1	DUX4	0|3	3	1.5	2	0|0	0.5	1	0.5	1	0.5	15	0.12
GFI1B-BirA*-Flag	NP_004413.1	DVL2	7|0	7	3.5	2	3|0	0.49	0.98	0.49	0.98	0.49	2.33	0.18
GFI1_WT-BirA*-Flag	NP_004413.1	DVL2	4|4	8	4	2	3|0	0.87	0.87	0.87	0.87	0.87	2.67	0
GFI1_DeltaSNAG-BirA*-Flag	NP_004413.1	DVL2	5|4	9	4.5	2	3|0	0.9	0.93	0.9	0.93	0.9	3	0
GFI1B-BirA*-Flag	NP_004414.3	DVL3	3|0	3	1.5	2	0|0	0.5	1	0.5	1	0.5	15	0.12
GFI1B-BirA*-Flag	NP_001367.2	DYNC1H1	61|101	162	81	2	72|74	0	0	0	0	0	1.11	0.28
GFI1_WT-BirA*-Flag	NP_001367.2	DYNC1H1	197|219	416	208	2	72|74	1	1	1	1	1	2.85	0
GFI1_DeltaSNAG-BirA*-Flag	NP_001367.2	DYNC1H1	157|199	356	178	2	72|74	0.5	1	0.5	1	0.5	2.44	0.03
GFI1_WT-BirA*-Flag	NP_001258714.1	DYNC1I2	0|5	5	2.5	2	3|0	0.47	0.93	0.47	0.93	0.47	1.67	0.19
GFI1_DeltaSNAG-BirA*-Flag	NP_001258714.1	DYNC1I2	5|4	9	4.5	2	3|0	0.9	0.93	0.9	0.93	0.9	3	0
GFI1_WT-BirA*-Flag	NP_001316064.1	DYNC1LI1	21|14	35	17.5	2	0|5	0.99	1	0.99	1	0.99	7	0
GFI1_DeltaSNAG-BirA*-Flag	NP_001316064.1	DYNC1LI1	16|16	32	16	2	0|5	0.99	0.99	0.99	0.99	0.99	6.4	0
GFI1_WT-BirA*-Flag	NP_001310884.1	DYNC1LI2	8|5	13	6.5	2	0|0	1	1	1	1	1	65	0
GFI1_DeltaSNAG-BirA*-Flag	NP_001310884.1	DYNC1LI2	4|0	4	2	2	0|0	0.5	1	0.5	1	0.5	20	0.09
GFI1B-BirA*-Flag	NP_001073932.1	DYNC2H1	8|0	8	4	2	0|4	0.48	0.97	0.48	0.97	0.48	2	0.18
GFI1_WT-BirA*-Flag	NP_001073932.1	DYNC2H1	4|2	6	3	2	0|4	0.32	0.63	0.32	0.63	0.32	1.5	0.2
GFI1B-BirA*-Flag	NP_001032583.1	DYNLL1	15|22	37	18.5	2	8|10	0.3	0.6	0.3	0.6	0.3	2.06	0.2
GFI1_WT-BirA*-Flag	NP_001032583.1	DYNLL1	23|26	49	24.5	2	8|10	0.92	1	0.92	1	0.92	2.72	0
GFI1_DeltaSNAG-BirA*-Flag	NP_001032583.1	DYNLL1	23|20	43	21.5	2	8|10	0.47	0.84	0.47	0.84	0.47	2.39	0.19
GFI1_DeltaSNAG-BirA*-Flag	NP_542408.1	DYNLL2	9|0	9	4.5	2	0|7	0.37	0.75	0.37	0.75	0.37	1.29	0.19
GFI1_WT-BirA*-Flag	NP_001306086.1	DYNLRB1	0|5	5	2.5	2	0|0	0.5	1	0.5	1	0.5	25	0.06
GFI1_WT-BirA*-Flag	NP_001278532.1	DYNLT1	5|4	9	4.5	2	0|0	1	1	1	1	1	45	0
GFI1_DeltaSNAG-BirA*-Flag	NP_001278532.1	DYNLT1	0|5	5	2.5	2	0|0	0.5	1	0.5	1	0.5	25	0.06
GFI1_WT-BirA*-Flag	NP_004705.1	DYRK1B	0|3	3	1.5	2	0|0	0.5	1	0.5	1	0.5	15	0.12
GFI1_WT-BirA*-Flag	NP_775814.2	DZIP1L	0|4	4	2	2	0|0	0.5	1	0.5	1	0.5	20	0.09
GFI1B-BirA*-Flag	NP_001265204.1	E2F6	0|5	5	2.5	2	0|0	0.5	1	0.5	1	0.5	25	0.06
GFI1_WT-BirA*-Flag	NP_001265204.1	E2F6	5|4	9	4.5	2	0|0	1	1	1	1	1	45	0
GFI1B-BirA*-Flag	NP_001153408.1	EBNA1BP2	7|0	7	3.5	2	4|0	0.47	0.95	0.47	0.95	0.47	1.75	0.19
GFI1_WT-BirA*-Flag	NP_001153408.1	EBNA1BP2	12|8	20	10	2	4|0	0.98	0.99	0.98	0.99	0.98	5	0
GFI1_DeltaSNAG-BirA*-Flag	NP_001153408.1	EBNA1BP2	5|5	10	5	2	4|0	0.82	0.82	0.82	0.82	0.82	2.5	0
GFI1_WT-BirA*-Flag	NP_006570.1	EBP	4|5	9	4.5	2	0|0	1	1	1	1	1	45	0
GFI1_DeltaSNAG-BirA*-Flag	NP_006570.1	EBP	2|5	7	3.5	2	0|0	1	1	1	1	1	35	0
GFI1_WT-BirA*-Flag	NP_001129224.1	ECD	5|4	9	4.5	2	0|0	1	1	1	1	1	45	0
GFI1_DeltaSNAG-BirA*-Flag	NP_001129224.1	ECD	4|4	8	4	2	0|0	1	1	1	1	1	40	0
GFI1B-BirA*-Flag	NP_001389.2	ECH1	0|7	7	3.5	2	16|16	0	0	0	0	0	0.22	0.29
GFI1_WT-BirA*-Flag	NP_001389.2	ECH1	53|20	73	36.5	2	16|16	0.5	1	0.5	1	0.5	2.28	0.04
GFI1_DeltaSNAG-BirA*-Flag	NP_001389.2	ECH1	37|25	62	31	2	16|16	0.02	0.04	0.02	0.04	0.02	1.94	0.22
GFI1_WT-BirA*-Flag	NP_004083.3	ECHS1	46|14	60	30	2	0|0	1	1	1	1	1	300	0
GFI1_DeltaSNAG-BirA*-Flag	NP_004083.3	ECHS1	48|27	75	37.5	2	0|0	1	1	1	1	1	375	0
GFI1_WT-BirA*-Flag	NP_001159482.1	ECI2	2|0	2	1	2	0|0	0.5	1	0.5	1	0.5	10	0.16
GFI1_DeltaSNAG-BirA*-Flag	NP_001159482.1	ECI2	3|2	5	2.5	2	0|0	1	1	1	1	1	25	0
GFI1B-BirA*-Flag	NP_001073867.1	ECPAS	10|11	21	10.5	2	7|10	0	0	0	0	0	1.24	0.25
GFI1_WT-BirA*-Flag	NP_001073867.1	ECPAS	48|41	89	44.5	2	7|10	1	1	1	1	1	5.24	0
GFI1_DeltaSNAG-BirA*-Flag	NP_001073867.1	ECPAS	26|30	56	28	2	7|10	1	1	1	1	1	3.29	0
GFI1_WT-BirA*-Flag	NP_057665.2	ECSIT	4|0	4	2	2	0|0	0.5	1	0.5	1	0.5	20	0.09
GFI1B-BirA*-Flag	NP_001245244.1	ECT2	0|3	3	1.5	2	0|0	0.5	1	0.5	1	0.5	15	0.12
GFI1_DeltaSNAG-BirA*-Flag	XP_011529305.1	EDA2R	0|2	2	1	2	0|0	0.5	1	0.5	1	0.5	10	0.16
GFI1_WT-BirA*-Flag	NP_001135915.1	EDC3	2|4	6	3	2	0|0	1	1	1	1	1	30	0
GFI1_DeltaSNAG-BirA*-Flag	NP_001135915.1	EDC3	6|2	8	4	2	0|0	1	1	1	1	1	40	0
GFI1B-BirA*-Flag	NP_055144.3	EDC4	0|6	6	3	2	0|2	0.49	0.99	0.49	0.99	0.49	3	0.18
GFI1_WT-BirA*-Flag	NP_055144.3	EDC4	18|23	41	20.5	2	0|2	1	1	1	1	1	20.5	0
GFI1_DeltaSNAG-BirA*-Flag	NP_055144.3	EDC4	14|14	28	14	2	0|2	1	1	1	1	1	14	0
GFI1B-BirA*-Flag	NP_003557.2	EEA1	2|0	2	1	2	0|0	0.5	1	0.5	1	0.5	10	0.16
GFI1_DeltaSNAG-BirA*-Flag	NP_001294936.1	EED	3|0	3	1.5	2	0|0	0.5	1	0.5	1	0.5	15	0.12
GFI1B-BirA*-Flag	NP_001393.1	EEF1A1	107|200	307	153.5	2	199|191	0	0	0	0	0	0.79	0.28
GFI1_WT-BirA*-Flag	NP_001393.1	EEF1A1	924|953	1877	938.5	2	199|191	1	1	1	1	1	4.81	0
GFI1_DeltaSNAG-BirA*-Flag	NP_001393.1	EEF1A1	807|765	1572	786	2	199|191	1	1	1	1	1	4.03	0
GFI1B-BirA*-Flag	NP_001949.1	EEF1A2	0|90	90	45	2	0|0	0.5	1	0.5	1	0.5	450	0.02
GFI1_WT-BirA*-Flag	NP_001949.1	EEF1A2	640|674	1314	657	2	0|0	1	1	1	1	1	6570	0
GFI1_DeltaSNAG-BirA*-Flag	NP_001949.1	EEF1A2	529|521	1050	525	2	0|0	1	1	1	1	1	5250	0
GFI1B-BirA*-Flag	NP_001032752.1	EEF1B2	0|9	9	4.5	2	6|10	0	0	0	0	0	0.56	0.25
GFI1_WT-BirA*-Flag	NP_001032752.1	EEF1B2	27|37	64	32	2	6|10	1	1	1	1	1	4	0
GFI1_DeltaSNAG-BirA*-Flag	NP_001032752.1	EEF1B2	16|26	42	21	2	6|10	0.51	1	0.51	1	0.51	2.62	0.01
GFI1B-BirA*-Flag	NP_001123525.2	EEF1D	0|3	3	1.5	2	7|7	0	0	0	0	0	0.21	0.29
GFI1_WT-BirA*-Flag	NP_001123525.2	EEF1D	31|28	59	29.5	2	7|7	1	1	1	1	1	4.21	0
GFI1_DeltaSNAG-BirA*-Flag	NP_001123525.2	EEF1D	23|29	52	26	2	7|7	1	1	1	1	1	3.71	0
GFI1_WT-BirA*-Flag	NP_004271.1	EEF1E1	10|10	20	10	2	0|0	1	1	1	1	1	100	0
GFI1_DeltaSNAG-BirA*-Flag	NP_004271.1	EEF1E1	13|12	25	12.5	2	0|0	1	1	1	1	1	125	0
GFI1B-BirA*-Flag	NP_001395.1	EEF1G	4|40	44	22	2	56|36	0	0	0	0	0	0.48	0.29
GFI1_WT-BirA*-Flag	NP_001395.1	EEF1G	105|125	230	115	2	56|36	0	0	0	0	0	2.5	0.25
GFI1_DeltaSNAG-BirA*-Flag	NP_001395.1	EEF1G	101|115	216	108	2	56|36	0	0	0	0	0	2.35	0.26
GFI1B-BirA*-Flag	NP_001952.1	EEF2	25|71	96	48	2	78|104	0	0	0	0	0	0.53	0.29
GFI1_WT-BirA*-Flag	NP_001952.1	EEF2	805|768	1573	786.5	2	78|104	1	1	1	1	1	8.64	0
GFI1_DeltaSNAG-BirA*-Flag	NP_001952.1	EEF2	658|737	1395	697.5	2	78|104	1	1	1	1	1	7.66	0
GFI1_DeltaSNAG-BirA*-Flag	NP_073622.2	EFCAB6	2|0	2	1	2	0|0	0.5	1	0.5	1	0.5	10	0.16
GFI1B-BirA*-Flag	NP_001317617.1	EFHB	8|0	8	4	2	0|0	0.5	1	0.5	1	0.5	40	0.04
GFI1B-BirA*-Flag	NP_079478.1	EFHD1	3|20	23	11.5	2	22|12	0	0	0	0	0	0.68	0.27
GFI1B-BirA*-Flag	NP_077305.2	EFHD2	13|89	102	51	2	103|78	0	0	0	0	0	0.56	0.29
GFI1_WT-BirA*-Flag	NP_077305.2	EFHD2	5|4	9	4.5	2	103|78	0	0	0	0	0	0.05	0.29
GFI1_DeltaSNAG-BirA*-Flag	NP_077305.2	EFHD2	0|7	7	3.5	2	103|78	0	0	0	0	0	0.04	0.29
GFI1_WT-BirA*-Flag	NP_001035700.1	EFL1	4|2	6	3	2	0|0	1	1	1	1	1	30	0
GFI1_DeltaSNAG-BirA*-Flag	NP_001035700.1	EFL1	3|0	3	1.5	2	0|0	0.5	1	0.5	1	0.5	15	0.12
GFI1B-BirA*-Flag	NP_001245282.1	EFTUD2	27|24	51	25.5	2	12|11	0.11	0.21	0.11	0.21	0.11	2.22	0.21
GFI1_WT-BirA*-Flag	NP_001245282.1	EFTUD2	110|92	202	101	2	12|11	1	1	1	1	1	8.78	0
GFI1_DeltaSNAG-BirA*-Flag	NP_001245282.1	EFTUD2	123|91	214	107	2	12|11	1	1	1	1	1	9.3	0
GFI1_WT-BirA*-Flag	NP_071334.1	EGLN1	6|5	11	5.5	2	3|0	0.95	0.96	0.95	0.96	0.95	3.67	0
GFI1_DeltaSNAG-BirA*-Flag	NP_071334.1	EGLN1	4|4	8	4	2	3|0	0.87	0.87	0.87	0.87	0.87	2.67	0
GFI1B-BirA*-Flag	XP_016877589.1	EHD4	0|3	3	1.5	2	3|0	0.35	0.7	0.35	0.7	0.35	1	0.19
GFI1_DeltaSNAG-BirA*-Flag	XP_016877589.1	EHD4	3|0	3	1.5	2	3|0	0.35	0.7	0.35	0.7	0.35	1	0.19
GFI1B-BirA*-Flag	NP_079033.4	EHMT1	19|15	34	17	2	0|0	1	1	1	1	1	170	0
GFI1_WT-BirA*-Flag	NP_079033.4	EHMT1	18|19	37	18.5	2	0|0	1	1	1	1	1	185	0
GFI1_DeltaSNAG-BirA*-Flag	NP_079033.4	EHMT1	0|2	2	1	2	0|0	0.5	1	0.5	1	0.5	10	0.16
GFI1B-BirA*-Flag	NP_001276342.1	EHMT2	22|19	41	20.5	2	0|0	1	1	1	1	1	205	0
GFI1_WT-BirA*-Flag	NP_001276342.1	EHMT2	10|16	26	13	2	0|0	1	1	1	1	1	130	0
GFI1_WT-BirA*-Flag	NP_001403.1	EIF1AX	6|7	13	6.5	2	0|0	1	1	1	1	1	65	0
GFI1_DeltaSNAG-BirA*-Flag	NP_001403.1	EIF1AX	9|6	15	7.5	2	0|0	1	1	1	1	1	75	0
GFI1_WT-BirA*-Flag	NP_001305972.1	EIF2A	5|3	8	4	2	0|0	1	1	1	1	1	40	0
GFI1_DeltaSNAG-BirA*-Flag	NP_001305972.1	EIF2A	3|0	3	1.5	2	0|0	0.5	1	0.5	1	0.5	15	0.12
GFI1B-BirA*-Flag	NP_001129123.1	EIF2AK2	0|5	5	2.5	2	3|0	0.47	0.93	0.47	0.93	0.47	1.67	0.19
GFI1_WT-BirA*-Flag	NP_001129123.1	EIF2AK2	6|8	14	7	2	3|0	0.97	0.98	0.97	0.98	0.97	4.67	0
GFI1_DeltaSNAG-BirA*-Flag	NP_001129123.1	EIF2AK2	8|12	20	10	2	3|0	0.99	1	0.99	1	0.99	6.67	0
GFI1_WT-BirA*-Flag	NP_001300844.1	EIF2AK3	3|0	3	1.5	2	0|0	0.5	1	0.5	1	0.5	15	0.12
GFI1_WT-BirA*-Flag	NP_001405.1	EIF2B1	7|7	14	7	2	0|0	1	1	1	1	1	70	0
GFI1_DeltaSNAG-BirA*-Flag	NP_001405.1	EIF2B1	4|3	7	3.5	2	0|0	1	1	1	1	1	35	0
GFI1_WT-BirA*-Flag	NP_055054.1	EIF2B2	5|7	12	6	2	0|0	1	1	1	1	1	60	0
GFI1_DeltaSNAG-BirA*-Flag	NP_055054.1	EIF2B2	5|9	14	7	2	0|0	1	1	1	1	1	70	0
GFI1_WT-BirA*-Flag	NP_001160060.1	EIF2B3	10|8	18	9	2	0|0	1	1	1	1	1	90	0
GFI1_DeltaSNAG-BirA*-Flag	NP_001160060.1	EIF2B3	5|0	5	2.5	2	0|0	0.5	1	0.5	1	0.5	25	0.06
GFI1B-BirA*-Flag	NP_001029288.1	EIF2B4	3|0	3	1.5	2	0|0	0.5	1	0.5	1	0.5	15	0.12
GFI1_WT-BirA*-Flag	NP_001029288.1	EIF2B4	12|2	14	7	2	0|0	1	1	1	1	1	70	0
GFI1_DeltaSNAG-BirA*-Flag	NP_001029288.1	EIF2B4	2|2	4	2	2	0|0	1	1	1	1	1	20	0
GFI1_WT-BirA*-Flag	NP_003898.2	EIF2B5	6|6	12	6	2	0|0	1	1	1	1	1	60	0
GFI1_DeltaSNAG-BirA*-Flag	NP_003898.2	EIF2B5	3|2	5	2.5	2	0|0	1	1	1	1	1	25	0
GFI1B-BirA*-Flag	NP_001188407.1	EIF2D	3|4	7	3.5	2	4|0	0.49	0.63	0.49	0.63	0.49	1.75	0.18
GFI1_WT-BirA*-Flag	NP_001188407.1	EIF2D	3|2	5	2.5	2	4|0	0.17	0.34	0.17	0.34	0.17	1.25	0.2
GFI1_WT-BirA*-Flag	NP_004085.1	EIF2S1	45|49	94	47	2	4|5	1	1	1	1	1	10.44	0
GFI1_DeltaSNAG-BirA*-Flag	NP_004085.1	EIF2S1	42|47	89	44.5	2	4|5	1	1	1	1	1	9.89	0
GFI1_WT-BirA*-Flag	NP_001303292.1	EIF2S2	34|40	74	37	2	0|0	1	1	1	1	1	370	0
GFI1_DeltaSNAG-BirA*-Flag	NP_001303292.1	EIF2S2	31|30	61	30.5	2	0|0	1	1	1	1	1	305	0
GFI1B-BirA*-Flag	NP_001406.1	EIF2S3	12|14	26	13	2	11|14	0	0	0	0	0	1.04	0.26
GFI1_WT-BirA*-Flag	NP_001406.1	EIF2S3	53|60	113	56.5	2	11|14	1	1	1	1	1	4.52	0
GFI1_DeltaSNAG-BirA*-Flag	NP_001406.1	EIF2S3	51|51	102	51	2	11|14	1	1	1	1	1	4.08	0
GFI1B-BirA*-Flag	NP_003741.1	EIF3A	13|24	37	18.5	2	9|20	0	0	0	0	0	1.28	0.25
GFI1_WT-BirA*-Flag	NP_003741.1	EIF3A	93|87	180	90	2	9|20	1	1	1	1	1	6.21	0
GFI1_DeltaSNAG-BirA*-Flag	NP_003741.1	EIF3A	89|91	180	90	2	9|20	1	1	1	1	1	6.21	0
GFI1B-BirA*-Flag	NP_001032360.1	EIF3B	9|8	17	8.5	2	10|11	0	0	0	0	0	0.81	0.29
GFI1_WT-BirA*-Flag	NP_001032360.1	EIF3B	76|76	152	76	2	10|11	1	1	1	1	1	7.24	0
GFI1_DeltaSNAG-BirA*-Flag	NP_001032360.1	EIF3B	71|69	140	70	2	10|11	1	1	1	1	1	6.67	0
GFI1B-BirA*-Flag	NP_001032897.1	EIF3C	13|25	38	19	2	12|14	0	0	0	0	0	1.46	0.24
GFI1_WT-BirA*-Flag	NP_001032897.1	EIF3C	51|53	104	52	2	12|14	1	1	1	1	1	4	0
GFI1_DeltaSNAG-BirA*-Flag	NP_001032897.1	EIF3C	53|38	91	45.5	2	12|14	1	1	1	1	1	3.5	0
GFI1B-BirA*-Flag	NP_003744.1	EIF3D	7|8	15	7.5	2	0|7	0.47	0.58	0.47	0.58	0.47	2.14	0.19
GFI1_WT-BirA*-Flag	NP_003744.1	EIF3D	35|44	79	39.5	2	0|7	1	1	1	1	1	11.29	0
GFI1_DeltaSNAG-BirA*-Flag	NP_003744.1	EIF3D	30|27	57	28.5	2	0|7	1	1	1	1	1	8.14	0
GFI1B-BirA*-Flag	NP_001559.1	EIF3E	0|10	10	5	2	11|8	0	0	0	0	0	0.53	0.26
GFI1_WT-BirA*-Flag	NP_001559.1	EIF3E	56|50	106	53	2	11|8	1	1	1	1	1	5.58	0
GFI1_DeltaSNAG-BirA*-Flag	NP_001559.1	EIF3E	43|47	90	45	2	11|8	1	1	1	1	1	4.74	0
GFI1B-BirA*-Flag	NP_003745.1	EIF3F	6|0	6	3	2	5|0	0.38	0.75	0.38	0.75	0.38	1.2	0.19
GFI1_WT-BirA*-Flag	NP_003745.1	EIF3F	24|24	48	24	2	5|0	1	1	1	1	1	9.6	0
GFI1_DeltaSNAG-BirA*-Flag	NP_003745.1	EIF3F	24|25	49	24.5	2	5|0	1	1	1	1	1	9.8	0
GFI1B-BirA*-Flag	NP_003746.2	EIF3G	4|6	10	5	2	3|15	0	0	0	0	0	0.56	0.29
GFI1_WT-BirA*-Flag	NP_003746.2	EIF3G	57|62	119	59.5	2	3|15	1	1	1	1	1	6.61	0
GFI1_DeltaSNAG-BirA*-Flag	NP_003746.2	EIF3G	48|58	106	53	2	3|15	1	1	1	1	1	5.89	0
GFI1B-BirA*-Flag	NP_003747.1	EIF3H	0|3	3	1.5	2	0|0	0.5	1	0.5	1	0.5	15	0.12
GFI1_WT-BirA*-Flag	NP_003747.1	EIF3H	6|3	9	4.5	2	0|0	1	1	1	1	1	45	0
GFI1_DeltaSNAG-BirA*-Flag	NP_003747.1	EIF3H	8|12	20	10	2	0|0	1	1	1	1	1	100	0
GFI1B-BirA*-Flag	NP_003748.1	EIF3I	0|9	9	4.5	2	15|17	0	0	0	0	0	0.28	0.29
GFI1_WT-BirA*-Flag	NP_003748.1	EIF3I	40|52	92	46	2	15|17	0.83	1	0.83	1	0.83	2.88	0
GFI1_DeltaSNAG-BirA*-Flag	NP_003748.1	EIF3I	48|46	94	47	2	15|17	1	1	1	1	1	2.94	0
GFI1_WT-BirA*-Flag	NP_037366.1	EIF3K	5|0	5	2.5	2	0|0	0.5	1	0.5	1	0.5	25	0.06
GFI1_DeltaSNAG-BirA*-Flag	NP_037366.1	EIF3K	4|0	4	2	2	0|0	0.5	1	0.5	1	0.5	20	0.09
GFI1B-BirA*-Flag	NP_001229852.1	EIF3L	0|6	6	3	2	0|0	0.5	1	0.5	1	0.5	30	0.05
GFI1_WT-BirA*-Flag	NP_001229852.1	EIF3L	52|59	111	55.5	2	0|0	1	1	1	1	1	555	0
GFI1_DeltaSNAG-BirA*-Flag	NP_001229852.1	EIF3L	49|56	105	52.5	2	0|0	1	1	1	1	1	525	0
GFI1B-BirA*-Flag	NP_001294858.1	EIF3M	0|4	4	2	2	3|0	0.43	0.87	0.43	0.87	0.43	1.33	0.19
GFI1_WT-BirA*-Flag	NP_001294858.1	EIF3M	33|43	76	38	2	3|0	1	1	1	1	1	25.33	0
GFI1_DeltaSNAG-BirA*-Flag	NP_001294858.1	EIF3M	25|27	52	26	2	3|0	1	1	1	1	1	17.33	0
GFI1B-BirA*-Flag	NP_001407.1	EIF4A1	26|40	66	33	2	23|32	0	0	0	0	0	1.2	0.27
GFI1_WT-BirA*-Flag	NP_001407.1	EIF4A1	287|325	612	306	2	23|32	1	1	1	1	1	11.13	0
GFI1_DeltaSNAG-BirA*-Flag	NP_001407.1	EIF4A1	227|272	499	249.5	2	23|32	1	1	1	1	1	9.07	0
GFI1B-BirA*-Flag	NP_001958.2	EIF4A2	0|25	25	12.5	2	0|0	0.5	1	0.5	1	0.5	125	0.02
GFI1_WT-BirA*-Flag	NP_001958.2	EIF4A2	101|103	204	102	2	0|0	1	1	1	1	1	1020	0
GFI1_DeltaSNAG-BirA*-Flag	NP_001958.2	EIF4A2	104|113	217	108.5	2	0|0	1	1	1	1	1	1085	0
GFI1B-BirA*-Flag	NP_055555.1	EIF4A3	12|10	22	11	2	10|8	0	0	0	0	0	1.22	0.25
GFI1_WT-BirA*-Flag	NP_055555.1	EIF4A3	77|76	153	76.5	2	10|8	1	1	1	1	1	8.5	0
GFI1_DeltaSNAG-BirA*-Flag	NP_055555.1	EIF4A3	99|85	184	92	2	10|8	1	1	1	1	1	10.22	0
GFI1B-BirA*-Flag	NP_001287750.1	EIF4B	3|0	3	1.5	2	0|4	0.17	0.34	0.17	0.34	0.17	0.75	0.2
GFI1_WT-BirA*-Flag	NP_001287750.1	EIF4B	4|0	4	2	2	0|4	0.32	0.63	0.32	0.63	0.32	1	0.2
GFI1_DeltaSNAG-BirA*-Flag	NP_001287750.1	EIF4B	0|5	5	2.5	2	0|4	0.41	0.82	0.41	0.82	0.41	1.25	0.19
GFI1_WT-BirA*-Flag	NP_001124150.1	EIF4E	11|10	21	10.5	2	0|0	1	1	1	1	1	105	0
GFI1_DeltaSNAG-BirA*-Flag	NP_001124150.1	EIF4E	11|12	23	11.5	2	0|0	1	1	1	1	1	115	0
GFI1_WT-BirA*-Flag	NP_001263265.1	EIF4E2	5|8	13	6.5	2	0|0	1	1	1	1	1	65	0
GFI1_DeltaSNAG-BirA*-Flag	NP_001263265.1	EIF4E2	6|5	11	5.5	2	0|0	1	1	1	1	1	55	0
GFI1_DeltaSNAG-BirA*-Flag	NP_004087.1	EIF4EBP2	0|2	2	1	2	0|0	0.5	1	0.5	1	0.5	10	0.16
GFI1B-BirA*-Flag	NP_001181875.1	EIF4G1	13|42	55	27.5	2	38|56	0	0	0	0	0	0.59	0.29
GFI1_WT-BirA*-Flag	NP_001181875.1	EIF4G1	93|103	196	98	2	38|56	0	0	0	0	0	2.09	0.27
GFI1_DeltaSNAG-BirA*-Flag	NP_001181875.1	EIF4G1	68|110	178	89	2	38|56	0	0	0	0	0	1.89	0.26
GFI1B-BirA*-Flag	NP_001036024.3	EIF4G2	0|7	7	3.5	2	7|12	0	0	0	0	0	0.37	0.29
GFI1_WT-BirA*-Flag	NP_001036024.3	EIF4G2	25|19	44	22	2	7|12	0.45	0.89	0.45	0.89	0.45	2.32	0.19
GFI1_DeltaSNAG-BirA*-Flag	NP_001036024.3	EIF4G2	21|21	42	21	2	7|12	0.06	0.06	0.06	0.06	0.06	2.21	0.21
GFI1B-BirA*-Flag	NP_001185730.1	EIF4G3	0|10	10	5	2	0|8	0.33	0.66	0.33	0.66	0.33	1.25	0.19
GFI1_WT-BirA*-Flag	NP_001185730.1	EIF4G3	11|11	22	11	2	0|8	0.79	0.79	0.79	0.79	0.79	2.75	0
GFI1_DeltaSNAG-BirA*-Flag	NP_001185730.1	EIF4G3	9|13	22	11	2	0|8	0.7	0.92	0.7	0.92	0.7	2.75	0.01
GFI1_WT-BirA*-Flag	NP_071496.1	EIF4H	3|0	3	1.5	2	0|0	0.5	1	0.5	1	0.5	15	0.12
GFI1B-BirA*-Flag	NP_001960.2	EIF5	4|6	10	5	2	4|10	0	0	0	0	0	0.71	0.29
GFI1B-BirA*-Flag	NP_001137232.1	EIF5A	0|7	7	3.5	2	12|20	0	0	0	0	0	0.22	0.29
GFI1_WT-BirA*-Flag	NP_001137232.1	EIF5A	90|119	209	104.5	2	12|20	1	1	1	1	1	6.53	0
GFI1_DeltaSNAG-BirA*-Flag	NP_001137232.1	EIF5A	79|77	156	78	2	12|20	1	1	1	1	1	4.88	0
GFI1B-BirA*-Flag	NP_001093162.1	EIF5AL1	5|0	5	2.5	2	0|0	0.5	1	0.5	1	0.5	25	0.06
GFI1B-BirA*-Flag	NP_056988.3	EIF5B	4|5	9	4.5	2	10|3	0	0	0	0	0	0.69	0.29
GFI1_WT-BirA*-Flag	NP_056988.3	EIF5B	23|22	45	22.5	2	10|3	0.96	0.97	0.96	0.97	0.96	3.46	0
GFI1_DeltaSNAG-BirA*-Flag	NP_056988.3	EIF5B	19|23	42	21	2	10|3	0.87	0.97	0.87	0.97	0.87	3.23	0
GFI1B-BirA*-Flag	NP_001254739.1	EIF6	3|0	3	1.5	2	0|0	0.5	1	0.5	1	0.5	15	0.12
GFI1_WT-BirA*-Flag	NP_001254739.1	EIF6	2|0	2	1	2	0|0	0.5	1	0.5	1	0.5	10	0.16
GFI1_DeltaSNAG-BirA*-Flag	NP_001254739.1	EIF6	8|7	15	7.5	2	0|0	1	1	1	1	1	75	0
GFI1_WT-BirA*-Flag	NP_001159434.1	ELAC2	12|9	21	10.5	2	0|0	1	1	1	1	1	105	0
GFI1_DeltaSNAG-BirA*-Flag	NP_001159434.1	ELAC2	7|8	15	7.5	2	0|0	1	1	1	1	1	75	0
GFI1B-BirA*-Flag	NP_001410.2	ELAVL1	8|8	16	8	2	5|3	0.21	0.21	0.21	0.21	0.21	2	0.2
GFI1_WT-BirA*-Flag	NP_001410.2	ELAVL1	40|44	84	42	2	5|3	1	1	1	1	1	10.5	0
GFI1_DeltaSNAG-BirA*-Flag	NP_001410.2	ELAVL1	38|38	76	38	2	5|3	1	1	1	1	1	9.5	0
GFI1B-BirA*-Flag	NP_001317965.1	ELF2	24|13	37	18.5	2	0|0	1	1	1	1	1	185	0
GFI1_WT-BirA*-Flag	NP_001317965.1	ELF2	7|14	21	10.5	2	0|0	1	1	1	1	1	105	0
GFI1_DeltaSNAG-BirA*-Flag	NP_001317965.1	ELF2	0|2	2	1	2	0|0	0.5	1	0.5	1	0.5	10	0.16
GFI1_DeltaSNAG-BirA*-Flag	NP_443138.2	ELFN2	2|0	2	1	2	0|0	0.5	1	0.5	1	0.5	10	0.16
GFI1_WT-BirA*-Flag	NP_001305182.1	ELMO2	0|4	4	2	2	0|0	0.5	1	0.5	1	0.5	20	0.09
GFI1_WT-BirA*-Flag	NP_714913.1	ELMOD2	0|4	4	2	2	0|0	0.5	1	0.5	1	0.5	20	0.09
GFI1_DeltaSNAG-BirA*-Flag	NP_714913.1	ELMOD2	0|6	6	3	2	0|0	0.5	1	0.5	1	0.5	30	0.05
GFI1B-BirA*-Flag	NP_001036783.1	ELMSAN1	14|10	24	12	2	0|0	1	1	1	1	1	120	0
GFI1_WT-BirA*-Flag	NP_001036783.1	ELMSAN1	4|4	8	4	2	0|0	1	1	1	1	1	40	0
GFI1B-BirA*-Flag	NP_003189.2	ELOA	16|10	26	13	2	0|0	1	1	1	1	1	130	0
GFI1_WT-BirA*-Flag	NP_003189.2	ELOA	8|11	19	9.5	2	0|0	1	1	1	1	1	95	0
GFI1_WT-BirA*-Flag	NP_057511.2	ELOA2	0|2	2	1	2	0|0	0.5	1	0.5	1	0.5	10	0.16
GFI1_WT-BirA*-Flag	NP_009039.1	ELOB	6|4	10	5	2	0|0	1	1	1	1	1	50	0
GFI1_DeltaSNAG-BirA*-Flag	NP_009039.1	ELOB	7|8	15	7.5	2	0|0	1	1	1	1	1	75	0
GFI1B-BirA*-Flag	NP_001191786.1	ELOC	0|5	5	2.5	2	0|0	0.5	1	0.5	1	0.5	25	0.06
GFI1_WT-BirA*-Flag	NP_001191786.1	ELOC	18|18	36	18	2	0|0	1	1	1	1	1	180	0
GFI1_DeltaSNAG-BirA*-Flag	NP_001191786.1	ELOC	17|16	33	16.5	2	0|0	1	1	1	1	1	165	0
GFI1_WT-BirA*-Flag	NP_003631.2	ELP1	14|14	28	14	2	0|0	1	1	1	1	1	140	0
GFI1_DeltaSNAG-BirA*-Flag	NP_003631.2	ELP1	11|15	26	13	2	0|0	1	1	1	1	1	130	0
GFI1_DeltaSNAG-BirA*-Flag	NP_001229804.1	ELP2	3|3	6	3	2	0|0	1	1	1	1	1	30	0
GFI1_WT-BirA*-Flag	NP_001258356.1	EMC1	23|23	46	23	2	0|0	1	1	1	1	1	230	0
GFI1_DeltaSNAG-BirA*-Flag	NP_001258356.1	EMC1	18|23	41	20.5	2	0|0	1	1	1	1	1	205	0
GFI1_WT-BirA*-Flag	NP_001316422.1	EMC2	6|3	9	4.5	2	0|0	1	1	1	1	1	45	0
GFI1_DeltaSNAG-BirA*-Flag	NP_001316422.1	EMC2	7|6	13	6.5	2	0|0	1	1	1	1	1	65	0
GFI1_DeltaSNAG-BirA*-Flag	NP_060917.1	EMC3	0|4	4	2	2	0|0	0.5	1	0.5	1	0.5	20	0.09
GFI1_WT-BirA*-Flag	NP_001273349.1	EMC4	4|0	4	2	2	0|0	0.5	1	0.5	1	0.5	20	0.09
GFI1_DeltaSNAG-BirA*-Flag	NP_001273349.1	EMC4	4|4	8	4	2	0|0	1	1	1	1	1	40	0
GFI1_WT-BirA*-Flag	NP_006058.1	EMC8	2|0	2	1	2	0|0	0.5	1	0.5	1	0.5	10	0.16
GFI1_DeltaSNAG-BirA*-Flag	NP_006058.1	EMC8	4|5	9	4.5	2	0|0	1	1	1	1	1	45	0
GFI1B-BirA*-Flag	NP_000108.1	EMD	10|10	20	10	2	33|15	0	0	0	0	0	0.42	0.29
GFI1_WT-BirA*-Flag	NP_000108.1	EMD	11|15	26	13	2	33|15	0	0	0	0	0	0.54	0.29
GFI1_DeltaSNAG-BirA*-Flag	NP_000108.1	EMD	10|4	14	7	2	33|15	0	0	0	0	0	0.29	0.29
GFI1_WT-BirA*-Flag	NP_006322.4	EMG1	5|2	7	3.5	2	0|0	1	1	1	1	1	35	0
GFI1_DeltaSNAG-BirA*-Flag	NP_006322.4	EMG1	10|0	10	5	2	0|0	0.5	1	0.5	1	0.5	50	0.03
GFI1_DeltaSNAG-BirA*-Flag	NP_443078.1	EMILIN3	3|0	3	1.5	2	0|0	0.5	1	0.5	1	0.5	15	0.12
GFI1_WT-BirA*-Flag	NP_001138548.1	EML4	0|3	3	1.5	2	0|0	0.5	1	0.5	1	0.5	15	0.12
GFI1_DeltaSNAG-BirA*-Flag	NP_001138548.1	EML4	5|4	9	4.5	2	0|0	1	1	1	1	1	45	0
GFI1B-BirA*-Flag	NP_001287871.1	EMSY	5|4	9	4.5	2	0|0	1	1	1	1	1	45	0
GFI1_WT-BirA*-Flag	NP_001287871.1	EMSY	4|5	9	4.5	2	0|0	1	1	1	1	1	45	0
GFI1_DeltaSNAG-BirA*-Flag	NP_001008493.1	ENAH	3|3	6	3	2	0|0	1	1	1	1	1	30	0
GFI1_DeltaSNAG-BirA*-Flag	NP_115516.1	ENKD1	0|3	3	1.5	2	0|0	0.5	1	0.5	1	0.5	15	0.12
GFI1B-BirA*-Flag	NP_001419.1	ENO1	38|47	85	42.5	2	60|83	0	0	0	0	0	0.59	0.29
GFI1_WT-BirA*-Flag	NP_001419.1	ENO1	771|868	1639	819.5	2	60|83	1	1	1	1	1	11.46	0
GFI1_DeltaSNAG-BirA*-Flag	NP_001419.1	ENO1	504|552	1056	528	2	60|83	1	1	1	1	1	7.38	0
GFI1_WT-BirA*-Flag	NP_001966.1	ENO2	319|359	678	339	2	0|0	1	1	1	1	1	3390	0
GFI1_DeltaSNAG-BirA*-Flag	NP_001966.1	ENO2	197|175	372	186	2	0|0	1	1	1	1	1	1860	0
GFI1_DeltaSNAG-BirA*-Flag	NP_001180432.1	ENO3	205|186	391	195.5	2	0|0	1	1	1	1	1	1955	0
GFI1_WT-BirA*-Flag	NP_001278946.1	ENOPH1	3|5	8	4	2	0|0	1	1	1	1	1	40	0
GFI1_DeltaSNAG-BirA*-Flag	NP_001278946.1	ENOPH1	0|7	7	3.5	2	0|0	0.5	1	0.5	1	0.5	35	0.04
GFI1B-BirA*-Flag	ENSEMBL:ENSBTAP00000016046	ENSEMBL:ENSBTAP00000016046	0|2	2	1	2	3|16	0	0	0	0	0	0.11	0.29
GFI1B-BirA*-Flag	ENSEMBL:ENSBTAP00000016242	ENSEMBL:ENSBTAP00000016242	132|0	132	66	2	0|0	0.5	1	0.5	1	0.5	660	0.02
GFI1B-BirA*-Flag	ENSEMBL:ENSBTAP00000024146	ENSEMBL:ENSBTAP00000024146	0|3	3	1.5	2	8|10	0	0	0	0	0	0.17	0.29
GFI1_WT-BirA*-Flag	ENSEMBL:ENSBTAP00000032840	ENSEMBL:ENSBTAP00000032840	8|0	8	4	2	0|15	0	0	0	0	0	0.53	0.25
GFI1B-BirA*-Flag	ENSEMBL:ENSBTAP00000038253	ENSEMBL:ENSBTAP00000038253	53|0	53	26.5	2	33|43	0	0	0	0	0	0.7	0.28
GFI1_WT-BirA*-Flag	NP_001420.2	EP300	11|4	15	7.5	2	0|0	1	1	1	1	1	75	0
GFI1_DeltaSNAG-BirA*-Flag	NP_001420.2	EP300	0|4	4	2	2	0|0	0.5	1	0.5	1	0.5	20	0.09
GFI1B-BirA*-Flag	NP_056224.3	EP400	12|7	19	9.5	2	0|0	1	1	1	1	1	95	0
GFI1_WT-BirA*-Flag	NP_056224.3	EP400	6|3	9	4.5	2	0|0	1	1	1	1	1	45	0
GFI1_DeltaSNAG-BirA*-Flag	NP_056224.3	EP400	0|5	5	2.5	2	0|0	0.5	1	0.5	1	0.5	25	0.06
GFI1_WT-BirA*-Flag	NP_001159477.1	EPB41	9|0	9	4.5	2	5|0	0.48	0.96	0.48	0.96	0.48	1.8	0.19
GFI1_DeltaSNAG-BirA*-Flag	NP_001159477.1	EPB41	16|14	30	15	2	5|0	0.99	0.99	0.99	0.99	0.99	6	0
GFI1B-BirA*-Flag	NP_001337228.1	EPB41L2	11|21	32	16	2	14|27	0	0	0	0	0	0.78	0.27
GFI1_WT-BirA*-Flag	NP_001337228.1	EPB41L2	53|58	111	55.5	2	14|27	0.02	0.04	0.02	0.04	0.02	2.71	0.22
GFI1_DeltaSNAG-BirA*-Flag	NP_001337228.1	EPB41L2	60|56	116	58	2	14|27	0.07	0.12	0.07	0.12	0.07	2.83	0.21
GFI1B-BirA*-Flag	NP_001268462.1	EPB41L3	6|12	18	9	2	17|18	0	0	0	0	0	0.51	0.29
GFI1_WT-BirA*-Flag	NP_001268462.1	EPB41L3	39|43	82	41	2	17|18	0.2	0.41	0.2	0.41	0.2	2.34	0.2
GFI1_DeltaSNAG-BirA*-Flag	NP_001268462.1	EPB41L3	51|52	103	51.5	2	17|18	1	1	1	1	1	2.94	0
GFI1B-BirA*-Flag	NP_001334816.1	EPB41L4A	0|2	2	1	2	0|0	0.5	1	0.5	1	0.5	10	0.16
GFI1_DeltaSNAG-BirA*-Flag	NP_002345.2	EPCAM	3|3	6	3	2	0|0	1	1	1	1	1	30	0
GFI1B-BirA*-Flag	NP_001092909.1	EPHA10	0|2	2	1	2	0|0	0.5	1	0.5	1	0.5	10	0.16
GFI1_WT-BirA*-Flag	NP_001316019.1	EPHA2	7|4	11	5.5	2	0|0	1	1	1	1	1	55	0
GFI1_DeltaSNAG-BirA*-Flag	NP_001316019.1	EPHA2	5|4	9	4.5	2	0|0	1	1	1	1	1	45	0
GFI1_WT-BirA*-Flag	NP_001073917.2	EPHA6	0|2	2	1	2	0|0	0.5	1	0.5	1	0.5	10	0.16
GFI1B-BirA*-Flag	NP_065387.1	EPHA8	0|5	5	2.5	2	0|0	0.5	1	0.5	1	0.5	25	0.06
GFI1B-BirA*-Flag	NP_112598.3	EPPK1	26|28	54	27	2	19|20	0	0	0	0	0	1.38	0.27
GFI1_WT-BirA*-Flag	NP_112598.3	EPPK1	61|65	126	63	2	19|20	1	1	1	1	1	3.23	0
GFI1_DeltaSNAG-BirA*-Flag	NP_112598.3	EPPK1	33|33	66	33	2	19|20	0	0	0	0	0	1.69	0.26
GFI1B-BirA*-Flag	NP_004437.2	EPRS	35|72	107	53.5	2	51|60	0	0	0	0	0	0.96	0.28
GFI1_WT-BirA*-Flag	NP_004437.2	EPRS	135|156	291	145.5	2	51|60	0.5	1	0.5	1	0.5	2.62	0.01
GFI1_DeltaSNAG-BirA*-Flag	NP_004437.2	EPRS	152|127	279	139.5	2	51|60	0.5	1	0.5	1	0.5	2.51	0.04
GFI1_WT-BirA*-Flag	NP_001153441.1	EPS15	2|0	2	1	2	0|0	0.5	1	0.5	1	0.5	10	0.16
GFI1_WT-BirA*-Flag	NP_001245303.1	EPS15L1	0|3	3	1.5	2	0|6	0	0	0	0	0	0.5	0.29
GFI1_DeltaSNAG-BirA*-Flag	NP_004438.3	EPS8	0|5	5	2.5	2	0|0	0.5	1	0.5	1	0.5	25	0.06
GFI1_DeltaSNAG-BirA*-Flag	NP_001123612.1	ERAP2	2|2	4	2	2	0|0	1	1	1	1	1	20	0
GFI1_WT-BirA*-Flag	NP_001006600.1	ERBIN	2|3	5	2.5	2	0|4	0.17	0.34	0.17	0.34	0.17	1.25	0.2
GFI1_DeltaSNAG-BirA*-Flag	NP_001006600.1	ERBIN	3|2	5	2.5	2	0|4	0.17	0.34	0.17	0.34	0.17	1.25	0.2
GFI1_WT-BirA*-Flag	NP_000113.1	ERCC3	0|2	2	1	2	0|0	0.5	1	0.5	1	0.5	10	0.16
GFI1_DeltaSNAG-BirA*-Flag	NP_000113.1	ERCC3	0|2	2	1	2	0|0	0.5	1	0.5	1	0.5	10	0.16
GFI1B-BirA*-Flag	NP_004441.1	ERH	0|6	6	3	2	0|0	0.5	1	0.5	1	0.5	30	0.05
GFI1_WT-BirA*-Flag	NP_004441.1	ERH	4|4	8	4	2	0|0	1	1	1	1	1	40	0
GFI1_DeltaSNAG-BirA*-Flag	NP_004441.1	ERH	4|0	4	2	2	0|0	0.5	1	0.5	1	0.5	20	0.09
GFI1B-BirA*-Flag	XP_006716297.2	ERICH1	2|0	2	1	2	0|0	0.5	1	0.5	1	0.5	10	0.16
GFI1_WT-BirA*-Flag	XP_006716297.2	ERICH1	4|0	4	2	2	0|0	0.5	1	0.5	1	0.5	20	0.09
GFI1_DeltaSNAG-BirA*-Flag	XP_006716297.2	ERICH1	0|5	5	2.5	2	0|0	0.5	1	0.5	1	0.5	25	0.06
GFI1_WT-BirA*-Flag	NP_001094096.1	ERLIN1	8|11	19	9.5	2	0|0	1	1	1	1	1	95	0
GFI1_DeltaSNAG-BirA*-Flag	NP_001094096.1	ERLIN1	12|14	26	13	2	0|0	1	1	1	1	1	130	0
GFI1B-BirA*-Flag	NP_009106.1	ERLIN2	4|10	14	7	2	0|7	0.43	0.85	0.43	0.85	0.43	2	0.19
GFI1_WT-BirA*-Flag	NP_009106.1	ERLIN2	19|21	40	20	2	0|7	0.99	0.99	0.99	0.99	0.99	5.71	0
GFI1_DeltaSNAG-BirA*-Flag	NP_009106.1	ERLIN2	24|24	48	24	2	0|7	1	1	1	1	1	6.86	0
GFI1_WT-BirA*-Flag	NP_055399.1	ERO1A	0|2	2	1	2	0|0	0.5	1	0.5	1	0.5	10	0.16
GFI1_DeltaSNAG-BirA*-Flag	NP_055399.1	ERO1A	10|7	17	8.5	2	0|0	1	1	1	1	1	85	0
GFI1_WT-BirA*-Flag	NP_006808.1	ERP29	0|2	2	1	2	0|0	0.5	1	0.5	1	0.5	10	0.16
GFI1_DeltaSNAG-BirA*-Flag	NP_006808.1	ERP29	5|6	11	5.5	2	0|0	1	1	1	1	1	55	0
GFI1_WT-BirA*-Flag	NP_055866.1	ERP44	7|3	10	5	2	0|0	1	1	1	1	1	50	0
GFI1_DeltaSNAG-BirA*-Flag	NP_055866.1	ERP44	6|3	9	4.5	2	0|0	1	1	1	1	1	45	0
GFI1B-BirA*-Flag	NP_001017420.1	ESCO2	7|0	7	3.5	2	5|0	0.44	0.87	0.44	0.87	0.44	1.4	0.19
GFI1_WT-BirA*-Flag	NP_001975.1	ESD	8|4	12	6	2	0|0	1	1	1	1	1	60	0
GFI1_DeltaSNAG-BirA*-Flag	NP_001975.1	ESD	7|4	11	5.5	2	0|0	1	1	1	1	1	55	0
GFI1B-BirA*-Flag	NP_001263309.1	ESF1	25|15	40	20	2	0|0	1	1	1	1	1	200	0
GFI1_WT-BirA*-Flag	NP_001263309.1	ESF1	45|36	81	40.5	2	0|0	1	1	1	1	1	405	0
GFI1_DeltaSNAG-BirA*-Flag	NP_001263309.1	ESF1	9|8	17	8.5	2	0|0	1	1	1	1	1	85	0
GFI1B-BirA*-Flag	NP_036423.4	ESPL1	0|4	4	2	2	4|2	0.02	0.03	0.02	0.03	0.02	0.67	0.22
GFI1B-BirA*-Flag	NP_079215.2	ESRP2	0|5	5	2.5	2	0|0	0.5	1	0.5	1	0.5	25	0.06
GFI1B-BirA*-Flag	NP_001269379.1	ESRRA	11|8	19	9.5	2	0|0	1	1	1	1	1	95	0
GFI1B-BirA*-Flag	NP_073210.1	ESS2	4|0	4	2	2	0|0	0.5	1	0.5	1	0.5	20	0.09
GFI1_WT-BirA*-Flag	NP_073210.1	ESS2	4|6	10	5	2	0|0	1	1	1	1	1	50	0
GFI1B-BirA*-Flag	NP_001171725.1	ESYT1	0|6	6	3	2	4|8	0	0	0	0	0	0.5	0.29
GFI1_WT-BirA*-Flag	NP_001171725.1	ESYT1	40|51	91	45.5	2	4|8	1	1	1	1	1	7.58	0
GFI1_DeltaSNAG-BirA*-Flag	NP_001171725.1	ESYT1	35|37	72	36	2	4|8	1	1	1	1	1	6	0
GFI1B-BirA*-Flag	NP_065779.1	ESYT2	3|0	3	1.5	2	0|3	0.35	0.7	0.35	0.7	0.35	1	0.19
GFI1_WT-BirA*-Flag	NP_065779.1	ESYT2	5|12	17	8.5	2	0|3	0.97	1	0.97	1	0.97	5.67	0
GFI1_DeltaSNAG-BirA*-Flag	NP_065779.1	ESYT2	7|12	19	9.5	2	0|3	0.99	1	0.99	1	0.99	6.33	0
GFI1B-BirA*-Flag	NP_001243231.1	ETF1	4|13	17	8.5	2	9|12	0	0	0	0	0	0.81	0.25
GFI1_WT-BirA*-Flag	NP_001243231.1	ETF1	38|35	73	36.5	2	9|12	1	1	1	1	1	3.48	0
GFI1_DeltaSNAG-BirA*-Flag	NP_001243231.1	ETF1	55|39	94	47	2	9|12	1	1	1	1	1	4.48	0
GFI1_WT-BirA*-Flag	NP_000117.1	ETFA	38|24	62	31	2	0|0	1	1	1	1	1	310	0
GFI1_DeltaSNAG-BirA*-Flag	NP_000117.1	ETFA	32|25	57	28.5	2	0|0	1	1	1	1	1	285	0
GFI1_WT-BirA*-Flag	NP_001014763.1	ETFB	0|3	3	1.5	2	0|0	0.5	1	0.5	1	0.5	15	0.12
GFI1_DeltaSNAG-BirA*-Flag	NP_001014763.1	ETFB	9|5	14	7	2	0|0	1	1	1	1	1	70	0
GFI1B-BirA*-Flag	NP_001307676.1	EVPL	2|0	2	1	2	0|0	0.5	1	0.5	1	0.5	10	0.16
GFI1_WT-BirA*-Flag	NP_001156757.1	EWSR1	4|5	9	4.5	2	5|4	0	0	0	0	0	1	0.23
GFI1_DeltaSNAG-BirA*-Flag	NP_001156757.1	EWSR1	5|6	11	5.5	2	5|4	0	0	0	0	0	1.22	0.23
GFI1_WT-BirA*-Flag	NP_001180289.1	EXD2	2|0	2	1	2	0|0	0.5	1	0.5	1	0.5	10	0.16
GFI1_DeltaSNAG-BirA*-Flag	NP_001180289.1	EXD2	2|0	2	1	2	0|0	0.5	1	0.5	1	0.5	10	0.16
GFI1_WT-BirA*-Flag	NP_001020095.1	EXOC1	0|2	2	1	2	0|0	0.5	1	0.5	1	0.5	10	0.16
GFI1B-BirA*-Flag	NP_068579.3	EXOC4	4|7	11	5.5	2	0|0	1	1	1	1	1	55	0
GFI1_WT-BirA*-Flag	NP_068579.3	EXOC4	13|7	20	10	2	0|0	1	1	1	1	1	100	0
GFI1_DeltaSNAG-BirA*-Flag	NP_068579.3	EXOC4	5|10	15	7.5	2	0|0	1	1	1	1	1	75	0
GFI1_WT-BirA*-Flag	NP_787072.2	EXOC8	2|0	2	1	2	0|0	0.5	1	0.5	1	0.5	10	0.16
GFI1_WT-BirA*-Flag	NP_001305291.1	EXOSC1	10|5	15	7.5	2	0|0	1	1	1	1	1	75	0
[truncated: 5,225 more rows]
