# Supplementary material for: GFI1 tethers the NuRD complex to open and transcriptionally active chromatin in myeloid progenitors
Source: Commun Biol. 2021 Dec 2;4:1356. doi: 10.1038/s42003-021-02889-2 (PMC8639993; doi:10.1038/s42003-021-02889-2)
Supplement: Supplementary file 5 — Supplementary Data 2 [file 42003_2021_2889_MOESM5_ESM.xlsx]

## Sheet: All
minus log 10	#	signf	minus log corr p value	corr, p-value	T	Q	Q&T	Q&T/Q	Q&T/T	term ID	t type	t group	t name and depth in group Q&T list
228.577	1	!	228.577	2.65e-229	5205	1638	1036	0.632	0.199	GO:0070013	CC	686	intracellular organelle lumen 1 ENTREZGENE_ACC:81887,ENTREZGENE_ACC:51056,ENTREZGENE_ACC:26073,ENTREZGENE_ACC:204,ENTREZGENE_ACC:2288,ENTREZGENE_ACC:23028,ENTREZGENE_ACC:5965,ENTREZGENE_ACC:996,ENTREZGENE_ACC:5976,ENTREZGENE_ACC:10943,ENTREZGENE_ACC:55750,ENTREZGENE_ACC:54623,ENTREZGENE_ACC:60528,ENTREZGENE_ACC:10157,ENTREZGENE_ACC:6224,ENTREZGENE_ACC:9031,ENTREZGENE_ACC:9918,ENTREZGENE_ACC:6924,…
227.291	1	!	227.291	5.12e-228	1848	1638	608	0.371	0.329	GO:0003723	MF	177	RNA binding 1 ENTREZGENE_ACC:81887,ENTREZGENE_ACC:2288,ENTREZGENE_ACC:23028,ENTREZGENE_ACC:5976,ENTREZGENE_ACC:60528,ENTREZGENE_ACC:55692,ENTREZGENE_ACC:6224,ENTREZGENE_ACC:7812,ENTREZGENE_ACC:6924,ENTREZGENE_ACC:26993,ENTREZGENE_ACC:5725,ENTREZGENE_ACC:5536,ENTREZGENE_ACC:9782,ENTREZGENE_ACC:9716,ENTREZGENE_ACC:11231,ENTREZGENE_ACC:9774,ENTREZGENE_ACC:6301,ENTREZGENE_ACC:23517,ENTREZGENE_ACC:543…
148.378	1	!	148.378	4.19e-149	6634	1638	1056	0.645	0.159	GO:0034641	BP	104	cellular nitrogen compound metabolic process 1 ENTREZGENE_ACC:8813,ENTREZGENE_ACC:81887,ENTREZGENE_ACC:204,ENTREZGENE_ACC:23028,ENTREZGENE_ACC:5965,ENTREZGENE_ACC:10165,ENTREZGENE_ACC:5976,ENTREZGENE_ACC:10943,ENTREZGENE_ACC:55750,ENTREZGENE_ACC:79017,ENTREZGENE_ACC:54623,ENTREZGENE_ACC:60528,ENTREZGENE_ACC:55692,ENTREZGENE_ACC:10157,ENTREZGENE_ACC:6224,ENTREZGENE_ACC:7812,ENTREZGENE_ACC:9031,ENT…
107.434	1	!	107.434	3.68e-108	14708	1643	1551	0.944	0.105	TF:M04866_1	tf	687	Factor: hdac2; motif: CGCGCGCGC; match class: 1 1 ENTREZGENE_ACC:8813,ENTREZGENE_ACC:81887,ENTREZGENE_ACC:1595,ENTREZGENE_ACC:51056,ENTREZGENE_ACC:381,ENTREZGENE_ACC:26073,ENTREZGENE_ACC:204,ENTREZGENE_ACC:2288,ENTREZGENE_ACC:23028,ENTREZGENE_ACC:5965,ENTREZGENE_ACC:10165,ENTREZGENE_ACC:996,ENTREZGENE_ACC:5976,ENTREZGENE_ACC:5577,ENTREZGENE_ACC:10943,ENTREZGENE_ACC:163,ENTREZGENE_ACC:55750,ENTREZ…
100.836	1	!	100.836	1.46e-101	666	1216	287	0.236	0.431	REAC:R-HSA-89538	54	rea	99 Metabolism of RNA 1 ENTREZGENE_ACC:81887,ENTREZGENE_ACC:5976,ENTREZGENE_ACC:60528,ENTREZGENE_ACC:6224,ENTREZGENE_ACC:5725,ENTREZGENE_ACC:5704,ENTREZGENE_ACC:9716,ENTREZGENE_ACC:23279,ENTREZGENE_ACC:23644,ENTREZGENE_ACC:23517,ENTREZGENE_ACC:5431,ENTREZGENE_ACC:7175,ENTREZGENE_ACC:84321,ENTREZGENE_ACC:9877,ENTREZGENE_ACC:55749,ENTREZGENE_ACC:9410,ENTREZGENE_ACC:6141,ENTREZGENE_ACC:11218,ENTREZGE…
99.6003	1	!	99.6003	2.51e-100	14128	1643	1510	0.919	0.107	TF:M00716_1	tf	112	Factor: ZF5; motif: GSGCGCGR; match class: 1 1 ENTREZGENE_ACC:8813,ENTREZGENE_ACC:81887,ENTREZGENE_ACC:1595,ENTREZGENE_ACC:51056,ENTREZGENE_ACC:381,ENTREZGENE_ACC:26073,ENTREZGENE_ACC:204,ENTREZGENE_ACC:2288,ENTREZGENE_ACC:23028,ENTREZGENE_ACC:5965,ENTREZGENE_ACC:10165,ENTREZGENE_ACC:5976,ENTREZGENE_ACC:5577,ENTREZGENE_ACC:10943,ENTREZGENE_ACC:55750,ENTREZGENE_ACC:79017,ENTREZGENE_ACC:54623,ENTRE…
84.1993	1	!	84.1993	6.32e-85	13193	1643	1430	0.870	0.108	TF:M00803_0	tf	391	Factor: E2F; motif: GGCGSG; match class: 0 1 ENTREZGENE_ACC:8813,ENTREZGENE_ACC:81887,ENTREZGENE_ACC:1595,ENTREZGENE_ACC:51056,ENTREZGENE_ACC:381,ENTREZGENE_ACC:26073,ENTREZGENE_ACC:2288,ENTREZGENE_ACC:23028,ENTREZGENE_ACC:10165,ENTREZGENE_ACC:5976,ENTREZGENE_ACC:5577,ENTREZGENE_ACC:10943,ENTREZGENE_ACC:55750,ENTREZGENE_ACC:79017,ENTREZGENE_ACC:54623,ENTREZGENE_ACC:60528,ENTREZGENE_ACC:55692,ENTR…
75.2132	1	!	75.2132	6.12e-76	780	1054	273	0.259	0.350	HPA:008030_12	hpa	209	cerebral cortex; neuronal cells[Supported,Medium] 1 ENTREZGENE_ACC:81887,ENTREZGENE_ACC:23028,ENTREZGENE_ACC:996,ENTREZGENE_ACC:55750,ENTREZGENE_ACC:55692,ENTREZGENE_ACC:9918,ENTREZGENE_ACC:58525,ENTREZGENE_ACC:23071,ENTREZGENE_ACC:23633,ENTREZGENE_ACC:8452,ENTREZGENE_ACC:23644,ENTREZGENE_ACC:7204,ENTREZGENE_ACC:23517,ENTREZGENE_ACC:5431,ENTREZGENE_ACC:9967,ENTREZGENE_ACC:51663,ENTREZGENE_ACC:266…
75.2069	1	!	75.2069	6.21e-76	857	1054	288	0.273	0.336	HPA:015010_12	hpa	89	epididymis; glandular cells[Supported,Medium] 1 ENTREZGENE_ACC:81887,ENTREZGENE_ACC:23028,ENTREZGENE_ACC:996,ENTREZGENE_ACC:55750,ENTREZGENE_ACC:55692,ENTREZGENE_ACC:9031,ENTREZGENE_ACC:9918,ENTREZGENE_ACC:5725,ENTREZGENE_ACC:58525,ENTREZGENE_ACC:8540,ENTREZGENE_ACC:23071,ENTREZGENE_ACC:23633,ENTREZGENE_ACC:8452,ENTREZGENE_ACC:23644,ENTREZGENE_ACC:7204,ENTREZGENE_ACC:23517,ENTREZGENE_ACC:5431,ENT…
74.6968	1	!	74.6968	2.01e-75	14658	1643	1502	0.914	0.102	TF:M07206	tf	215	Factor: E2F-1; motif: NGGGCGGGARV 1 ENTREZGENE_ACC:8813,ENTREZGENE_ACC:1595,ENTREZGENE_ACC:51056,ENTREZGENE_ACC:381,ENTREZGENE_ACC:26073,ENTREZGENE_ACC:204,ENTREZGENE_ACC:2288,ENTREZGENE_ACC:23028,ENTREZGENE_ACC:5965,ENTREZGENE_ACC:10165,ENTREZGENE_ACC:996,ENTREZGENE_ACC:5976,ENTREZGENE_ACC:5577,ENTREZGENE_ACC:10943,ENTREZGENE_ACC:163,ENTREZGENE_ACC:55750,ENTREZGENE_ACC:79017,ENTREZGENE_ACC:54623…
74.6308	1	!	74.6308	2.34e-75	914	1054	298	0.283	0.326	HPA:037010_12	hpa	476	rectum; glandular cells[Supported,Medium] 1 ENTREZGENE_ACC:81887,ENTREZGENE_ACC:23028,ENTREZGENE_ACC:996,ENTREZGENE_ACC:55750,ENTREZGENE_ACC:55692,ENTREZGENE_ACC:9031,ENTREZGENE_ACC:9918,ENTREZGENE_ACC:5725,ENTREZGENE_ACC:58525,ENTREZGENE_ACC:8540,ENTREZGENE_ACC:23071,ENTREZGENE_ACC:23633,ENTREZGENE_ACC:8452,ENTREZGENE_ACC:23644,ENTREZGENE_ACC:7204,ENTREZGENE_ACC:23517,ENTREZGENE_ACC:5431,ENTREZG…
73.6091	1	!	73.6091	2.46e-74	12609	1643	1372	0.835	0.109	TF:M02065_0	tf	201	Factor: ER81; motif: RCCGGAARYN; match class: 0 1 ENTREZGENE_ACC:8813,ENTREZGENE_ACC:81887,ENTREZGENE_ACC:1595,ENTREZGENE_ACC:51056,ENTREZGENE_ACC:381,ENTREZGENE_ACC:26073,ENTREZGENE_ACC:204,ENTREZGENE_ACC:2288,ENTREZGENE_ACC:5965,ENTREZGENE_ACC:10165,ENTREZGENE_ACC:996,ENTREZGENE_ACC:5976,ENTREZGENE_ACC:5577,ENTREZGENE_ACC:79017,ENTREZGENE_ACC:54623,ENTREZGENE_ACC:60528,ENTREZGENE_ACC:10157,ENTR…
72.6003	1	!	72.6003	2.51e-73	871	1054	287	0.272	0.330	HPA:022020_11	hpa	70	hippocampus; neuronal cells[Supported,Low] 1 ENTREZGENE_ACC:81887,ENTREZGENE_ACC:996,ENTREZGENE_ACC:55750,ENTREZGENE_ACC:55692,ENTREZGENE_ACC:9918,ENTREZGENE_ACC:58525,ENTREZGENE_ACC:23071,ENTREZGENE_ACC:23633,ENTREZGENE_ACC:8452,ENTREZGENE_ACC:23644,ENTREZGENE_ACC:7204,ENTREZGENE_ACC:23517,ENTREZGENE_ACC:5431,ENTREZGENE_ACC:9967,ENTREZGENE_ACC:51663,ENTREZGENE_ACC:2665,ENTREZGENE_ACC:55749,ENTRE…
72.5376	1	!	72.5376	2.9e-73	898	1054	292	0.277	0.325	HPA:057010_12	hpa	434	urinary bladder; urothelial cells[Supported,Medium] 1 ENTREZGENE_ACC:81887,ENTREZGENE_ACC:23028,ENTREZGENE_ACC:996,ENTREZGENE_ACC:55750,ENTREZGENE_ACC:55692,ENTREZGENE_ACC:9031,ENTREZGENE_ACC:9918,ENTREZGENE_ACC:5725,ENTREZGENE_ACC:58525,ENTREZGENE_ACC:23071,ENTREZGENE_ACC:23633,ENTREZGENE_ACC:8452,ENTREZGENE_ACC:23644,ENTREZGENE_ACC:7204,ENTREZGENE_ACC:23517,ENTREZGENE_ACC:5431,ENTREZGENE_ACC:99…
72.4609	1	!	72.4609	3.46e-73	920	1054	296	0.281	0.322	HPA:030010_11	hpa	84	oral mucosa; squamous epithelial cells[Supported,Low] 1 ENTREZGENE_ACC:81887,ENTREZGENE_ACC:23028,ENTREZGENE_ACC:996,ENTREZGENE_ACC:55750,ENTREZGENE_ACC:55692,ENTREZGENE_ACC:9031,ENTREZGENE_ACC:9918,ENTREZGENE_ACC:5725,ENTREZGENE_ACC:58525,ENTREZGENE_ACC:8540,ENTREZGENE_ACC:23071,ENTREZGENE_ACC:23633,ENTREZGENE_ACC:8452,ENTREZGENE_ACC:23644,ENTREZGENE_ACC:7204,ENTREZGENE_ACC:23517,ENTREZGENE_ACC:…
72.262	1	!	72.262	5.47e-73	863	1054	285	0.270	0.330	HPA:007010_11	hpa	610	cerebellum; Purkinje cells[Supported,Low] 1 ENTREZGENE_ACC:81887,ENTREZGENE_ACC:23028,ENTREZGENE_ACC:996,ENTREZGENE_ACC:55750,ENTREZGENE_ACC:55692,ENTREZGENE_ACC:9918,ENTREZGENE_ACC:58525,ENTREZGENE_ACC:8540,ENTREZGENE_ACC:23071,ENTREZGENE_ACC:23633,ENTREZGENE_ACC:8452,ENTREZGENE_ACC:23644,ENTREZGENE_ACC:7204,ENTREZGENE_ACC:23517,ENTREZGENE_ACC:9967,ENTREZGENE_ACC:51663,ENTREZGENE_ACC:2665,ENTREZ…
72.1543	1	!	72.1543	7.01e-73	944	1054	300	0.285	0.318	HPA:044010_11	hpa	92	skin 2; epidermal cells[Supported,Low] 1 ENTREZGENE_ACC:81887,ENTREZGENE_ACC:23028,ENTREZGENE_ACC:996,ENTREZGENE_ACC:55750,ENTREZGENE_ACC:55692,ENTREZGENE_ACC:9031,ENTREZGENE_ACC:9918,ENTREZGENE_ACC:5725,ENTREZGENE_ACC:58525,ENTREZGENE_ACC:8540,ENTREZGENE_ACC:23071,ENTREZGENE_ACC:23633,ENTREZGENE_ACC:8452,ENTREZGENE_ACC:23644,ENTREZGENE_ACC:7204,ENTREZGENE_ACC:23517,ENTREZGENE_ACC:5431,ENTREZGENE…
71.9706	1	!	71.9706	1.07e-72	897	1054	291	0.276	0.324	HPA:018010_12	hpa	288	fallopian tube; glandular cells[Supported,Medium] 1 ENTREZGENE_ACC:81887,ENTREZGENE_ACC:23028,ENTREZGENE_ACC:996,ENTREZGENE_ACC:55750,ENTREZGENE_ACC:55692,ENTREZGENE_ACC:9031,ENTREZGENE_ACC:9918,ENTREZGENE_ACC:5725,ENTREZGENE_ACC:58525,ENTREZGENE_ACC:23071,ENTREZGENE_ACC:23633,ENTREZGENE_ACC:8452,ENTREZGENE_ACC:23644,ENTREZGENE_ACC:7204,ENTREZGENE_ACC:23517,ENTREZGENE_ACC:5431,ENTREZGENE_ACC:9967…
71.9318	1	!	71.9318	1.17e-72	908	1054	293	0.278	0.323	HPA:051010_12	hpa	529	stomach 1; glandular cells[Supported,Medium] 1 ENTREZGENE_ACC:81887,ENTREZGENE_ACC:23028,ENTREZGENE_ACC:996,ENTREZGENE_ACC:55750,ENTREZGENE_ACC:55692,ENTREZGENE_ACC:9031,ENTREZGENE_ACC:9918,ENTREZGENE_ACC:5725,ENTREZGENE_ACC:58525,ENTREZGENE_ACC:23071,ENTREZGENE_ACC:23633,ENTREZGENE_ACC:8452,ENTREZGENE_ACC:23644,ENTREZGENE_ACC:7204,ENTREZGENE_ACC:23517,ENTREZGENE_ACC:5431,ENTREZGENE_ACC:9967,ENTR…
71.7122	1	!	71.7122	1.94e-72	899	1054	291	0.276	0.324	HPA:011020_12	hpa	373	colon; glandular cells[Supported,Medium] 1 ENTREZGENE_ACC:81887,ENTREZGENE_ACC:23028,ENTREZGENE_ACC:996,ENTREZGENE_ACC:55750,ENTREZGENE_ACC:55692,ENTREZGENE_ACC:9031,ENTREZGENE_ACC:9918,ENTREZGENE_ACC:5725,ENTREZGENE_ACC:58525,ENTREZGENE_ACC:8540,ENTREZGENE_ACC:23071,ENTREZGENE_ACC:23633,ENTREZGENE_ACC:8452,ENTREZGENE_ACC:23644,ENTREZGENE_ACC:7204,ENTREZGENE_ACC:23517,ENTREZGENE_ACC:5431,ENTREZGE…
71.7122	1	!	71.7122	1.94e-72	899	1054	291	0.276	0.324	HPA:052010_12	hpa	314	stomach 2; glandular cells[Supported,Medium] 1 ENTREZGENE_ACC:81887,ENTREZGENE_ACC:996,ENTREZGENE_ACC:55750,ENTREZGENE_ACC:55692,ENTREZGENE_ACC:9031,ENTREZGENE_ACC:9918,ENTREZGENE_ACC:5725,ENTREZGENE_ACC:58525,ENTREZGENE_ACC:23071,ENTREZGENE_ACC:23633,ENTREZGENE_ACC:8452,ENTREZGENE_ACC:23644,ENTREZGENE_ACC:7204,ENTREZGENE_ACC:23517,ENTREZGENE_ACC:5431,ENTREZGENE_ACC:9967,ENTREZGENE_ACC:51663,ENTR…
71.4711	1	!	71.4711	3.38e-72	944	1054	299	0.284	0.317	HPA:016010_11	hpa	587	esophagus; squamous epithelial cells[Supported,Low] 1 ENTREZGENE_ACC:81887,ENTREZGENE_ACC:23028,ENTREZGENE_ACC:996,ENTREZGENE_ACC:55750,ENTREZGENE_ACC:55692,ENTREZGENE_ACC:9031,ENTREZGENE_ACC:9918,ENTREZGENE_ACC:5725,ENTREZGENE_ACC:58525,ENTREZGENE_ACC:8540,ENTREZGENE_ACC:23633,ENTREZGENE_ACC:8452,ENTREZGENE_ACC:23644,ENTREZGENE_ACC:7204,ENTREZGENE_ACC:23517,ENTREZGENE_ACC:5431,ENTREZGENE_ACC:996…
71.4685	1	!	71.4685	3.4e-72	15326	1643	1534	0.934	0.100	TF:M04826_1	tf	290	Factor: p300; motif: ACNTCCG; match class: 1 1 ENTREZGENE_ACC:8813,ENTREZGENE_ACC:81887,ENTREZGENE_ACC:1595,ENTREZGENE_ACC:51056,ENTREZGENE_ACC:381,ENTREZGENE_ACC:26073,ENTREZGENE_ACC:204,ENTREZGENE_ACC:2288,ENTREZGENE_ACC:23028,ENTREZGENE_ACC:5965,ENTREZGENE_ACC:10165,ENTREZGENE_ACC:996,ENTREZGENE_ACC:5976,ENTREZGENE_ACC:5577,ENTREZGENE_ACC:10943,ENTREZGENE_ACC:163,ENTREZGENE_ACC:55750,ENTREZGEN…
71.4179	1	!	71.4179	3.82e-72	939	1054	298	0.283	0.317	HPA:004020_11	hpa	320	breast; glandular cells[Supported,Low] 1 ENTREZGENE_ACC:81887,ENTREZGENE_ACC:23028,ENTREZGENE_ACC:996,ENTREZGENE_ACC:55750,ENTREZGENE_ACC:55692,ENTREZGENE_ACC:9031,ENTREZGENE_ACC:9918,ENTREZGENE_ACC:5725,ENTREZGENE_ACC:58525,ENTREZGENE_ACC:23071,ENTREZGENE_ACC:23633,ENTREZGENE_ACC:8452,ENTREZGENE_ACC:23644,ENTREZGENE_ACC:7204,ENTREZGENE_ACC:23517,ENTREZGENE_ACC:5431,ENTREZGENE_ACC:9967,ENTREZGENE…
71.1669	1	!	71.1669	6.81e-72	941	1054	298	0.283	0.317	HPA:055010_11	hpa	294	thyroid gland; glandular cells[Supported,Low] 1 ENTREZGENE_ACC:81887,ENTREZGENE_ACC:23028,ENTREZGENE_ACC:996,ENTREZGENE_ACC:55750,ENTREZGENE_ACC:55692,ENTREZGENE_ACC:9031,ENTREZGENE_ACC:9918,ENTREZGENE_ACC:5725,ENTREZGENE_ACC:58525,ENTREZGENE_ACC:8540,ENTREZGENE_ACC:23071,ENTREZGENE_ACC:23633,ENTREZGENE_ACC:8452,ENTREZGENE_ACC:23644,ENTREZGENE_ACC:7204,ENTREZGENE_ACC:23517,ENTREZGENE_ACC:5431,ENT…
70.9031	1	!	70.9031	1.25e-71	954	1054	300	0.285	0.314	HPA:002010_11	hpa	68	appendix; glandular cells[Supported,Low] 1 ENTREZGENE_ACC:81887,ENTREZGENE_ACC:996,ENTREZGENE_ACC:55750,ENTREZGENE_ACC:55692,ENTREZGENE_ACC:9031,ENTREZGENE_ACC:9918,ENTREZGENE_ACC:5725,ENTREZGENE_ACC:58525,ENTREZGENE_ACC:8540,ENTREZGENE_ACC:23071,ENTREZGENE_ACC:23633,ENTREZGENE_ACC:8452,ENTREZGENE_ACC:23644,ENTREZGENE_ACC:7204,ENTREZGENE_ACC:23517,ENTREZGENE_ACC:5431,ENTREZGENE_ACC:9967,ENTREZGEN…
70.7305	1	!	70.7305	1.86e-71	912	1054	292	0.277	0.320	HPA:043030_11	hpa	567	skin 1; keratinocytes[Supported,Low] 1 ENTREZGENE_ACC:81887,ENTREZGENE_ACC:23028,ENTREZGENE_ACC:996,ENTREZGENE_ACC:55750,ENTREZGENE_ACC:55692,ENTREZGENE_ACC:9031,ENTREZGENE_ACC:9918,ENTREZGENE_ACC:5725,ENTREZGENE_ACC:58525,ENTREZGENE_ACC:8540,ENTREZGENE_ACC:23071,ENTREZGENE_ACC:23633,ENTREZGENE_ACC:8452,ENTREZGENE_ACC:23644,ENTREZGENE_ACC:7204,ENTREZGENE_ACC:23517,ENTREZGENE_ACC:5431,ENTREZGENE_A…
70.5784	1	!	70.5784	2.64e-71	924	1054	294	0.279	0.318	HPA:019010_12	hpa	151	gallbladder; glandular cells[Supported,Medium] 1 ENTREZGENE_ACC:81887,ENTREZGENE_ACC:23028,ENTREZGENE_ACC:996,ENTREZGENE_ACC:55750,ENTREZGENE_ACC:55692,ENTREZGENE_ACC:9031,ENTREZGENE_ACC:9918,ENTREZGENE_ACC:5725,ENTREZGENE_ACC:58525,ENTREZGENE_ACC:8540,ENTREZGENE_ACC:23071,ENTREZGENE_ACC:23633,ENTREZGENE_ACC:8452,ENTREZGENE_ACC:23644,ENTREZGENE_ACC:7204,ENTREZGENE_ACC:23517,ENTREZGENE_ACC:5431,EN…
70.3788	1	!	70.3788	4.18e-71	931	1054	295	0.280	0.317	HPA:013020_11	hpa	397	endometrium 1; glandular cells[Supported,Low] 1 ENTREZGENE_ACC:81887,ENTREZGENE_ACC:23028,ENTREZGENE_ACC:996,ENTREZGENE_ACC:55750,ENTREZGENE_ACC:55692,ENTREZGENE_ACC:9031,ENTREZGENE_ACC:9918,ENTREZGENE_ACC:5725,ENTREZGENE_ACC:58525,ENTREZGENE_ACC:8540,ENTREZGENE_ACC:23071,ENTREZGENE_ACC:23633,ENTREZGENE_ACC:8452,ENTREZGENE_ACC:23644,ENTREZGENE_ACC:7204,ENTREZGENE_ACC:23517,ENTREZGENE_ACC:5431,ENT…
70.3507	1	!	70.3507	4.46e-71	915	1054	292	0.277	0.319	HPA:056020_11	hpa	445	tonsil; non-germinal center cells[Supported,Low] 1 ENTREZGENE_ACC:81887,ENTREZGENE_ACC:23028,ENTREZGENE_ACC:996,ENTREZGENE_ACC:55750,ENTREZGENE_ACC:55692,ENTREZGENE_ACC:9031,ENTREZGENE_ACC:9918,ENTREZGENE_ACC:5725,ENTREZGENE_ACC:58525,ENTREZGENE_ACC:23071,ENTREZGENE_ACC:23633,ENTREZGENE_ACC:8452,ENTREZGENE_ACC:23644,ENTREZGENE_ACC:7204,ENTREZGENE_ACC:23517,ENTREZGENE_ACC:5431,ENTREZGENE_ACC:9967,…
69.9957	1	!	69.9957	1.01e-70	859	1054	281	0.267	0.327	HPA:001040_12	hpa	254	adrenal gland; glandular cells[Supported,Medium] 1 ENTREZGENE_ACC:81887,ENTREZGENE_ACC:23028,ENTREZGENE_ACC:996,ENTREZGENE_ACC:55750,ENTREZGENE_ACC:55692,ENTREZGENE_ACC:9918,ENTREZGENE_ACC:5725,ENTREZGENE_ACC:58525,ENTREZGENE_ACC:23071,ENTREZGENE_ACC:23633,ENTREZGENE_ACC:8452,ENTREZGENE_ACC:23644,ENTREZGENE_ACC:7204,ENTREZGENE_ACC:23517,ENTREZGENE_ACC:5431,ENTREZGENE_ACC:9967,ENTREZGENE_ACC:51663…
69.7959	1	!	69.7959	1.6e-70	914	1054	291	0.276	0.318	HPA:045010_12	hpa	322	small intestine; glandular cells[Supported,Medium] 1 ENTREZGENE_ACC:81887,ENTREZGENE_ACC:996,ENTREZGENE_ACC:55750,ENTREZGENE_ACC:55692,ENTREZGENE_ACC:9031,ENTREZGENE_ACC:9918,ENTREZGENE_ACC:5725,ENTREZGENE_ACC:58525,ENTREZGENE_ACC:8540,ENTREZGENE_ACC:23071,ENTREZGENE_ACC:23633,ENTREZGENE_ACC:8452,ENTREZGENE_ACC:23644,ENTREZGENE_ACC:7204,ENTREZGENE_ACC:23517,ENTREZGENE_ACC:5431,ENTREZGENE_ACC:9967…
69.6144	1	!	69.6144	2.43e-70	959	1054	299	0.284	0.312	HPA:032010_11	hpa	13	pancreas; exocrine glandular cells[Supported,Low] 1 ENTREZGENE_ACC:81887,ENTREZGENE_ACC:23028,ENTREZGENE_ACC:996,ENTREZGENE_ACC:55750,ENTREZGENE_ACC:55692,ENTREZGENE_ACC:9031,ENTREZGENE_ACC:9918,ENTREZGENE_ACC:5725,ENTREZGENE_ACC:58525,ENTREZGENE_ACC:8540,ENTREZGENE_ACC:23071,ENTREZGENE_ACC:23633,ENTREZGENE_ACC:8452,ENTREZGENE_ACC:23644,ENTREZGENE_ACC:7204,ENTREZGENE_ACC:23517,ENTREZGENE_ACC:5431…
69.4935	1	!	69.4935	3.21e-70	960	1054	299	0.284	0.311	HPA:035020_11	hpa	344	placenta; trophoblastic cells[Supported,Low] 1 ENTREZGENE_ACC:81887,ENTREZGENE_ACC:23028,ENTREZGENE_ACC:996,ENTREZGENE_ACC:55750,ENTREZGENE_ACC:55692,ENTREZGENE_ACC:9031,ENTREZGENE_ACC:9918,ENTREZGENE_ACC:5725,ENTREZGENE_ACC:58525,ENTREZGENE_ACC:23071,ENTREZGENE_ACC:23633,ENTREZGENE_ACC:8452,ENTREZGENE_ACC:23644,ENTREZGENE_ACC:7204,ENTREZGENE_ACC:23517,ENTREZGENE_ACC:5431,ENTREZGENE_ACC:9967,ENTR…
68.9706	1	!	68.9706	1.07e-69	926	1054	292	0.277	0.315	HPA:014020_11	hpa	675	endometrium 2; glandular cells[Supported,Low] 1 ENTREZGENE_ACC:81887,ENTREZGENE_ACC:996,ENTREZGENE_ACC:55750,ENTREZGENE_ACC:55692,ENTREZGENE_ACC:9031,ENTREZGENE_ACC:9918,ENTREZGENE_ACC:5725,ENTREZGENE_ACC:58525,ENTREZGENE_ACC:23071,ENTREZGENE_ACC:23633,ENTREZGENE_ACC:8452,ENTREZGENE_ACC:23644,ENTREZGENE_ACC:7204,ENTREZGENE_ACC:23517,ENTREZGENE_ACC:5431,ENTREZGENE_ACC:9967,ENTREZGENE_ACC:51663,ENT…
68.8894	1	!	68.8894	1.29e-69	905	1054	288	0.273	0.318	HPA:058010_11	hpa	429	vagina; squamous epithelial cells[Supported,Low] 1 ENTREZGENE_ACC:81887,ENTREZGENE_ACC:996,ENTREZGENE_ACC:55750,ENTREZGENE_ACC:55692,ENTREZGENE_ACC:9031,ENTREZGENE_ACC:9918,ENTREZGENE_ACC:5725,ENTREZGENE_ACC:58525,ENTREZGENE_ACC:8540,ENTREZGENE_ACC:23071,ENTREZGENE_ACC:23633,ENTREZGENE_ACC:8452,ENTREZGENE_ACC:23644,ENTREZGENE_ACC:23517,ENTREZGENE_ACC:5431,ENTREZGENE_ACC:9967,ENTREZGENE_ACC:51663,…
68.7773	1	!	68.7773	1.67e-69	800	1054	268	0.254	0.335	HPA:008020_11	hpa	617	cerebral cortex; glial cells[Supported,Low] 1 ENTREZGENE_ACC:81887,ENTREZGENE_ACC:23028,ENTREZGENE_ACC:996,ENTREZGENE_ACC:55750,ENTREZGENE_ACC:55692,ENTREZGENE_ACC:9031,ENTREZGENE_ACC:9918,ENTREZGENE_ACC:5725,ENTREZGENE_ACC:58525,ENTREZGENE_ACC:23071,ENTREZGENE_ACC:23633,ENTREZGENE_ACC:8452,ENTREZGENE_ACC:23644,ENTREZGENE_ACC:7204,ENTREZGENE_ACC:23517,ENTREZGENE_ACC:5431,ENTREZGENE_ACC:9967,ENTRE…
68.7423	1	!	68.7423	1.81e-69	754	1054	259	0.246	0.344	HPA:031020_11	hpa	149	ovary; ovarian stroma cells[Supported,Low] 1 ENTREZGENE_ACC:81887,ENTREZGENE_ACC:23028,ENTREZGENE_ACC:55750,ENTREZGENE_ACC:55692,ENTREZGENE_ACC:9031,ENTREZGENE_ACC:9918,ENTREZGENE_ACC:5725,ENTREZGENE_ACC:58525,ENTREZGENE_ACC:23071,ENTREZGENE_ACC:23633,ENTREZGENE_ACC:8452,ENTREZGENE_ACC:7204,ENTREZGENE_ACC:23517,ENTREZGENE_ACC:5431,ENTREZGENE_ACC:9967,ENTREZGENE_ACC:51663,ENTREZGENE_ACC:2665,ENTRE…
68.7282	1	!	68.7282	1.87e-69	994	1054	304	0.288	0.306	HPA:012010_11	hpa	20	duodenum; glandular cells[Supported,Low] 1 ENTREZGENE_ACC:81887,ENTREZGENE_ACC:23028,ENTREZGENE_ACC:996,ENTREZGENE_ACC:55750,ENTREZGENE_ACC:55692,ENTREZGENE_ACC:9031,ENTREZGENE_ACC:9918,ENTREZGENE_ACC:5725,ENTREZGENE_ACC:58525,ENTREZGENE_ACC:8540,ENTREZGENE_ACC:23071,ENTREZGENE_ACC:23633,ENTREZGENE_ACC:8452,ENTREZGENE_ACC:23644,ENTREZGENE_ACC:7204,ENTREZGENE_ACC:23517,ENTREZGENE_ACC:5431,ENTREZGE…
68.3526	1	!	68.3526	4.44e-69	931	1054	292	0.277	0.314	HPA:040010_11	hpa	79	seminal vesicle; glandular cells[Supported,Low] 1 ENTREZGENE_ACC:81887,ENTREZGENE_ACC:23028,ENTREZGENE_ACC:996,ENTREZGENE_ACC:55750,ENTREZGENE_ACC:55692,ENTREZGENE_ACC:9031,ENTREZGENE_ACC:9918,ENTREZGENE_ACC:5725,ENTREZGENE_ACC:58525,ENTREZGENE_ACC:8540,ENTREZGENE_ACC:23071,ENTREZGENE_ACC:23633,ENTREZGENE_ACC:8452,ENTREZGENE_ACC:23644,ENTREZGENE_ACC:23517,ENTREZGENE_ACC:5431,ENTREZGENE_ACC:9967,E…
67.9101	1	!	67.9101	1.23e-68	796	1054	266	0.252	0.334	HPA:039010_12	hpa	311	salivary gland; glandular cells[Supported,Medium] 1 ENTREZGENE_ACC:81887,ENTREZGENE_ACC:23028,ENTREZGENE_ACC:996,ENTREZGENE_ACC:55750,ENTREZGENE_ACC:55692,ENTREZGENE_ACC:9031,ENTREZGENE_ACC:9918,ENTREZGENE_ACC:5725,ENTREZGENE_ACC:58525,ENTREZGENE_ACC:23071,ENTREZGENE_ACC:23633,ENTREZGENE_ACC:8452,ENTREZGENE_ACC:7204,ENTREZGENE_ACC:23517,ENTREZGENE_ACC:5431,ENTREZGENE_ACC:9967,ENTREZGENE_ACC:51663…
67.9101	1	!	67.9101	1.23e-68	902	1054	286	0.271	0.317	HPA:028020_11	hpa	469	lymph node; non-germinal center cells[Supported,Low] 1 ENTREZGENE_ACC:81887,ENTREZGENE_ACC:23028,ENTREZGENE_ACC:996,ENTREZGENE_ACC:55750,ENTREZGENE_ACC:55692,ENTREZGENE_ACC:9031,ENTREZGENE_ACC:9918,ENTREZGENE_ACC:5725,ENTREZGENE_ACC:58525,ENTREZGENE_ACC:23071,ENTREZGENE_ACC:23633,ENTREZGENE_ACC:8452,ENTREZGENE_ACC:23644,ENTREZGENE_ACC:7204,ENTREZGENE_ACC:23517,ENTREZGENE_ACC:5431,ENTREZGENE_ACC:9…
67.5591	1	!	67.5591	2.76e-68	965	1054	297	0.282	0.308	HPA:053010_11	hpa	496	testis; Leydig cells[Supported,Low] 1 ENTREZGENE_ACC:81887,ENTREZGENE_ACC:996,ENTREZGENE_ACC:55750,ENTREZGENE_ACC:55692,ENTREZGENE_ACC:9031,ENTREZGENE_ACC:9918,ENTREZGENE_ACC:5725,ENTREZGENE_ACC:58525,ENTREZGENE_ACC:23071,ENTREZGENE_ACC:23633,ENTREZGENE_ACC:8452,ENTREZGENE_ACC:23644,ENTREZGENE_ACC:7204,ENTREZGENE_ACC:23517,ENTREZGENE_ACC:9967,ENTREZGENE_ACC:51663,ENTREZGENE_ACC:2665,ENTREZGENE_AC…
67.4634	1	!	67.4634	3.44e-68	911	1054	287	0.272	0.315	HPA:024020_12	hpa	172	kidney; cells in tubules[Supported,Medium] 1 ENTREZGENE_ACC:81887,ENTREZGENE_ACC:996,ENTREZGENE_ACC:55750,ENTREZGENE_ACC:55692,ENTREZGENE_ACC:9918,ENTREZGENE_ACC:5725,ENTREZGENE_ACC:58525,ENTREZGENE_ACC:8540,ENTREZGENE_ACC:23071,ENTREZGENE_ACC:23633,ENTREZGENE_ACC:8452,ENTREZGENE_ACC:23644,ENTREZGENE_ACC:7204,ENTREZGENE_ACC:23517,ENTREZGENE_ACC:5431,ENTREZGENE_ACC:9967,ENTREZGENE_ACC:51663,ENTREZ…
67.4225	1	!	67.4225	3.78e-68	743	1054	255	0.242	0.343	HPA:047030_11	hpa	36	soft tissue 1; fibroblasts[Supported,Low] 1 ENTREZGENE_ACC:81887,ENTREZGENE_ACC:23028,ENTREZGENE_ACC:996,ENTREZGENE_ACC:55750,ENTREZGENE_ACC:55692,ENTREZGENE_ACC:9031,ENTREZGENE_ACC:9918,ENTREZGENE_ACC:5725,ENTREZGENE_ACC:58525,ENTREZGENE_ACC:23071,ENTREZGENE_ACC:23633,ENTREZGENE_ACC:8452,ENTREZGENE_ACC:23644,ENTREZGENE_ACC:7204,ENTREZGENE_ACC:23517,ENTREZGENE_ACC:5431,ENTREZGENE_ACC:9967,ENTREZG…
67.3605	1	!	67.3605	4.36e-68	10305	1643	1192	0.726	0.116	TF:M00025	tf	708	Factor: Elk-1; motif: NNNNCCGGAARTNN 1 ENTREZGENE_ACC:8813,ENTREZGENE_ACC:81887,ENTREZGENE_ACC:1595,ENTREZGENE_ACC:51056,ENTREZGENE_ACC:26073,ENTREZGENE_ACC:204,ENTREZGENE_ACC:2288,ENTREZGENE_ACC:5965,ENTREZGENE_ACC:10165,ENTREZGENE_ACC:996,ENTREZGENE_ACC:5976,ENTREZGENE_ACC:5577,ENTREZGENE_ACC:10943,ENTREZGENE_ACC:79017,ENTREZGENE_ACC:54623,ENTREZGENE_ACC:60528,ENTREZGENE_ACC:6224,ENTREZGENE_ACC…
67.2596	1	!	67.2596	5.5e-68	929	1054	290	0.275	0.312	HPA:036010_11	hpa	307	prostate; glandular cells[Supported,Low] 1 ENTREZGENE_ACC:81887,ENTREZGENE_ACC:996,ENTREZGENE_ACC:55750,ENTREZGENE_ACC:55692,ENTREZGENE_ACC:9031,ENTREZGENE_ACC:9918,ENTREZGENE_ACC:5725,ENTREZGENE_ACC:58525,ENTREZGENE_ACC:23071,ENTREZGENE_ACC:23633,ENTREZGENE_ACC:8452,ENTREZGENE_ACC:23644,ENTREZGENE_ACC:7204,ENTREZGENE_ACC:23517,ENTREZGENE_ACC:5431,ENTREZGENE_ACC:9967,ENTREZGENE_ACC:51663,ENTREZGE…
67.1669	1	!	67.1669	6.81e-68	833	1054	272	0.258	0.327	HPA:006020_11	hpa	676	caudate; neuronal cells[Supported,Low] 1 ENTREZGENE_ACC:81887,ENTREZGENE_ACC:23028,ENTREZGENE_ACC:996,ENTREZGENE_ACC:55750,ENTREZGENE_ACC:55692,ENTREZGENE_ACC:9031,ENTREZGENE_ACC:9918,ENTREZGENE_ACC:58525,ENTREZGENE_ACC:23071,ENTREZGENE_ACC:23633,ENTREZGENE_ACC:8452,ENTREZGENE_ACC:23644,ENTREZGENE_ACC:7204,ENTREZGENE_ACC:23517,ENTREZGENE_ACC:5431,ENTREZGENE_ACC:9967,ENTREZGENE_ACC:51663,ENTREZGEN…
67.0872	1	!	67.0872	8.18e-68	771	1054	260	0.247	0.337	HPA:050020_11	hpa	9	spleen; cells in white pulp[Supported,Low] 1 ENTREZGENE_ACC:81887,ENTREZGENE_ACC:23028,ENTREZGENE_ACC:996,ENTREZGENE_ACC:55750,ENTREZGENE_ACC:55692,ENTREZGENE_ACC:9031,ENTREZGENE_ACC:9918,ENTREZGENE_ACC:5725,ENTREZGENE_ACC:58525,ENTREZGENE_ACC:23071,ENTREZGENE_ACC:8452,ENTREZGENE_ACC:23644,ENTREZGENE_ACC:7204,ENTREZGENE_ACC:23517,ENTREZGENE_ACC:5431,ENTREZGENE_ACC:9967,ENTREZGENE_ACC:2665,ENTREZG…
66.8327	1	!	66.8327	1.47e-67	13054	1643	1388	0.845	0.106	TF:M07380_0	tf	609	Factor: E2F-4; motif: NTTTCSCGCC; match class: 0 1 ENTREZGENE_ACC:8813,ENTREZGENE_ACC:1595,ENTREZGENE_ACC:51056,ENTREZGENE_ACC:26073,ENTREZGENE_ACC:204,ENTREZGENE_ACC:2288,ENTREZGENE_ACC:23028,ENTREZGENE_ACC:5965,ENTREZGENE_ACC:10165,ENTREZGENE_ACC:996,ENTREZGENE_ACC:5976,ENTREZGENE_ACC:5577,ENTREZGENE_ACC:10943,ENTREZGENE_ACC:163,ENTREZGENE_ACC:55750,ENTREZGENE_ACC:79017,ENTREZGENE_ACC:54623,ENT…
66.7077	1	!	66.7077	1.96e-67	890	1054	282	0.268	0.317	HPA:053020_12	hpa	21	testis; cells in seminiferous ducts[Supported,Medium] 1 ENTREZGENE_ACC:81887,ENTREZGENE_ACC:23028,ENTREZGENE_ACC:996,ENTREZGENE_ACC:55750,ENTREZGENE_ACC:55692,ENTREZGENE_ACC:9031,ENTREZGENE_ACC:9918,ENTREZGENE_ACC:5725,ENTREZGENE_ACC:58525,ENTREZGENE_ACC:23071,ENTREZGENE_ACC:23633,ENTREZGENE_ACC:8452,ENTREZGENE_ACC:23644,ENTREZGENE_ACC:7204,ENTREZGENE_ACC:23517,ENTREZGENE_ACC:5431,ENTREZGENE_ACC:…
66.5719	1	!	66.5719	2.68e-67	827	1054	270	0.256	0.326	HPA:002020_11	hpa	386	appendix; lymphoid tissue[Supported,Low] 1 ENTREZGENE_ACC:81887,ENTREZGENE_ACC:23028,ENTREZGENE_ACC:996,ENTREZGENE_ACC:55750,ENTREZGENE_ACC:55692,ENTREZGENE_ACC:9031,ENTREZGENE_ACC:9918,ENTREZGENE_ACC:5725,ENTREZGENE_ACC:58525,ENTREZGENE_ACC:23071,ENTREZGENE_ACC:23633,ENTREZGENE_ACC:8452,ENTREZGENE_ACC:23644,ENTREZGENE_ACC:7204,ENTREZGENE_ACC:23517,ENTREZGENE_ACC:5431,ENTREZGENE_ACC:9967,ENTREZGE…
66.3439	1	!	66.3439	4.53e-67	866	1054	277	0.263	0.320	HPA:029010_12	hpa	549	nasopharynx; respiratory epithelial cells[Supported,Medium] 1 ENTREZGENE_ACC:81887,ENTREZGENE_ACC:996,ENTREZGENE_ACC:55750,ENTREZGENE_ACC:55692,ENTREZGENE_ACC:9031,ENTREZGENE_ACC:9918,ENTREZGENE_ACC:5725,ENTREZGENE_ACC:58525,ENTREZGENE_ACC:23633,ENTREZGENE_ACC:23644,ENTREZGENE_ACC:7204,ENTREZGENE_ACC:23517,ENTREZGENE_ACC:5431,ENTREZGENE_ACC:9967,ENTREZGENE_ACC:51663,ENTREZGENE_ACC:55749,ENTREZGEN…
66.1391	1	!	66.1391	7.26e-67	977	1054	297	0.282	0.304	HPA:005010_11	hpa	132	bronchus; respiratory epithelial cells[Supported,Low] 1 ENTREZGENE_ACC:81887,ENTREZGENE_ACC:23028,ENTREZGENE_ACC:996,ENTREZGENE_ACC:55750,ENTREZGENE_ACC:55692,ENTREZGENE_ACC:9031,ENTREZGENE_ACC:9918,ENTREZGENE_ACC:5725,ENTREZGENE_ACC:58525,ENTREZGENE_ACC:8540,ENTREZGENE_ACC:23071,ENTREZGENE_ACC:23633,ENTREZGENE_ACC:8452,ENTREZGENE_ACC:23644,ENTREZGENE_ACC:7204,ENTREZGENE_ACC:23517,ENTREZGENE_ACC:…
65.9318	1	!	65.9318	1.17e-66	929	1054	288	0.273	0.310	HPA:027010_11	hpa	33	lung; macrophages[Supported,Low] 1 ENTREZGENE_ACC:23028,ENTREZGENE_ACC:996,ENTREZGENE_ACC:55750,ENTREZGENE_ACC:55692,ENTREZGENE_ACC:9031,ENTREZGENE_ACC:9918,ENTREZGENE_ACC:5725,ENTREZGENE_ACC:58525,ENTREZGENE_ACC:23071,ENTREZGENE_ACC:23633,ENTREZGENE_ACC:8452,ENTREZGENE_ACC:23644,ENTREZGENE_ACC:7204,ENTREZGENE_ACC:23517,ENTREZGENE_ACC:5431,ENTREZGENE_ACC:9967,ENTREZGENE_ACC:51663,ENTREZGENE_ACC:2…
65.6904	1	!	65.6904	2.04e-66	931	1054	288	0.273	0.309	HPA:003010_11	hpa	321	bone marrow; hematopoietic cells[Supported,Low] 1 ENTREZGENE_ACC:81887,ENTREZGENE_ACC:23028,ENTREZGENE_ACC:996,ENTREZGENE_ACC:55750,ENTREZGENE_ACC:55692,ENTREZGENE_ACC:9031,ENTREZGENE_ACC:9918,ENTREZGENE_ACC:5725,ENTREZGENE_ACC:58525,ENTREZGENE_ACC:23071,ENTREZGENE_ACC:23633,ENTREZGENE_ACC:8452,ENTREZGENE_ACC:23644,ENTREZGENE_ACC:23517,ENTREZGENE_ACC:5431,ENTREZGENE_ACC:9967,ENTREZGENE_ACC:51663,…
65.3615	1	!	65.3615	4.35e-66	847	1054	272	0.258	0.321	HPA:011010_11	hpa	190	colon; endothelial cells[Supported,Low] 1 ENTREZGENE_ACC:81887,ENTREZGENE_ACC:996,ENTREZGENE_ACC:55750,ENTREZGENE_ACC:55692,ENTREZGENE_ACC:9031,ENTREZGENE_ACC:9918,ENTREZGENE_ACC:5725,ENTREZGENE_ACC:58525,ENTREZGENE_ACC:23071,ENTREZGENE_ACC:23633,ENTREZGENE_ACC:8452,ENTREZGENE_ACC:23644,ENTREZGENE_ACC:7204,ENTREZGENE_ACC:23517,ENTREZGENE_ACC:5431,ENTREZGENE_ACC:9967,ENTREZGENE_ACC:51663,ENTREZGEN…
65.0716	1	!	65.0716	8.48e-66	860	1054	274	0.260	0.319	HPA:027020_11	hpa	197	lung; pneumocytes[Supported,Low] 1 ENTREZGENE_ACC:81887,ENTREZGENE_ACC:23028,ENTREZGENE_ACC:996,ENTREZGENE_ACC:55750,ENTREZGENE_ACC:55692,ENTREZGENE_ACC:9031,ENTREZGENE_ACC:9918,ENTREZGENE_ACC:5725,ENTREZGENE_ACC:58525,ENTREZGENE_ACC:23071,ENTREZGENE_ACC:23633,ENTREZGENE_ACC:8452,ENTREZGENE_ACC:23644,ENTREZGENE_ACC:7204,ENTREZGENE_ACC:23517,ENTREZGENE_ACC:5431,ENTREZGENE_ACC:9967,ENTREZGENE_ACC:5…
65.0645	1	!	65.0645	8.62e-66	844	1054	271	0.257	0.321	HPA:009010_11	hpa	516	cervix, uterine; glandular cells[Supported,Low] 1 ENTREZGENE_ACC:81887,ENTREZGENE_ACC:23028,ENTREZGENE_ACC:996,ENTREZGENE_ACC:55750,ENTREZGENE_ACC:55692,ENTREZGENE_ACC:9918,ENTREZGENE_ACC:58525,ENTREZGENE_ACC:23071,ENTREZGENE_ACC:23633,ENTREZGENE_ACC:8452,ENTREZGENE_ACC:23644,ENTREZGENE_ACC:23517,ENTREZGENE_ACC:5431,ENTREZGENE_ACC:9967,ENTREZGENE_ACC:51663,ENTREZGENE_ACC:2665,ENTREZGENE_ACC:55749…
64.2612	1	!	64.2612	5.48e-65	829	1054	267	0.253	0.322	HPA:024010_11	hpa	180	kidney; cells in glomeruli[Supported,Low] 1 ENTREZGENE_ACC:81887,ENTREZGENE_ACC:23028,ENTREZGENE_ACC:996,ENTREZGENE_ACC:55750,ENTREZGENE_ACC:55692,ENTREZGENE_ACC:9031,ENTREZGENE_ACC:9918,ENTREZGENE_ACC:5725,ENTREZGENE_ACC:58525,ENTREZGENE_ACC:23071,ENTREZGENE_ACC:23633,ENTREZGENE_ACC:23644,ENTREZGENE_ACC:7204,ENTREZGENE_ACC:23517,ENTREZGENE_ACC:5431,ENTREZGENE_ACC:9967,ENTREZGENE_ACC:51663,ENTREZ…
63.0132	1	!	63.0132	9.7e-64	855	1054	270	0.256	0.316	HPA:046010_11	hpa	431	smooth muscle; smooth muscle cells[Supported,Low] 1 ENTREZGENE_ACC:81887,ENTREZGENE_ACC:23028,ENTREZGENE_ACC:996,ENTREZGENE_ACC:55750,ENTREZGENE_ACC:55692,ENTREZGENE_ACC:9031,ENTREZGENE_ACC:9918,ENTREZGENE_ACC:5725,ENTREZGENE_ACC:58525,ENTREZGENE_ACC:23633,ENTREZGENE_ACC:8452,ENTREZGENE_ACC:23644,ENTREZGENE_ACC:7204,ENTREZGENE_ACC:23517,ENTREZGENE_ACC:5431,ENTREZGENE_ACC:9967,ENTREZGENE_ACC:51663…
62.9547	1	!	62.9547	1.11e-63	896	1603	279	0.174	0.311	MIRNA:hsa-miR-61	5-3p	mir	383 hsa-miR-615-3p 1 ENTREZGENE_ACC:2288,ENTREZGENE_ACC:163,ENTREZGENE_ACC:54623,ENTREZGENE_ACC:60528,ENTREZGENE_ACC:9918,ENTREZGENE_ACC:26993,ENTREZGENE_ACC:5725,ENTREZGENE_ACC:5536,ENTREZGENE_ACC:9782,ENTREZGENE_ACC:4719,ENTREZGENE_ACC:23633,ENTREZGENE_ACC:9774,ENTREZGENE_ACC:5431,ENTREZGENE_ACC:7175,ENTREZGENE_ACC:23196,ENTREZGENE_ACC:9967,ENTREZGENE_ACC:29927,ENTREZGENE_ACC:8943,ENTREZGENE_AC…
62.5622	1	!	62.5622	2.74e-63	10560	1643	1200	0.730	0.114	TF:M03977	tf	510	Factor: ETS1; motif: ACCGGAARYN 1 ENTREZGENE_ACC:8813,ENTREZGENE_ACC:81887,ENTREZGENE_ACC:1595,ENTREZGENE_ACC:51056,ENTREZGENE_ACC:381,ENTREZGENE_ACC:26073,ENTREZGENE_ACC:204,ENTREZGENE_ACC:2288,ENTREZGENE_ACC:5965,ENTREZGENE_ACC:10165,ENTREZGENE_ACC:996,ENTREZGENE_ACC:5976,ENTREZGENE_ACC:5577,ENTREZGENE_ACC:163,ENTREZGENE_ACC:79017,ENTREZGENE_ACC:54623,ENTREZGENE_ACC:60528,ENTREZGENE_ACC:6224,EN…
62.2757	1	!	62.2757	5.3e-63	861	1054	270	0.256	0.314	HPA:033010_11	hpa	402	parathyroid gland; glandular cells[Supported,Low] 1 ENTREZGENE_ACC:81887,ENTREZGENE_ACC:23028,ENTREZGENE_ACC:996,ENTREZGENE_ACC:55750,ENTREZGENE_ACC:55692,ENTREZGENE_ACC:9918,ENTREZGENE_ACC:5725,ENTREZGENE_ACC:8540,ENTREZGENE_ACC:23071,ENTREZGENE_ACC:23633,ENTREZGENE_ACC:8452,ENTREZGENE_ACC:23517,ENTREZGENE_ACC:5431,ENTREZGENE_ACC:9967,ENTREZGENE_ACC:55749,ENTREZGENE_ACC:9410,ENTREZGENE_ACC:23013…
62.2373	1	!	62.2373	5.79e-63	894	1054	276	0.262	0.309	HPA:021010_11	hpa	46	heart muscle; myocytes[Supported,Low] 1 ENTREZGENE_ACC:81887,ENTREZGENE_ACC:23028,ENTREZGENE_ACC:55750,ENTREZGENE_ACC:55692,ENTREZGENE_ACC:9918,ENTREZGENE_ACC:5725,ENTREZGENE_ACC:58525,ENTREZGENE_ACC:23071,ENTREZGENE_ACC:23633,ENTREZGENE_ACC:8452,ENTREZGENE_ACC:23644,ENTREZGENE_ACC:23517,ENTREZGENE_ACC:9967,ENTREZGENE_ACC:51663,ENTREZGENE_ACC:2665,ENTREZGENE_ACC:55749,ENTREZGENE_ACC:9410,ENTREZGE…
61.7595	1	!	61.7595	1.74e-62	849	1054	267	0.253	0.314	HPA:041010_11	hpa	375	skeletal muscle; myocytes[Supported,Low] 1 ENTREZGENE_ACC:81887,ENTREZGENE_ACC:23028,ENTREZGENE_ACC:996,ENTREZGENE_ACC:55750,ENTREZGENE_ACC:55692,ENTREZGENE_ACC:9031,ENTREZGENE_ACC:9918,ENTREZGENE_ACC:5725,ENTREZGENE_ACC:58525,ENTREZGENE_ACC:8540,ENTREZGENE_ACC:23633,ENTREZGENE_ACC:8452,ENTREZGENE_ACC:23517,ENTREZGENE_ACC:5431,ENTREZGENE_ACC:9967,ENTREZGENE_ACC:51663,ENTREZGENE_ACC:55749,ENTREZGE…
61.2464	1	!	61.2464	5.67e-62	8366	1643	1021	0.621	0.122	TF:M08913_0	tf	58	Factor: FLI-1; motif: NAYTTCCGGT; match class: 0 1 ENTREZGENE_ACC:8813,ENTREZGENE_ACC:81887,ENTREZGENE_ACC:1595,ENTREZGENE_ACC:51056,ENTREZGENE_ACC:26073,ENTREZGENE_ACC:204,ENTREZGENE_ACC:5965,ENTREZGENE_ACC:10165,ENTREZGENE_ACC:996,ENTREZGENE_ACC:5976,ENTREZGENE_ACC:5577,ENTREZGENE_ACC:79017,ENTREZGENE_ACC:54623,ENTREZGENE_ACC:60528,ENTREZGENE_ACC:6224,ENTREZGENE_ACC:7812,ENTREZGENE_ACC:9918,ENT…
60.5452	1	!	60.5452	2.85e-61	10416	1643	1184	0.721	0.114	TF:M00695_0	tf	668	Factor: ETF; motif: GVGGMGG; match class: 0 1 ENTREZGENE_ACC:8813,ENTREZGENE_ACC:1595,ENTREZGENE_ACC:51056,ENTREZGENE_ACC:381,ENTREZGENE_ACC:26073,ENTREZGENE_ACC:204,ENTREZGENE_ACC:2288,ENTREZGENE_ACC:23028,ENTREZGENE_ACC:10165,ENTREZGENE_ACC:5976,ENTREZGENE_ACC:5577,ENTREZGENE_ACC:10943,ENTREZGENE_ACC:163,ENTREZGENE_ACC:55750,ENTREZGENE_ACC:79017,ENTREZGENE_ACC:60528,ENTREZGENE_ACC:55692,ENTREZG…
60.2503	1	!	60.2503	5.62e-61	10872	1643	1218	0.741	0.112	TF:M02070	tf	156	Factor: TEL1; motif: CNCGGAANNN 1 ENTREZGENE_ACC:8813,ENTREZGENE_ACC:81887,ENTREZGENE_ACC:51056,ENTREZGENE_ACC:26073,ENTREZGENE_ACC:2288,ENTREZGENE_ACC:5965,ENTREZGENE_ACC:996,ENTREZGENE_ACC:5976,ENTREZGENE_ACC:5577,ENTREZGENE_ACC:10943,ENTREZGENE_ACC:54623,ENTREZGENE_ACC:60528,ENTREZGENE_ACC:55692,ENTREZGENE_ACC:10157,ENTREZGENE_ACC:6224,ENTREZGENE_ACC:6924,ENTREZGENE_ACC:11313,ENTREZGENE_ACC:57…
60.068	1	!	60.068	8.55e-61	7102	1643	909	0.553	0.128	TF:M02066	tf	422	Factor: PEA3; motif: RCCGGAAGYN 1 ENTREZGENE_ACC:8813,ENTREZGENE_ACC:81887,ENTREZGENE_ACC:1595,ENTREZGENE_ACC:51056,ENTREZGENE_ACC:26073,ENTREZGENE_ACC:204,ENTREZGENE_ACC:5965,ENTREZGENE_ACC:10165,ENTREZGENE_ACC:996,ENTREZGENE_ACC:5976,ENTREZGENE_ACC:79017,ENTREZGENE_ACC:54623,ENTREZGENE_ACC:60528,ENTREZGENE_ACC:6224,ENTREZGENE_ACC:7812,ENTREZGENE_ACC:9918,ENTREZGENE_ACC:6924,ENTREZGENE_ACC:11313…
59.9136	1	!	59.9136	1.22e-60	752	1054	246	0.233	0.327	HPA:008010_11	hpa	335	cerebral cortex; endothelial cells[Supported,Low] 1 ENTREZGENE_ACC:81887,ENTREZGENE_ACC:23028,ENTREZGENE_ACC:996,ENTREZGENE_ACC:55750,ENTREZGENE_ACC:55692,ENTREZGENE_ACC:9918,ENTREZGENE_ACC:5725,ENTREZGENE_ACC:58525,ENTREZGENE_ACC:23071,ENTREZGENE_ACC:23633,ENTREZGENE_ACC:8452,ENTREZGENE_ACC:23644,ENTREZGENE_ACC:7204,ENTREZGENE_ACC:23517,ENTREZGENE_ACC:5431,ENTREZGENE_ACC:9967,ENTREZGENE_ACC:5166…
59.8153	1	!	59.8153	1.53e-60	10754	1643	1208	0.735	0.112	TF:M07250_0	tf	120	Factor: E2F-1; motif: NNNSSCGCSAANN; match class: 0 1 ENTREZGENE_ACC:8813,ENTREZGENE_ACC:1595,ENTREZGENE_ACC:381,ENTREZGENE_ACC:26073,ENTREZGENE_ACC:204,ENTREZGENE_ACC:2288,ENTREZGENE_ACC:23028,ENTREZGENE_ACC:10165,ENTREZGENE_ACC:5976,ENTREZGENE_ACC:5577,ENTREZGENE_ACC:10943,ENTREZGENE_ACC:55750,ENTREZGENE_ACC:54623,ENTREZGENE_ACC:55692,ENTREZGENE_ACC:10157,ENTREZGENE_ACC:6224,ENTREZGENE_ACC:9031…
59.6635	1	!	59.6635	2.17e-60	697	1054	235	0.223	0.337	HPA:026010_11	hpa	189	liver; bile duct cells[Supported,Low] 1 ENTREZGENE_ACC:81887,ENTREZGENE_ACC:23028,ENTREZGENE_ACC:55750,ENTREZGENE_ACC:55692,ENTREZGENE_ACC:9918,ENTREZGENE_ACC:58525,ENTREZGENE_ACC:23071,ENTREZGENE_ACC:23633,ENTREZGENE_ACC:8452,ENTREZGENE_ACC:23517,ENTREZGENE_ACC:5431,ENTREZGENE_ACC:9967,ENTREZGENE_ACC:51663,ENTREZGENE_ACC:2665,ENTREZGENE_ACC:55749,ENTREZGENE_ACC:9410,ENTREZGENE_ACC:23013,ENTREZGE…
59.4976	1	!	59.4976	3.18e-60	15142	1643	1504	0.915	0.099	TF:M00333	tf	654	Factor: ZF5; motif: NRNGNGCGCGCWN 1 ENTREZGENE_ACC:8813,ENTREZGENE_ACC:81887,ENTREZGENE_ACC:1595,ENTREZGENE_ACC:51056,ENTREZGENE_ACC:381,ENTREZGENE_ACC:26073,ENTREZGENE_ACC:2288,ENTREZGENE_ACC:23028,ENTREZGENE_ACC:5965,ENTREZGENE_ACC:10165,ENTREZGENE_ACC:996,ENTREZGENE_ACC:5976,ENTREZGENE_ACC:5577,ENTREZGENE_ACC:10943,ENTREZGENE_ACC:55750,ENTREZGENE_ACC:79017,ENTREZGENE_ACC:54623,ENTREZGENE_ACC:6…
59.063	1	!	59.063	8.65e-60	11151	1643	1236	0.752	0.111	TF:M01660_0	tf	69	Factor: GABP-alpha; motif: CTTCCK; match class: 0 1 ENTREZGENE_ACC:8813,ENTREZGENE_ACC:81887,ENTREZGENE_ACC:1595,ENTREZGENE_ACC:51056,ENTREZGENE_ACC:381,ENTREZGENE_ACC:26073,ENTREZGENE_ACC:204,ENTREZGENE_ACC:2288,ENTREZGENE_ACC:5965,ENTREZGENE_ACC:10165,ENTREZGENE_ACC:996,ENTREZGENE_ACC:5976,ENTREZGENE_ACC:5577,ENTREZGENE_ACC:10943,ENTREZGENE_ACC:79017,ENTREZGENE_ACC:54623,ENTREZGENE_ACC:60528,EN…
57.5045	1	!	57.5045	3.13e-58	10244	1643	1163	0.708	0.114	TF:M04869_1	tf	178	Factor: Egr-1; motif: GCGCATGCG; match class: 1 1 ENTREZGENE_ACC:8813,ENTREZGENE_ACC:1595,ENTREZGENE_ACC:51056,ENTREZGENE_ACC:26073,ENTREZGENE_ACC:2288,ENTREZGENE_ACC:23028,ENTREZGENE_ACC:10165,ENTREZGENE_ACC:996,ENTREZGENE_ACC:5976,ENTREZGENE_ACC:5577,ENTREZGENE_ACC:10943,ENTREZGENE_ACC:55750,ENTREZGENE_ACC:60528,ENTREZGENE_ACC:55692,ENTREZGENE_ACC:10157,ENTREZGENE_ACC:6224,ENTREZGENE_ACC:7812,E…
56.9469	1	!	56.9469	1.13e-57	10147	1643	1154	0.702	0.114	TF:M02071	tf	412	Factor: ETV7; motif: NCCGGAANNN 1 ENTREZGENE_ACC:8813,ENTREZGENE_ACC:81887,ENTREZGENE_ACC:1595,ENTREZGENE_ACC:51056,ENTREZGENE_ACC:26073,ENTREZGENE_ACC:204,ENTREZGENE_ACC:2288,ENTREZGENE_ACC:5965,ENTREZGENE_ACC:996,ENTREZGENE_ACC:5976,ENTREZGENE_ACC:5577,ENTREZGENE_ACC:10943,ENTREZGENE_ACC:79017,ENTREZGENE_ACC:54623,ENTREZGENE_ACC:60528,ENTREZGENE_ACC:6224,ENTREZGENE_ACC:7812,ENTREZGENE_ACC:9918,…
56.8539	1	!	56.8539	1.4e-57	11359	1643	1246	0.758	0.110	TF:M03975_0	tf	624	Factor: ERG; motif: ACCGGAARTN; match class: 0 1 ENTREZGENE_ACC:8813,ENTREZGENE_ACC:81887,ENTREZGENE_ACC:1595,ENTREZGENE_ACC:51056,ENTREZGENE_ACC:26073,ENTREZGENE_ACC:204,ENTREZGENE_ACC:2288,ENTREZGENE_ACC:5965,ENTREZGENE_ACC:10165,ENTREZGENE_ACC:996,ENTREZGENE_ACC:5976,ENTREZGENE_ACC:5577,ENTREZGENE_ACC:79017,ENTREZGENE_ACC:54623,ENTREZGENE_ACC:60528,ENTREZGENE_ACC:6224,ENTREZGENE_ACC:7812,ENTRE…
56.6655	1	!	56.6655	2.16e-57	9487	1643	1101	0.670	0.116	TF:M02059	tf	521	Factor: ELK-1; motif: ACCGGAAGTN 1 ENTREZGENE_ACC:8813,ENTREZGENE_ACC:81887,ENTREZGENE_ACC:1595,ENTREZGENE_ACC:51056,ENTREZGENE_ACC:26073,ENTREZGENE_ACC:204,ENTREZGENE_ACC:5965,ENTREZGENE_ACC:10165,ENTREZGENE_ACC:996,ENTREZGENE_ACC:5976,ENTREZGENE_ACC:79017,ENTREZGENE_ACC:54623,ENTREZGENE_ACC:60528,ENTREZGENE_ACC:10157,ENTREZGENE_ACC:6224,ENTREZGENE_ACC:7812,ENTREZGENE_ACC:9918,ENTREZGENE_ACC:692…
55.2733	1	!	55.2733	5.33e-56	8352	1643	1004	0.611	0.120	TF:M03988	tf	511	Factor: FLI1; motif: ACCGGAARTN 1 ENTREZGENE_ACC:8813,ENTREZGENE_ACC:81887,ENTREZGENE_ACC:1595,ENTREZGENE_ACC:51056,ENTREZGENE_ACC:26073,ENTREZGENE_ACC:204,ENTREZGENE_ACC:5965,ENTREZGENE_ACC:10165,ENTREZGENE_ACC:996,ENTREZGENE_ACC:5976,ENTREZGENE_ACC:5577,ENTREZGENE_ACC:79017,ENTREZGENE_ACC:54623,ENTREZGENE_ACC:60528,ENTREZGENE_ACC:6224,ENTREZGENE_ACC:7812,ENTREZGENE_ACC:9918,ENTREZGENE_ACC:6924,…
55.2396	1	!	55.2396	5.76e-56	715	1054	232	0.220	0.324	HPA:011030_11	hpa	492	colon; peripheral nerve/ganglion[Supported,Low] 1 ENTREZGENE_ACC:81887,ENTREZGENE_ACC:23028,ENTREZGENE_ACC:996,ENTREZGENE_ACC:55750,ENTREZGENE_ACC:55692,ENTREZGENE_ACC:9918,ENTREZGENE_ACC:5725,ENTREZGENE_ACC:58525,ENTREZGENE_ACC:8452,ENTREZGENE_ACC:7204,ENTREZGENE_ACC:23517,ENTREZGENE_ACC:5431,ENTREZGENE_ACC:9967,ENTREZGENE_ACC:51663,ENTREZGENE_ACC:2665,ENTREZGENE_ACC:55749,ENTREZGENE_ACC:9410,EN…
54.1367	1	!	54.1367	7.3e-55	729	1054	233	0.221	0.320	HPA:048030_11	hpa	31	soft tissue 2; fibroblasts[Supported,Low] 1 ENTREZGENE_ACC:81887,ENTREZGENE_ACC:23028,ENTREZGENE_ACC:996,ENTREZGENE_ACC:55750,ENTREZGENE_ACC:55692,ENTREZGENE_ACC:9031,ENTREZGENE_ACC:9918,ENTREZGENE_ACC:58525,ENTREZGENE_ACC:23633,ENTREZGENE_ACC:8452,ENTREZGENE_ACC:23644,ENTREZGENE_ACC:7204,ENTREZGENE_ACC:23517,ENTREZGENE_ACC:5431,ENTREZGENE_ACC:9967,ENTREZGENE_ACC:51663,ENTREZGENE_ACC:2665,ENTREZG…
53.9031	1	!	53.9031	1.25e-54	10147	1643	1146	0.698	0.113	TF:M02052_0	tf	231	Factor: EHF; motif: CSCGGAARTN; match class: 0 1 ENTREZGENE_ACC:8813,ENTREZGENE_ACC:81887,ENTREZGENE_ACC:1595,ENTREZGENE_ACC:51056,ENTREZGENE_ACC:26073,ENTREZGENE_ACC:2288,ENTREZGENE_ACC:5965,ENTREZGENE_ACC:10165,ENTREZGENE_ACC:996,ENTREZGENE_ACC:5976,ENTREZGENE_ACC:5577,ENTREZGENE_ACC:79017,ENTREZGENE_ACC:54623,ENTREZGENE_ACC:60528,ENTREZGENE_ACC:10157,ENTREZGENE_ACC:6224,ENTREZGENE_ACC:7812,ENT…
51.9872	1	!	51.9872	1.03e-52	12017	1643	1282	0.780	0.107	TF:M02090_0	tf	187	Factor: E2F-4; motif: GCGGGAAANA; match class: 0 1 ENTREZGENE_ACC:8813,ENTREZGENE_ACC:1595,ENTREZGENE_ACC:51056,ENTREZGENE_ACC:381,ENTREZGENE_ACC:26073,ENTREZGENE_ACC:204,ENTREZGENE_ACC:2288,ENTREZGENE_ACC:5965,ENTREZGENE_ACC:996,ENTREZGENE_ACC:5976,ENTREZGENE_ACC:5577,ENTREZGENE_ACC:10943,ENTREZGENE_ACC:163,ENTREZGENE_ACC:55750,ENTREZGENE_ACC:79017,ENTREZGENE_ACC:54623,ENTREZGENE_ACC:55692,ENTRE…
51.5031	1	!	51.5031	3.14e-52	7851	1643	951	0.579	0.121	TF:M04714_0	tf	593	Factor: Elf-1; motif: ACTTCCGGG; match class: 0 1 ENTREZGENE_ACC:8813,ENTREZGENE_ACC:81887,ENTREZGENE_ACC:1595,ENTREZGENE_ACC:51056,ENTREZGENE_ACC:26073,ENTREZGENE_ACC:204,ENTREZGENE_ACC:5965,ENTREZGENE_ACC:10165,ENTREZGENE_ACC:996,ENTREZGENE_ACC:5976,ENTREZGENE_ACC:79017,ENTREZGENE_ACC:54623,ENTREZGENE_ACC:60528,ENTREZGENE_ACC:6224,ENTREZGENE_ACC:7812,ENTREZGENE_ACC:9918,ENTREZGENE_ACC:6924,ENTR…
51.2832	1	!	51.2832	5.21e-52	8116	1643	973	0.592	0.120	TF:M02062_0	tf	570	Factor: Erg; motif: ACCGGAAGTN; match class: 0 1 ENTREZGENE_ACC:8813,ENTREZGENE_ACC:81887,ENTREZGENE_ACC:1595,ENTREZGENE_ACC:51056,ENTREZGENE_ACC:26073,ENTREZGENE_ACC:204,ENTREZGENE_ACC:5965,ENTREZGENE_ACC:10165,ENTREZGENE_ACC:996,ENTREZGENE_ACC:5976,ENTREZGENE_ACC:79017,ENTREZGENE_ACC:54623,ENTREZGENE_ACC:60528,ENTREZGENE_ACC:6224,ENTREZGENE_ACC:7812,ENTREZGENE_ACC:9918,ENTREZGENE_ACC:6924,ENTRE…
50.7986	1	!	50.7986	1.59e-51	4676	1643	658	0.400	0.141	TF:M03925_0	tf	475	Factor: YY2; motif: NCCGCCATNTY; match class: 0 1 ENTREZGENE_ACC:8813,ENTREZGENE_ACC:1595,ENTREZGENE_ACC:381,ENTREZGENE_ACC:10165,ENTREZGENE_ACC:5976,ENTREZGENE_ACC:10943,ENTREZGENE_ACC:163,ENTREZGENE_ACC:60528,ENTREZGENE_ACC:7812,ENTREZGENE_ACC:9031,ENTREZGENE_ACC:7384,ENTREZGENE_ACC:6924,ENTREZGENE_ACC:5725,ENTREZGENE_ACC:58525,ENTREZGENE_ACC:5536,ENTREZGENE_ACC:23376,ENTREZGENE_ACC:9782,ENTREZ…
50.3036	1	!	50.3036	4.97e-51	7844	1643	947	0.576	0.121	TF:M00940_0	tf	234	Factor: E2F-1; motif: NTTTCGCGCS; match class: 0 1 ENTREZGENE_ACC:8813,ENTREZGENE_ACC:381,ENTREZGENE_ACC:204,ENTREZGENE_ACC:2288,ENTREZGENE_ACC:5965,ENTREZGENE_ACC:5976,ENTREZGENE_ACC:5577,ENTREZGENE_ACC:55750,ENTREZGENE_ACC:79017,ENTREZGENE_ACC:54623,ENTREZGENE_ACC:60528,ENTREZGENE_ACC:55692,ENTREZGENE_ACC:6224,ENTREZGENE_ACC:9031,ENTREZGENE_ACC:7384,ENTREZGENE_ACC:6924,ENTREZGENE_ACC:5725,ENTRE…
50.262	1	!	50.262	5.47e-51	12822	1643	1335	0.813	0.104	TF:M04823	tf	186	Factor: E2F-4; motif: NNTTCCCGCCNN 1 ENTREZGENE_ACC:8813,ENTREZGENE_ACC:1595,ENTREZGENE_ACC:51056,ENTREZGENE_ACC:381,ENTREZGENE_ACC:26073,ENTREZGENE_ACC:204,ENTREZGENE_ACC:2288,ENTREZGENE_ACC:23028,ENTREZGENE_ACC:5965,ENTREZGENE_ACC:10165,ENTREZGENE_ACC:996,ENTREZGENE_ACC:5976,ENTREZGENE_ACC:5577,ENTREZGENE_ACC:10943,ENTREZGENE_ACC:163,ENTREZGENE_ACC:55750,ENTREZGENE_ACC:79017,ENTREZGENE_ACC:5462…
49.9872	1	!	49.9872	1.03e-50	9902	1643	1116	0.679	0.113	TF:M00738	tf	674	Factor: E2F-4:DP-1; motif: TTTSGCGC 1 ENTREZGENE_ACC:8813,ENTREZGENE_ACC:81887,ENTREZGENE_ACC:381,ENTREZGENE_ACC:204,ENTREZGENE_ACC:2288,ENTREZGENE_ACC:23028,ENTREZGENE_ACC:996,ENTREZGENE_ACC:5976,ENTREZGENE_ACC:5577,ENTREZGENE_ACC:10943,ENTREZGENE_ACC:163,ENTREZGENE_ACC:54623,ENTREZGENE_ACC:60528,ENTREZGENE_ACC:55692,ENTREZGENE_ACC:10157,ENTREZGENE_ACC:6224,ENTREZGENE_ACC:9031,ENTREZGENE_ACC:738…
49.8539	1	!	49.8539	1.4e-50	9519	1643	1085	0.660	0.114	TF:M01752	tf	473	Factor: ERG; motif: ACCGGAART 1 ENTREZGENE_ACC:8813,ENTREZGENE_ACC:81887,ENTREZGENE_ACC:1595,ENTREZGENE_ACC:51056,ENTREZGENE_ACC:26073,ENTREZGENE_ACC:204,ENTREZGENE_ACC:5965,ENTREZGENE_ACC:10165,ENTREZGENE_ACC:996,ENTREZGENE_ACC:5976,ENTREZGENE_ACC:79017,ENTREZGENE_ACC:54623,ENTREZGENE_ACC:60528,ENTREZGENE_ACC:6224,ENTREZGENE_ACC:7812,ENTREZGENE_ACC:9918,ENTREZGENE_ACC:6924,ENTREZGENE_ACC:11313,E…
49.4584	1	!	49.4584	3.48e-50	13182	1643	1358	0.827	0.103	TF:M02089	tf	428	Factor: E2F-3; motif: GGCGGGN 1 ENTREZGENE_ACC:8813,ENTREZGENE_ACC:1595,ENTREZGENE_ACC:51056,ENTREZGENE_ACC:381,ENTREZGENE_ACC:26073,ENTREZGENE_ACC:2288,ENTREZGENE_ACC:23028,ENTREZGENE_ACC:5965,ENTREZGENE_ACC:996,ENTREZGENE_ACC:5577,ENTREZGENE_ACC:10943,ENTREZGENE_ACC:163,ENTREZGENE_ACC:55750,ENTREZGENE_ACC:54623,ENTREZGENE_ACC:60528,ENTREZGENE_ACC:55692,ENTREZGENE_ACC:10157,ENTREZGENE_ACC:6224,E…
48.9626	1	!	48.9626	1.09e-49	10512	1643	1161	0.707	0.110	TF:M00740_0	tf	246	Factor: Rb:E2F-1:DP-1; motif: TTTSGCGC; match class: 0 1 ENTREZGENE_ACC:8813,ENTREZGENE_ACC:81887,ENTREZGENE_ACC:1595,ENTREZGENE_ACC:381,ENTREZGENE_ACC:204,ENTREZGENE_ACC:23028,ENTREZGENE_ACC:996,ENTREZGENE_ACC:5976,ENTREZGENE_ACC:5577,ENTREZGENE_ACC:10943,ENTREZGENE_ACC:163,ENTREZGENE_ACC:55750,ENTREZGENE_ACC:54623,ENTREZGENE_ACC:60528,ENTREZGENE_ACC:55692,ENTREZGENE_ACC:10157,ENTREZGENE_ACC:622…
48.4145	1	!	48.4145	3.85e-49	5973	1643	775	0.472	0.130	TF:M02067_0	tf	462	Factor: ER71; motif: ACCGGAARYN; match class: 0 1 ENTREZGENE_ACC:8813,ENTREZGENE_ACC:81887,ENTREZGENE_ACC:51056,ENTREZGENE_ACC:26073,ENTREZGENE_ACC:5965,ENTREZGENE_ACC:10165,ENTREZGENE_ACC:996,ENTREZGENE_ACC:5976,ENTREZGENE_ACC:5577,ENTREZGENE_ACC:54623,ENTREZGENE_ACC:60528,ENTREZGENE_ACC:6224,ENTREZGENE_ACC:9918,ENTREZGENE_ACC:11313,ENTREZGENE_ACC:5725,ENTREZGENE_ACC:5704,ENTREZGENE_ACC:5238,ENT…
48.3862	1	!	48.3862	4.11e-49	13249	1643	1360	0.828	0.103	TF:M01240_1	tf	1	Factor: BEN; motif: CAGCGRNV; match class: 1 1 ENTREZGENE_ACC:8813,ENTREZGENE_ACC:81887,ENTREZGENE_ACC:1595,ENTREZGENE_ACC:51056,ENTREZGENE_ACC:381,ENTREZGENE_ACC:26073,ENTREZGENE_ACC:204,ENTREZGENE_ACC:2288,ENTREZGENE_ACC:23028,ENTREZGENE_ACC:10165,ENTREZGENE_ACC:996,ENTREZGENE_ACC:5976,ENTREZGENE_ACC:5577,ENTREZGENE_ACC:10943,ENTREZGENE_ACC:55750,ENTREZGENE_ACC:79017,ENTREZGENE_ACC:54623,ENTREZ…
47.7033	1	!	47.7033	1.98e-48	6071	1643	782	0.476	0.129	TF:M02053	tf	460	Factor: ELF1; motif: NCCGGAARTN 1 ENTREZGENE_ACC:8813,ENTREZGENE_ACC:81887,ENTREZGENE_ACC:51056,ENTREZGENE_ACC:26073,ENTREZGENE_ACC:5965,ENTREZGENE_ACC:996,ENTREZGENE_ACC:5577,ENTREZGENE_ACC:54623,ENTREZGENE_ACC:60528,ENTREZGENE_ACC:6224,ENTREZGENE_ACC:9031,ENTREZGENE_ACC:9918,ENTREZGENE_ACC:6924,ENTREZGENE_ACC:11313,ENTREZGENE_ACC:5725,ENTREZGENE_ACC:1355,ENTREZGENE_ACC:63932,ENTREZGENE_ACC:477,…
47.5436	1	!	47.5436	2.86e-48	6894	1643	856	0.521	0.124	TF:M03982	tf	108	Factor: ETV4; motif: ACCGGAAGTN 1 ENTREZGENE_ACC:8813,ENTREZGENE_ACC:81887,ENTREZGENE_ACC:1595,ENTREZGENE_ACC:51056,ENTREZGENE_ACC:26073,ENTREZGENE_ACC:204,ENTREZGENE_ACC:5965,ENTREZGENE_ACC:10165,ENTREZGENE_ACC:996,ENTREZGENE_ACC:5976,ENTREZGENE_ACC:79017,ENTREZGENE_ACC:54623,ENTREZGENE_ACC:60528,ENTREZGENE_ACC:6224,ENTREZGENE_ACC:7812,ENTREZGENE_ACC:9918,ENTREZGENE_ACC:6924,ENTREZGENE_ACC:11313…
47.3002	1	!	47.3002	5.01e-48	6947	1643	860	0.523	0.124	TF:M02069_0	tf	154	Factor: Erm; motif: ACCGGAAGTN; match class: 0 1 ENTREZGENE_ACC:8813,ENTREZGENE_ACC:81887,ENTREZGENE_ACC:1595,ENTREZGENE_ACC:51056,ENTREZGENE_ACC:26073,ENTREZGENE_ACC:204,ENTREZGENE_ACC:5965,ENTREZGENE_ACC:996,ENTREZGENE_ACC:5976,ENTREZGENE_ACC:79017,ENTREZGENE_ACC:54623,ENTREZGENE_ACC:60528,ENTREZGENE_ACC:6224,ENTREZGENE_ACC:9031,ENTREZGENE_ACC:9918,ENTREZGENE_ACC:6924,ENTREZGENE_ACC:11313,ENTRE…
47.1871	1	!	47.1871	6.5e-48	6229	1643	795	0.484	0.128	TF:M08875	tf	252	Factor: E2F; motif: NNTTTCGCGCN 1 ENTREZGENE_ACC:8813,ENTREZGENE_ACC:381,ENTREZGENE_ACC:204,ENTREZGENE_ACC:2288,ENTREZGENE_ACC:5976,ENTREZGENE_ACC:5577,ENTREZGENE_ACC:55692,ENTREZGENE_ACC:10157,ENTREZGENE_ACC:6224,ENTREZGENE_ACC:9031,ENTREZGENE_ACC:7384,ENTREZGENE_ACC:6924,ENTREZGENE_ACC:5725,ENTREZGENE_ACC:5536,ENTREZGENE_ACC:23376,ENTREZGENE_ACC:1355,ENTREZGENE_ACC:9782,ENTREZGENE_ACC:4719,ENTR…
46.7258	1	!	46.7258	1.88e-47	9003	1643	1034	0.629	0.115	TF:M00428	tf	629	Factor: E2F-1; motif: NKTSSCGC 1 ENTREZGENE_ACC:8813,ENTREZGENE_ACC:81887,ENTREZGENE_ACC:1595,ENTREZGENE_ACC:381,ENTREZGENE_ACC:2288,ENTREZGENE_ACC:23028,ENTREZGENE_ACC:5965,ENTREZGENE_ACC:10165,ENTREZGENE_ACC:5976,ENTREZGENE_ACC:5577,ENTREZGENE_ACC:10943,ENTREZGENE_ACC:55750,ENTREZGENE_ACC:79017,ENTREZGENE_ACC:54623,ENTREZGENE_ACC:55692,ENTREZGENE_ACC:7812,ENTREZGENE_ACC:9031,ENTREZGENE_ACC:7384…
46.4437	1	!	46.4437	3.6e-47	7603	1643	915	0.557	0.120	TF:M01078	tf	669	Factor: c-Ets-1; motif: NNNRCCGGAWRYNNNN 1 ENTREZGENE_ACC:8813,ENTREZGENE_ACC:81887,ENTREZGENE_ACC:1595,ENTREZGENE_ACC:51056,ENTREZGENE_ACC:26073,ENTREZGENE_ACC:204,ENTREZGENE_ACC:5965,ENTREZGENE_ACC:10165,ENTREZGENE_ACC:996,ENTREZGENE_ACC:5976,ENTREZGENE_ACC:79017,ENTREZGENE_ACC:54623,ENTREZGENE_ACC:60528,ENTREZGENE_ACC:6224,ENTREZGENE_ACC:9031,ENTREZGENE_ACC:9918,ENTREZGENE_ACC:11313,ENTREZGENE…
46.0721	1	!	46.0721	8.47e-47	14195	1643	1418	0.863	0.100	TF:M04710	tf	14	Factor: CHD2; motif: TCTCGCGAG 1 ENTREZGENE_ACC:8813,ENTREZGENE_ACC:1595,ENTREZGENE_ACC:51056,ENTREZGENE_ACC:381,ENTREZGENE_ACC:26073,ENTREZGENE_ACC:204,ENTREZGENE_ACC:2288,ENTREZGENE_ACC:23028,ENTREZGENE_ACC:5965,ENTREZGENE_ACC:5577,ENTREZGENE_ACC:10943,ENTREZGENE_ACC:163,ENTREZGENE_ACC:55750,ENTREZGENE_ACC:54623,ENTREZGENE_ACC:60528,ENTREZGENE_ACC:10157,ENTREZGENE_ACC:6224,ENTREZGENE_ACC:7812,E…
46.058	1	!	46.058	8.75e-47	10669	1643	1165	0.709	0.109	TF:M00736	tf	680	Factor: E2F-1:DP-1; motif: TTTCSCGC 1 ENTREZGENE_ACC:8813,ENTREZGENE_ACC:1595,ENTREZGENE_ACC:51056,ENTREZGENE_ACC:381,ENTREZGENE_ACC:204,ENTREZGENE_ACC:5965,ENTREZGENE_ACC:996,ENTREZGENE_ACC:5577,ENTREZGENE_ACC:163,ENTREZGENE_ACC:55750,ENTREZGENE_ACC:79017,ENTREZGENE_ACC:60528,ENTREZGENE_ACC:55692,ENTREZGENE_ACC:6224,ENTREZGENE_ACC:7812,ENTREZGENE_ACC:9031,ENTREZGENE_ACC:7384,ENTREZGENE_ACC:9918,…
45.9136	1	!	45.9136	1.22e-46	1561	1603	359	0.224	0.230	MIRNA:hsa-miR-16	-5p	mir	584 hsa-miR-16-5p 1 ENTREZGENE_ACC:26073,ENTREZGENE_ACC:204,ENTREZGENE_ACC:996,ENTREZGENE_ACC:10943,ENTREZGENE_ACC:163,ENTREZGENE_ACC:55750,ENTREZGENE_ACC:60528,ENTREZGENE_ACC:55692,ENTREZGENE_ACC:7812,ENTREZGENE_ACC:9031,ENTREZGENE_ACC:9918,ENTREZGENE_ACC:11313,ENTREZGENE_ACC:6050,ENTREZGENE_ACC:23279,ENTREZGENE_ACC:6301,ENTREZGENE_ACC:8452,ENTREZGENE_ACC:23644,ENTREZGENE_ACC:3309,ENTREZGENE_ACC…
45.8327	1	!	45.8327	1.47e-46	8362	1643	978	0.595	0.117	TF:M08759	tf	281	Factor: c-Ets-2; motif: NCCGGAAGTG 1 ENTREZGENE_ACC:8813,ENTREZGENE_ACC:81887,ENTREZGENE_ACC:1595,ENTREZGENE_ACC:51056,ENTREZGENE_ACC:26073,ENTREZGENE_ACC:204,ENTREZGENE_ACC:5965,ENTREZGENE_ACC:10165,ENTREZGENE_ACC:996,ENTREZGENE_ACC:5976,ENTREZGENE_ACC:79017,ENTREZGENE_ACC:54623,ENTREZGENE_ACC:60528,ENTREZGENE_ACC:6224,ENTREZGENE_ACC:7812,ENTREZGENE_ACC:9918,ENTREZGENE_ACC:6924,ENTREZGENE_ACC:11…
44.451	1	!	44.451	3.54e-45	7672	1643	915	0.557	0.119	TF:M02063	tf	461	Factor: c-ets-1; motif: ACCGGAWGTN 1 ENTREZGENE_ACC:8813,ENTREZGENE_ACC:81887,ENTREZGENE_ACC:1595,ENTREZGENE_ACC:51056,ENTREZGENE_ACC:26073,ENTREZGENE_ACC:204,ENTREZGENE_ACC:10165,ENTREZGENE_ACC:996,ENTREZGENE_ACC:5976,ENTREZGENE_ACC:79017,ENTREZGENE_ACC:54623,ENTREZGENE_ACC:60528,ENTREZGENE_ACC:6224,ENTREZGENE_ACC:7812,ENTREZGENE_ACC:9031,ENTREZGENE_ACC:9918,ENTREZGENE_ACC:11313,ENTREZGENE_ACC:5…
44.2048	1	!	44.2048	6.24e-45	7244	1643	877	0.534	0.121	TF:M08874	tf	319	Factor: E2F1; motif: NNNNNGCGSSAAAN 1 ENTREZGENE_ACC:8813,ENTREZGENE_ACC:381,ENTREZGENE_ACC:204,ENTREZGENE_ACC:2288,ENTREZGENE_ACC:996,ENTREZGENE_ACC:5976,ENTREZGENE_ACC:5577,ENTREZGENE_ACC:55692,ENTREZGENE_ACC:10157,ENTREZGENE_ACC:6224,ENTREZGENE_ACC:9031,ENTREZGENE_ACC:7384,ENTREZGENE_ACC:9918,ENTREZGENE_ACC:6924,ENTREZGENE_ACC:5725,ENTREZGENE_ACC:5536,ENTREZGENE_ACC:5238,ENTREZGENE_ACC:23376,E…
43.8297	1	!	43.8297	1.48e-44	11143	1643	1195	0.727	0.107	TF:M00425	tf	44	Factor: E2F; motif: TTTCGCGC 1 ENTREZGENE_ACC:8813,ENTREZGENE_ACC:81887,ENTREZGENE_ACC:1595,ENTREZGENE_ACC:51056,ENTREZGENE_ACC:381,ENTREZGENE_ACC:204,ENTREZGENE_ACC:2288,ENTREZGENE_ACC:23028,ENTREZGENE_ACC:5965,ENTREZGENE_ACC:10165,ENTREZGENE_ACC:996,ENTREZGENE_ACC:5976,ENTREZGENE_ACC:5577,ENTREZGENE_ACC:10943,ENTREZGENE_ACC:163,ENTREZGENE_ACC:55750,ENTREZGENE_ACC:54623,ENTREZGENE_ACC:60528,ENTR…
43.2175	1	!	43.2175	6.06e-44	6270	1643	787	0.479	0.126	TF:M09606	tf	230	Factor: nerf; motif: NRRNSCGGAAGNRNNNN 1 ENTREZGENE_ACC:8813,ENTREZGENE_ACC:81887,ENTREZGENE_ACC:51056,ENTREZGENE_ACC:381,ENTREZGENE_ACC:26073,ENTREZGENE_ACC:2288,ENTREZGENE_ACC:5965,ENTREZGENE_ACC:5976,ENTREZGENE_ACC:79017,ENTREZGENE_ACC:10157,ENTREZGENE_ACC:6224,ENTREZGENE_ACC:7812,ENTREZGENE_ACC:9918,ENTREZGENE_ACC:6924,ENTREZGENE_ACC:11313,ENTREZGENE_ACC:5725,ENTREZGENE_ACC:5704,ENTREZGENE_AC…
42.9586	1	!	42.9586	1.1e-43	487	1054	169	0.160	0.347	HPA:047040_11	hpa	371	soft tissue 1; peripheral nerve[Supported,Low] 1 ENTREZGENE_ACC:81887,ENTREZGENE_ACC:996,ENTREZGENE_ACC:55750,ENTREZGENE_ACC:9031,ENTREZGENE_ACC:9918,ENTREZGENE_ACC:5725,ENTREZGENE_ACC:58525,ENTREZGENE_ACC:23633,ENTREZGENE_ACC:23644,ENTREZGENE_ACC:23517,ENTREZGENE_ACC:5431,ENTREZGENE_ACC:9967,ENTREZGENE_ACC:51663,ENTREZGENE_ACC:9410,ENTREZGENE_ACC:23013,ENTREZGENE_ACC:4904,ENTREZGENE_ACC:7158,ENT…
42.1079	1	!	42.1079	7.8e-43	9590	1643	1068	0.650	0.111	TF:M00427_0	tf	343	Factor: E2F; motif: TTTSGCGS; match class: 0 1 ENTREZGENE_ACC:8813,ENTREZGENE_ACC:1595,ENTREZGENE_ACC:381,ENTREZGENE_ACC:204,ENTREZGENE_ACC:2288,ENTREZGENE_ACC:23028,ENTREZGENE_ACC:10165,ENTREZGENE_ACC:996,ENTREZGENE_ACC:5976,ENTREZGENE_ACC:5577,ENTREZGENE_ACC:163,ENTREZGENE_ACC:54623,ENTREZGENE_ACC:55692,ENTREZGENE_ACC:10157,ENTREZGENE_ACC:6224,ENTREZGENE_ACC:9031,ENTREZGENE_ACC:7384,ENTREZGENE_…
41.7258	1	!	41.7258	1.88e-42	10180	1643	1114	0.678	0.109	TF:M03924_0	tf	64	Factor: YY1; motif: NNCGCCATTNN; match class: 0 1 ENTREZGENE_ACC:8813,ENTREZGENE_ACC:1595,ENTREZGENE_ACC:381,ENTREZGENE_ACC:26073,ENTREZGENE_ACC:204,ENTREZGENE_ACC:23028,ENTREZGENE_ACC:10165,ENTREZGENE_ACC:5976,ENTREZGENE_ACC:5577,ENTREZGENE_ACC:10943,ENTREZGENE_ACC:54623,ENTREZGENE_ACC:60528,ENTREZGENE_ACC:55692,ENTREZGENE_ACC:7812,ENTREZGENE_ACC:9031,ENTREZGENE_ACC:7384,ENTREZGENE_ACC:9918,ENTR…
41.2958	1	!	41.2958	5.06e-42	4589	1643	623	0.379	0.136	TF:M02064_1	tf	638	Factor: c-ets-2; motif: ACCGGAWRTN; match class: 1 1 ENTREZGENE_ACC:8813,ENTREZGENE_ACC:81887,ENTREZGENE_ACC:1595,ENTREZGENE_ACC:51056,ENTREZGENE_ACC:26073,ENTREZGENE_ACC:204,ENTREZGENE_ACC:996,ENTREZGENE_ACC:54623,ENTREZGENE_ACC:60528,ENTREZGENE_ACC:6224,ENTREZGENE_ACC:7812,ENTREZGENE_ACC:9031,ENTREZGENE_ACC:9918,ENTREZGENE_ACC:11313,ENTREZGENE_ACC:5725,ENTREZGENE_ACC:5704,ENTREZGENE_ACC:1355,EN…
41.0545	1	!	41.0545	8.82e-42	4627	1643	626	0.381	0.135	TF:M02074_0	tf	349	Factor: GABPalpha; motif: RCCGGAWRYN; match class: 0 1 ENTREZGENE_ACC:8813,ENTREZGENE_ACC:81887,ENTREZGENE_ACC:26073,ENTREZGENE_ACC:5965,ENTREZGENE_ACC:996,ENTREZGENE_ACC:5976,ENTREZGENE_ACC:5577,ENTREZGENE_ACC:54623,ENTREZGENE_ACC:60528,ENTREZGENE_ACC:6224,ENTREZGENE_ACC:9918,ENTREZGENE_ACC:6924,ENTREZGENE_ACC:11313,ENTREZGENE_ACC:5725,ENTREZGENE_ACC:5238,ENTREZGENE_ACC:1355,ENTREZGENE_ACC:63932…
40.7645	1	!	40.7645	1.72e-41	10535	1643	1139	0.693	0.108	TF:M04691_1	tf	101	Factor: Kaiso; motif: TCTCGCGAG; match class: 1 1 ENTREZGENE_ACC:8813,ENTREZGENE_ACC:1595,ENTREZGENE_ACC:51056,ENTREZGENE_ACC:2288,ENTREZGENE_ACC:5965,ENTREZGENE_ACC:10943,ENTREZGENE_ACC:163,ENTREZGENE_ACC:55750,ENTREZGENE_ACC:60528,ENTREZGENE_ACC:55692,ENTREZGENE_ACC:7812,ENTREZGENE_ACC:9031,ENTREZGENE_ACC:7384,ENTREZGENE_ACC:9918,ENTREZGENE_ACC:26993,ENTREZGENE_ACC:5725,ENTREZGENE_ACC:58525,ENT…
40.2284	1	!	40.2284	5.91e-41	10238	1643	1114	0.678	0.109	TF:M00196	tf	700	Factor: Sp1; motif: NGGGGGCGGGGYN 1 ENTREZGENE_ACC:1595,ENTREZGENE_ACC:51056,ENTREZGENE_ACC:381,ENTREZGENE_ACC:2288,ENTREZGENE_ACC:23028,ENTREZGENE_ACC:5577,ENTREZGENE_ACC:10943,ENTREZGENE_ACC:163,ENTREZGENE_ACC:79017,ENTREZGENE_ACC:54623,ENTREZGENE_ACC:60528,ENTREZGENE_ACC:10157,ENTREZGENE_ACC:7812,ENTREZGENE_ACC:9031,ENTREZGENE_ACC:7384,ENTREZGENE_ACC:9918,ENTREZGENE_ACC:6924,ENTREZGENE_ACC:113…
40.219	1	!	40.219	6.04e-41	10646	1643	1146	0.698	0.108	TF:M07395_0	tf	255	Factor: Sp1; motif: NGGGGCGGGGN; match class: 0 1 ENTREZGENE_ACC:1595,ENTREZGENE_ACC:51056,ENTREZGENE_ACC:381,ENTREZGENE_ACC:204,ENTREZGENE_ACC:2288,ENTREZGENE_ACC:23028,ENTREZGENE_ACC:5976,ENTREZGENE_ACC:5577,ENTREZGENE_ACC:10943,ENTREZGENE_ACC:163,ENTREZGENE_ACC:79017,ENTREZGENE_ACC:54623,ENTREZGENE_ACC:60528,ENTREZGENE_ACC:7812,ENTREZGENE_ACC:9031,ENTREZGENE_ACC:7384,ENTREZGENE_ACC:9918,ENTREZ…
39.9136	1	!	39.9136	1.22e-40	10877	1643	1163	0.708	0.107	TF:M07084	tf	586	Factor: E2F-4; motif: NGGCGGGAARN 1 ENTREZGENE_ACC:8813,ENTREZGENE_ACC:1595,ENTREZGENE_ACC:51056,ENTREZGENE_ACC:381,ENTREZGENE_ACC:26073,ENTREZGENE_ACC:204,ENTREZGENE_ACC:2288,ENTREZGENE_ACC:23028,ENTREZGENE_ACC:5965,ENTREZGENE_ACC:10165,ENTREZGENE_ACC:996,ENTREZGENE_ACC:5976,ENTREZGENE_ACC:5577,ENTREZGENE_ACC:10943,ENTREZGENE_ACC:163,ENTREZGENE_ACC:55750,ENTREZGENE_ACC:79017,ENTREZGENE_ACC:60528…
39.8539	1	!	39.8539	1.4e-40	293	1216	125	0.103	0.427	REAC:R-HSA-72766		rea	647 Translation 1 ENTREZGENE_ACC:6224,ENTREZGENE_ACC:6301,ENTREZGENE_ACC:29927,ENTREZGENE_ACC:60488,ENTREZGENE_ACC:6141,ENTREZGENE_ACC:3735,ENTREZGENE_ACC:55176,ENTREZGENE_ACC:55699,ENTREZGENE_ACC:26986,ENTREZGENE_ACC:8891,ENTREZGENE_ACC:65993,ENTREZGENE_ACC:29093,ENTREZGENE_ACC:6193,ENTREZGENE_ACC:10573,ENTREZGENE_ACC:51386,ENTREZGENE_ACC:8664,ENTREZGENE_ACC:6729,ENTREZGENE_ACC:1917,ENTREZGENE_A…
39.3747	1	!	39.3747	4.22e-40	5359	1643	691	0.421	0.129	TF:M02056	tf	449	Factor: ELF4; motif: NCCGGAARTN 1 ENTREZGENE_ACC:8813,ENTREZGENE_ACC:81887,ENTREZGENE_ACC:51056,ENTREZGENE_ACC:26073,ENTREZGENE_ACC:5965,ENTREZGENE_ACC:996,ENTREZGENE_ACC:5577,ENTREZGENE_ACC:54623,ENTREZGENE_ACC:60528,ENTREZGENE_ACC:9918,ENTREZGENE_ACC:6924,ENTREZGENE_ACC:11313,ENTREZGENE_ACC:23376,ENTREZGENE_ACC:1355,ENTREZGENE_ACC:63932,ENTREZGENE_ACC:477,ENTREZGENE_ACC:23154,ENTREZGENE_ACC:971…
39.2518	1	!	39.2518	5.6e-40	1217	1603	291	0.182	0.239	MIRNA:hsa-let-7b	-5p	mir	565 hsa-let-7b-5p 1 ENTREZGENE_ACC:10165,ENTREZGENE_ACC:79017,ENTREZGENE_ACC:9031,ENTREZGENE_ACC:9918,ENTREZGENE_ACC:5238,ENTREZGENE_ACC:23633,ENTREZGENE_ACC:535,ENTREZGENE_ACC:8452,ENTREZGENE_ACC:5982,ENTREZGENE_ACC:9877,ENTREZGENE_ACC:1431,ENTREZGENE_ACC:6141,ENTREZGENE_ACC:11218,ENTREZGENE_ACC:10885,ENTREZGENE_ACC:55699,ENTREZGENE_ACC:25885,ENTREZGENE_ACC:3796,ENTREZGENE_ACC:26986,ENTREZGENE_A…
39.2027	1	!	39.2027	6.27e-40	7342	1643	870	0.530	0.118	TF:M00938_0	tf	18	Factor: E2F-1; motif: TTGGCGCGRAANNGNM; match class: 0 1 ENTREZGENE_ACC:8813,ENTREZGENE_ACC:81887,ENTREZGENE_ACC:1595,ENTREZGENE_ACC:51056,ENTREZGENE_ACC:381,ENTREZGENE_ACC:204,ENTREZGENE_ACC:2288,ENTREZGENE_ACC:5965,ENTREZGENE_ACC:5976,ENTREZGENE_ACC:5577,ENTREZGENE_ACC:10943,ENTREZGENE_ACC:55750,ENTREZGENE_ACC:79017,ENTREZGENE_ACC:54623,ENTREZGENE_ACC:60528,ENTREZGENE_ACC:55692,ENTREZGENE_ACC:1…
38.6655	1	!	38.6655	2.16e-39	1411	1603	320	0.200	0.227	MIRNA:hsa-miR-92	a-3p	mir	168 hsa-miR-92a-3p 1 ENTREZGENE_ACC:204,ENTREZGENE_ACC:2288,ENTREZGENE_ACC:5965,ENTREZGENE_ACC:996,ENTREZGENE_ACC:10943,ENTREZGENE_ACC:163,ENTREZGENE_ACC:60528,ENTREZGENE_ACC:7812,ENTREZGENE_ACC:6924,ENTREZGENE_ACC:5725,ENTREZGENE_ACC:63932,ENTREZGENE_ACC:23154,ENTREZGENE_ACC:6050,ENTREZGENE_ACC:23633,ENTREZGENE_ACC:23644,ENTREZGENE_ACC:7204,ENTREZGENE_ACC:5601,ENTREZGENE_ACC:8531,ENTREZGENE_ACC:…
38.4647	1	!	38.4647	3.43e-39	11976	1643	1242	0.756	0.104	TF:M00426_0	tf	451	Factor: E2F; motif: TTTSGCGS; match class: 0 1 ENTREZGENE_ACC:8813,ENTREZGENE_ACC:1595,ENTREZGENE_ACC:51056,ENTREZGENE_ACC:381,ENTREZGENE_ACC:26073,ENTREZGENE_ACC:204,ENTREZGENE_ACC:2288,ENTREZGENE_ACC:23028,ENTREZGENE_ACC:5965,ENTREZGENE_ACC:10165,ENTREZGENE_ACC:996,ENTREZGENE_ACC:5976,ENTREZGENE_ACC:5577,ENTREZGENE_ACC:163,ENTREZGENE_ACC:55750,ENTREZGENE_ACC:54623,ENTREZGENE_ACC:60528,ENTREZGEN…
38.4535	1	!	38.4535	3.52e-39	5283	1643	681	0.414	0.129	TF:M03990	tf	404	Factor: GABPA; motif: ACCGGAAGTN 1 ENTREZGENE_ACC:8813,ENTREZGENE_ACC:81887,ENTREZGENE_ACC:26073,ENTREZGENE_ACC:996,ENTREZGENE_ACC:5976,ENTREZGENE_ACC:79017,ENTREZGENE_ACC:54623,ENTREZGENE_ACC:60528,ENTREZGENE_ACC:6224,ENTREZGENE_ACC:9031,ENTREZGENE_ACC:9918,ENTREZGENE_ACC:11313,ENTREZGENE_ACC:5725,ENTREZGENE_ACC:5238,ENTREZGENE_ACC:1355,ENTREZGENE_ACC:9782,ENTREZGENE_ACC:63932,ENTREZGENE_ACC:477…
37.1649	1	!	37.1649	6.84e-38	134	909	81	0.089	0.604	KEGG:03040	keg	389	Spliceosome 1 ENTREZGENE_ACC:9716,ENTREZGENE_ACC:84321,ENTREZGENE_ACC:9410,ENTREZGENE_ACC:1659,ENTREZGENE_ACC:56949,ENTREZGENE_ACC:51729,ENTREZGENE_ACC:10523,ENTREZGENE_ACC:55696,ENTREZGENE_ACC:10992,ENTREZGENE_ACC:3183,ENTREZGENE_ACC:988,ENTREZGENE_ACC:4670,ENTREZGENE_ACC:10291,ENTREZGENE_ACC:4809,ENTREZGENE_ACC:84844,ENTREZGENE_ACC:22938,ENTREZGENE_ACC:22985,ENTREZGENE_ACC:24148,ENTREZGENE_ACC:…
36.2411	1	!	36.2411	5.74e-37	14245	1643	1397	0.850	0.098	TF:M00986_0	tf	242	Factor: Churchill; motif: CGGGNN; match class: 0 1 ENTREZGENE_ACC:8813,ENTREZGENE_ACC:1595,ENTREZGENE_ACC:51056,ENTREZGENE_ACC:381,ENTREZGENE_ACC:2288,ENTREZGENE_ACC:23028,ENTREZGENE_ACC:5965,ENTREZGENE_ACC:10165,ENTREZGENE_ACC:996,ENTREZGENE_ACC:5976,ENTREZGENE_ACC:5577,ENTREZGENE_ACC:10943,ENTREZGENE_ACC:163,ENTREZGENE_ACC:55750,ENTREZGENE_ACC:79017,ENTREZGENE_ACC:54623,ENTREZGENE_ACC:60528,ENT…
36.2168	1	!	36.2168	6.07e-37	5886	1643	730	0.444	0.124	TF:M02073_0	tf	77	Factor: Fli-1; motif: ACCGGAAGYN; match class: 0 1 ENTREZGENE_ACC:8813,ENTREZGENE_ACC:81887,ENTREZGENE_ACC:1595,ENTREZGENE_ACC:51056,ENTREZGENE_ACC:381,ENTREZGENE_ACC:26073,ENTREZGENE_ACC:5965,ENTREZGENE_ACC:996,ENTREZGENE_ACC:5976,ENTREZGENE_ACC:79017,ENTREZGENE_ACC:54623,ENTREZGENE_ACC:60528,ENTREZGENE_ACC:6224,ENTREZGENE_ACC:9918,ENTREZGENE_ACC:11313,ENTREZGENE_ACC:5725,ENTREZGENE_ACC:5238,ENT…
35.8962	1	!	35.8962	1.27e-36	7317	1643	857	0.522	0.117	TF:M00431_0	tf	540	Factor: E2F-1; motif: TTTSGCGS; match class: 0 1 ENTREZGENE_ACC:8813,ENTREZGENE_ACC:381,ENTREZGENE_ACC:204,ENTREZGENE_ACC:2288,ENTREZGENE_ACC:23028,ENTREZGENE_ACC:5976,ENTREZGENE_ACC:5577,ENTREZGENE_ACC:54623,ENTREZGENE_ACC:55692,ENTREZGENE_ACC:10157,ENTREZGENE_ACC:6224,ENTREZGENE_ACC:9031,ENTREZGENE_ACC:6924,ENTREZGENE_ACC:5725,ENTREZGENE_ACC:23376,ENTREZGENE_ACC:1355,ENTREZGENE_ACC:9782,ENTREZG…
35.1925	1	!	35.1925	6.42e-36	8812	1643	982	0.598	0.111	TF:M00737_0	tf	599	Factor: E2F-1:DP-2; motif: TTTSSCGC; match class: 0 1 ENTREZGENE_ACC:8813,ENTREZGENE_ACC:51056,ENTREZGENE_ACC:204,ENTREZGENE_ACC:5965,ENTREZGENE_ACC:996,ENTREZGENE_ACC:5577,ENTREZGENE_ACC:10943,ENTREZGENE_ACC:163,ENTREZGENE_ACC:55750,ENTREZGENE_ACC:60528,ENTREZGENE_ACC:55692,ENTREZGENE_ACC:6224,ENTREZGENE_ACC:7384,ENTREZGENE_ACC:6924,ENTREZGENE_ACC:5725,ENTREZGENE_ACC:5238,ENTREZGENE_ACC:23376,EN…
34.8386	1	!	34.8386	1.45e-35	380	1216	138	0.113	0.363	REAC:R-HSA-56632	5	rea	243 Infectious disease 1 ENTREZGENE_ACC:163,ENTREZGENE_ACC:6224,ENTREZGENE_ACC:6924,ENTREZGENE_ACC:5704,ENTREZGENE_ACC:23279,ENTREZGENE_ACC:5431,ENTREZGENE_ACC:7175,ENTREZGENE_ACC:5610,ENTREZGENE_ACC:6141,ENTREZGENE_ACC:3843,ENTREZGENE_ACC:55746,ENTREZGENE_ACC:7520,ENTREZGENE_ACC:3320,ENTREZGENE_ACC:7514,ENTREZGENE_ACC:6193,ENTREZGENE_ACC:81929,ENTREZGENE_ACC:5705,ENTREZGENE_ACC:8812,ENTREZGENE_A…
34.7852	1	!	34.7852	1.64e-35	7097	1643	834	0.508	0.118	TF:M00050	tf	423	Factor: E2F; motif: TTTSGCGC 1 ENTREZGENE_ACC:8813,ENTREZGENE_ACC:381,ENTREZGENE_ACC:204,ENTREZGENE_ACC:996,ENTREZGENE_ACC:10943,ENTREZGENE_ACC:163,ENTREZGENE_ACC:60528,ENTREZGENE_ACC:55692,ENTREZGENE_ACC:10157,ENTREZGENE_ACC:6224,ENTREZGENE_ACC:7384,ENTREZGENE_ACC:9918,ENTREZGENE_ACC:6924,ENTREZGENE_ACC:5725,ENTREZGENE_ACC:23376,ENTREZGENE_ACC:1355,ENTREZGENE_ACC:9782,ENTREZGENE_ACC:8540,ENTREZG…
34.6498	1	!	34.6498	2.24e-35	10274	1643	1099	0.669	0.107	TF:M00931	tf	557	Factor: Sp1; motif: GGGGCGGGGC 1 ENTREZGENE_ACC:1595,ENTREZGENE_ACC:51056,ENTREZGENE_ACC:381,ENTREZGENE_ACC:2288,ENTREZGENE_ACC:23028,ENTREZGENE_ACC:5577,ENTREZGENE_ACC:10943,ENTREZGENE_ACC:163,ENTREZGENE_ACC:60528,ENTREZGENE_ACC:10157,ENTREZGENE_ACC:7812,ENTREZGENE_ACC:7384,ENTREZGENE_ACC:9918,ENTREZGENE_ACC:11313,ENTREZGENE_ACC:5725,ENTREZGENE_ACC:58525,ENTREZGENE_ACC:5704,ENTREZGENE_ACC:5238,E…
34.5498	1	!	34.5498	2.82e-35	3465	1643	491	0.299	0.142	TF:M02068_0	tf	271	Factor: etv3; motif: ACCGGAAGYN; match class: 0 1 ENTREZGENE_ACC:8813,ENTREZGENE_ACC:81887,ENTREZGENE_ACC:26073,ENTREZGENE_ACC:10165,ENTREZGENE_ACC:996,ENTREZGENE_ACC:54623,ENTREZGENE_ACC:9918,ENTREZGENE_ACC:11313,ENTREZGENE_ACC:5725,ENTREZGENE_ACC:5704,ENTREZGENE_ACC:1355,ENTREZGENE_ACC:9782,ENTREZGENE_ACC:9716,ENTREZGENE_ACC:6050,ENTREZGENE_ACC:4719,ENTREZGENE_ACC:23071,ENTREZGENE_ACC:9774,ENTR…
33.8125	1	!	33.8125	1.54e-34	3156	1643	457	0.278	0.145	TF:M03983	tf	487	Factor: ETV5; motif: NCCGGAWGYN 1 ENTREZGENE_ACC:8813,ENTREZGENE_ACC:81887,ENTREZGENE_ACC:26073,ENTREZGENE_ACC:996,ENTREZGENE_ACC:54623,ENTREZGENE_ACC:60528,ENTREZGENE_ACC:9918,ENTREZGENE_ACC:11313,ENTREZGENE_ACC:5725,ENTREZGENE_ACC:1355,ENTREZGENE_ACC:9782,ENTREZGENE_ACC:63932,ENTREZGENE_ACC:9716,ENTREZGENE_ACC:6050,ENTREZGENE_ACC:4719,ENTREZGENE_ACC:23071,ENTREZGENE_ACC:23279,ENTREZGENE_ACC:630…
33.7825	1	!	33.7825	1.65e-34	10424	1643	1108	0.674	0.106	TF:M00932_0	tf	356	Factor: Sp1; motif: NNGGGGCGGGGNN; match class: 0 1 ENTREZGENE_ACC:1595,ENTREZGENE_ACC:51056,ENTREZGENE_ACC:381,ENTREZGENE_ACC:2288,ENTREZGENE_ACC:23028,ENTREZGENE_ACC:5976,ENTREZGENE_ACC:5577,ENTREZGENE_ACC:10943,ENTREZGENE_ACC:163,ENTREZGENE_ACC:60528,ENTREZGENE_ACC:10157,ENTREZGENE_ACC:7812,ENTREZGENE_ACC:9031,ENTREZGENE_ACC:7384,ENTREZGENE_ACC:9918,ENTREZGENE_ACC:6924,ENTREZGENE_ACC:11313,ENT…
33.3002	1	!	33.3002	5.01e-34	4833	1643	622	0.379	0.129	TF:M03970	tf	353	Factor: ELK1; motif: ACCGGAAGTN 1 ENTREZGENE_ACC:8813,ENTREZGENE_ACC:81887,ENTREZGENE_ACC:51056,ENTREZGENE_ACC:26073,ENTREZGENE_ACC:10165,ENTREZGENE_ACC:996,ENTREZGENE_ACC:5976,ENTREZGENE_ACC:54623,ENTREZGENE_ACC:60528,ENTREZGENE_ACC:6224,ENTREZGENE_ACC:9918,ENTREZGENE_ACC:11313,ENTREZGENE_ACC:5725,ENTREZGENE_ACC:5704,ENTREZGENE_ACC:5238,ENTREZGENE_ACC:1355,ENTREZGENE_ACC:9782,ENTREZGENE_ACC:6393…
32.4449	1	!	32.4449	3.59e-33	2008	1643	329	0.200	0.164	TF:M02102_0	tf	607	Factor: NRF-1; motif: YGCGCMTGCGC; match class: 0 1 ENTREZGENE_ACC:2288,ENTREZGENE_ACC:5976,ENTREZGENE_ACC:10943,ENTREZGENE_ACC:55692,ENTREZGENE_ACC:7384,ENTREZGENE_ACC:5725,ENTREZGENE_ACC:5536,ENTREZGENE_ACC:1355,ENTREZGENE_ACC:6050,ENTREZGENE_ACC:9774,ENTREZGENE_ACC:6301,ENTREZGENE_ACC:8498,ENTREZGENE_ACC:5431,ENTREZGENE_ACC:84321,ENTREZGENE_ACC:51663,ENTREZGENE_ACC:55749,ENTREZGENE_ACC:10147,E…
32.3737	1	!	32.3737	4.23e-33	579	1054	170	0.161	0.294	HPA:048040_11	hpa	443	soft tissue 2; peripheral nerve[Supported,Low] 1 ENTREZGENE_ACC:81887,ENTREZGENE_ACC:996,ENTREZGENE_ACC:55750,ENTREZGENE_ACC:55692,ENTREZGENE_ACC:9918,ENTREZGENE_ACC:58525,ENTREZGENE_ACC:8452,ENTREZGENE_ACC:23644,ENTREZGENE_ACC:5431,ENTREZGENE_ACC:9967,ENTREZGENE_ACC:2665,ENTREZGENE_ACC:9410,ENTREZGENE_ACC:23013,ENTREZGENE_ACC:7158,ENTREZGENE_ACC:25885,ENTREZGENE_ACC:8891,ENTREZGENE_ACC:8243,ENTR…
32.1599	1	!	32.1599	6.92e-33	9694	1643	1044	0.635	0.108	TF:M00933_0	tf	317	Factor: Sp1; motif: CCCCGCCCCN; match class: 0 1 ENTREZGENE_ACC:51056,ENTREZGENE_ACC:381,ENTREZGENE_ACC:204,ENTREZGENE_ACC:2288,ENTREZGENE_ACC:23028,ENTREZGENE_ACC:5577,ENTREZGENE_ACC:10943,ENTREZGENE_ACC:163,ENTREZGENE_ACC:60528,ENTREZGENE_ACC:6224,ENTREZGENE_ACC:7384,ENTREZGENE_ACC:9918,ENTREZGENE_ACC:6924,ENTREZGENE_ACC:11313,ENTREZGENE_ACC:5725,ENTREZGENE_ACC:58525,ENTREZGENE_ACC:5704,ENTREZG…
32.1085	1	!	32.1085	7.79e-33	6290	1643	753	0.458	0.120	TF:M02044	tf	491	Factor: YY1; motif: GCCGCCATTTTG 1 ENTREZGENE_ACC:23028,ENTREZGENE_ACC:10165,ENTREZGENE_ACC:5577,ENTREZGENE_ACC:55750,ENTREZGENE_ACC:7812,ENTREZGENE_ACC:9031,ENTREZGENE_ACC:7384,ENTREZGENE_ACC:9918,ENTREZGENE_ACC:11313,ENTREZGENE_ACC:26993,ENTREZGENE_ACC:5725,ENTREZGENE_ACC:58525,ENTREZGENE_ACC:5536,ENTREZGENE_ACC:5704,ENTREZGENE_ACC:9782,ENTREZGENE_ACC:23154,ENTREZGENE_ACC:4719,ENTREZGENE_ACC:23…
31.9508	1	!	31.9508	1.12e-32	6958	1643	812	0.494	0.117	TF:M00516	tf	650	Factor: E2F-1; motif: TTTSGCGCGMNR 1 ENTREZGENE_ACC:8813,ENTREZGENE_ACC:23028,ENTREZGENE_ACC:5976,ENTREZGENE_ACC:5577,ENTREZGENE_ACC:163,ENTREZGENE_ACC:54623,ENTREZGENE_ACC:55692,ENTREZGENE_ACC:10157,ENTREZGENE_ACC:6224,ENTREZGENE_ACC:9031,ENTREZGENE_ACC:7384,ENTREZGENE_ACC:9918,ENTREZGENE_ACC:6924,ENTREZGENE_ACC:23376,ENTREZGENE_ACC:1355,ENTREZGENE_ACC:23154,ENTREZGENE_ACC:2273,ENTREZGENE_ACC:60…
31.6091	1	!	31.6091	2.46e-32	7602	1643	867	0.528	0.114	TF:M01214	tf	411	Factor: ESE-1; motif: NSMGGAARTN 1 ENTREZGENE_ACC:8813,ENTREZGENE_ACC:81887,ENTREZGENE_ACC:51056,ENTREZGENE_ACC:26073,ENTREZGENE_ACC:10165,ENTREZGENE_ACC:996,ENTREZGENE_ACC:5976,ENTREZGENE_ACC:54623,ENTREZGENE_ACC:60528,ENTREZGENE_ACC:55692,ENTREZGENE_ACC:6224,ENTREZGENE_ACC:9918,ENTREZGENE_ACC:11313,ENTREZGENE_ACC:5725,ENTREZGENE_ACC:5536,ENTREZGENE_ACC:5704,ENTREZGENE_ACC:5238,ENTREZGENE_ACC:23…
31.5045	1	!	31.5045	3.13e-32	891	1603	222	0.138	0.249	MIRNA:hsa-miR-48	4	mir	546 hsa-miR-484 1 ENTREZGENE_ACC:2288,ENTREZGENE_ACC:10943,ENTREZGENE_ACC:55750,ENTREZGENE_ACC:60528,ENTREZGENE_ACC:9918,ENTREZGENE_ACC:6924,ENTREZGENE_ACC:477,ENTREZGENE_ACC:58528,ENTREZGENE_ACC:51663,ENTREZGENE_ACC:10147,ENTREZGENE_ACC:8943,ENTREZGENE_ACC:3843,ENTREZGENE_ACC:3735,ENTREZGENE_ACC:4904,ENTREZGENE_ACC:5315,ENTREZGENE_ACC:27440,ENTREZGENE_ACC:998,ENTREZGENE_ACC:2023,ENTREZGENE_ACC:1…
31.0635	1	!	31.0635	8.64e-32	3205	1643	454	0.276	0.142	TF:M09641_0	tf	324	Factor: NRF-1; motif: SYGCGCMTGCGCRNNGSN; match class: 0 1 ENTREZGENE_ACC:5976,ENTREZGENE_ACC:10943,ENTREZGENE_ACC:55692,ENTREZGENE_ACC:7384,ENTREZGENE_ACC:5725,ENTREZGENE_ACC:5536,ENTREZGENE_ACC:5704,ENTREZGENE_ACC:11231,ENTREZGENE_ACC:9774,ENTREZGENE_ACC:6301,ENTREZGENE_ACC:8498,ENTREZGENE_ACC:5431,ENTREZGENE_ACC:84321,ENTREZGENE_ACC:8574,ENTREZGENE_ACC:54969,ENTREZGENE_ACC:51663,ENTREZGENE_ACC…
30.9508	1	!	30.9508	1.12e-31	1474	1054	310	0.294	0.210	HPA:008050_10	hpa	497	cerebral cortex; neuropil[Supported,Not detected] 1 ENTREZGENE_ACC:81887,ENTREZGENE_ACC:23028,ENTREZGENE_ACC:996,ENTREZGENE_ACC:55750,ENTREZGENE_ACC:55692,ENTREZGENE_ACC:9031,ENTREZGENE_ACC:9918,ENTREZGENE_ACC:5725,ENTREZGENE_ACC:58525,ENTREZGENE_ACC:8540,ENTREZGENE_ACC:23071,ENTREZGENE_ACC:23633,ENTREZGENE_ACC:8452,ENTREZGENE_ACC:23644,ENTREZGENE_ACC:7204,ENTREZGENE_ACC:23517,ENTREZGENE_ACC:5431…
30.6055	1	!	30.6055	2.48e-31	5830	1643	706	0.430	0.121	TF:M09605_0	tf	236	Factor: Elf-1; motif: NAANCMGGAAGTGN; match class: 0 1 ENTREZGENE_ACC:8813,ENTREZGENE_ACC:81887,ENTREZGENE_ACC:51056,ENTREZGENE_ACC:26073,ENTREZGENE_ACC:5965,ENTREZGENE_ACC:5976,ENTREZGENE_ACC:54623,ENTREZGENE_ACC:60528,ENTREZGENE_ACC:6224,ENTREZGENE_ACC:7812,ENTREZGENE_ACC:9918,ENTREZGENE_ACC:6924,ENTREZGENE_ACC:11313,ENTREZGENE_ACC:5725,ENTREZGENE_ACC:5238,ENTREZGENE_ACC:23376,ENTREZGENE_ACC:13…
30.4145	1	!	30.4145	3.85e-31	5146	1643	642	0.391	0.125	TF:M02055	tf	232	Factor: ESE-1; motif: NSMGGAARTN 1 ENTREZGENE_ACC:8813,ENTREZGENE_ACC:81887,ENTREZGENE_ACC:51056,ENTREZGENE_ACC:26073,ENTREZGENE_ACC:996,ENTREZGENE_ACC:54623,ENTREZGENE_ACC:60528,ENTREZGENE_ACC:6224,ENTREZGENE_ACC:9918,ENTREZGENE_ACC:11313,ENTREZGENE_ACC:5725,ENTREZGENE_ACC:23376,ENTREZGENE_ACC:1355,ENTREZGENE_ACC:63932,ENTREZGENE_ACC:9716,ENTREZGENE_ACC:6050,ENTREZGENE_ACC:4719,ENTREZGENE_ACC:23…
30.4067	1	!	30.4067	3.92e-31	10168	1643	1076	0.655	0.106	TF:M09608	tf	390	Factor: Erg; motif: NNACCGGAARTSN 1 ENTREZGENE_ACC:8813,ENTREZGENE_ACC:81887,ENTREZGENE_ACC:51056,ENTREZGENE_ACC:26073,ENTREZGENE_ACC:5965,ENTREZGENE_ACC:10165,ENTREZGENE_ACC:996,ENTREZGENE_ACC:5976,ENTREZGENE_ACC:54623,ENTREZGENE_ACC:60528,ENTREZGENE_ACC:6224,ENTREZGENE_ACC:7812,ENTREZGENE_ACC:9031,ENTREZGENE_ACC:9918,ENTREZGENE_ACC:6924,ENTREZGENE_ACC:11313,ENTREZGENE_ACC:5725,ENTREZGENE_ACC:57…
30.1267	1	!	30.1267	7.47e-31	2106	1643	334	0.203	0.159	TF:M07052	tf	667	Factor: NRF-1; motif: GCGCMTGCGCN 1 ENTREZGENE_ACC:5976,ENTREZGENE_ACC:10943,ENTREZGENE_ACC:55692,ENTREZGENE_ACC:7384,ENTREZGENE_ACC:5725,ENTREZGENE_ACC:5536,ENTREZGENE_ACC:9774,ENTREZGENE_ACC:6301,ENTREZGENE_ACC:8498,ENTREZGENE_ACC:5431,ENTREZGENE_ACC:84321,ENTREZGENE_ACC:8574,ENTREZGENE_ACC:51663,ENTREZGENE_ACC:55749,ENTREZGENE_ACC:23063,ENTREZGENE_ACC:10147,ENTREZGENE_ACC:57418,ENTREZGENE_ACC:…
30.0009	1	!	30.0009	9.98e-31	3207	1643	451	0.274	0.141	TF:M04698	tf	27	Factor: GABP-alpha; motif: CACTTCCGG 1 ENTREZGENE_ACC:8813,ENTREZGENE_ACC:81887,ENTREZGENE_ACC:51056,ENTREZGENE_ACC:26073,ENTREZGENE_ACC:10165,ENTREZGENE_ACC:54623,ENTREZGENE_ACC:60528,ENTREZGENE_ACC:9918,ENTREZGENE_ACC:11313,ENTREZGENE_ACC:5704,ENTREZGENE_ACC:23376,ENTREZGENE_ACC:1355,ENTREZGENE_ACC:63932,ENTREZGENE_ACC:9716,ENTREZGENE_ACC:6050,ENTREZGENE_ACC:4719,ENTREZGENE_ACC:23071,ENTREZGENE…
29.7447	1	!	29.7447	1.8e-30	2848	1643	413	0.251	0.145	TF:M01258_0	tf	594	Factor: GABP; motif: CACTTCCGGNNN; match class: 0 1 ENTREZGENE_ACC:8813,ENTREZGENE_ACC:81887,ENTREZGENE_ACC:51056,ENTREZGENE_ACC:26073,ENTREZGENE_ACC:5965,ENTREZGENE_ACC:54623,ENTREZGENE_ACC:60528,ENTREZGENE_ACC:9918,ENTREZGENE_ACC:6924,ENTREZGENE_ACC:11313,ENTREZGENE_ACC:5725,ENTREZGENE_ACC:1355,ENTREZGENE_ACC:63932,ENTREZGENE_ACC:9716,ENTREZGENE_ACC:6050,ENTREZGENE_ACC:4719,ENTREZGENE_ACC:23071…
29.7305	1	!	29.7305	1.86e-30	8054	1643	899	0.547	0.112	TF:M07415_0	tf	585	Factor: Elf-1; motif: AWCCCGGAAGTN; match class: 0 1 ENTREZGENE_ACC:8813,ENTREZGENE_ACC:81887,ENTREZGENE_ACC:1595,ENTREZGENE_ACC:51056,ENTREZGENE_ACC:26073,ENTREZGENE_ACC:204,ENTREZGENE_ACC:5965,ENTREZGENE_ACC:996,ENTREZGENE_ACC:5976,ENTREZGENE_ACC:79017,ENTREZGENE_ACC:54623,ENTREZGENE_ACC:60528,ENTREZGENE_ACC:10157,ENTREZGENE_ACC:6224,ENTREZGENE_ACC:7812,ENTREZGENE_ACC:9918,ENTREZGENE_ACC:6924,E…
29.5591	1	!	29.5591	2.76e-30	465	1054	144	0.137	0.310	HPA:031010_11	hpa	499	ovary; follicle cells[Supported,Low] 1 ENTREZGENE_ACC:81887,ENTREZGENE_ACC:996,ENTREZGENE_ACC:55750,ENTREZGENE_ACC:9031,ENTREZGENE_ACC:9918,ENTREZGENE_ACC:23071,ENTREZGENE_ACC:23633,ENTREZGENE_ACC:23644,ENTREZGENE_ACC:2665,ENTREZGENE_ACC:9410,ENTREZGENE_ACC:23013,ENTREZGENE_ACC:8891,ENTREZGENE_ACC:8243,ENTREZGENE_ACC:65993,ENTREZGENE_ACC:7514,ENTREZGENE_ACC:23047,ENTREZGENE_ACC:2122,ENTREZGENE_AC…
29.5376	1	!	29.5376	2.9e-30	16459	1643	1522	0.926	0.092	TF:M07039_0	tf	665	Factor: ETF; motif: CCCCGCCCCYN; match class: 0 1 ENTREZGENE_ACC:1595,ENTREZGENE_ACC:51056,ENTREZGENE_ACC:381,ENTREZGENE_ACC:204,ENTREZGENE_ACC:2288,ENTREZGENE_ACC:23028,ENTREZGENE_ACC:5965,ENTREZGENE_ACC:10165,ENTREZGENE_ACC:996,ENTREZGENE_ACC:5976,ENTREZGENE_ACC:5577,ENTREZGENE_ACC:10943,ENTREZGENE_ACC:163,ENTREZGENE_ACC:55750,ENTREZGENE_ACC:79017,ENTREZGENE_ACC:54623,ENTREZGENE_ACC:60528,ENTRE…
29.5186	1	!	29.5186	3.03e-30	587	1603	166	0.104	0.283	MIRNA:hsa-miR-32	0a	mir	125 hsa-miR-320a 1 ENTREZGENE_ACC:204,ENTREZGENE_ACC:54623,ENTREZGENE_ACC:7812,ENTREZGENE_ACC:101060521,ENTREZGENE_ACC:23013,ENTREZGENE_ACC:5315,ENTREZGENE_ACC:3421,ENTREZGENE_ACC:8891,ENTREZGENE_ACC:7037,ENTREZGENE_ACC:8243,ENTREZGENE_ACC:3028,ENTREZGENE_ACC:10075,ENTREZGENE_ACC:118,ENTREZGENE_ACC:55968,ENTREZGENE_ACC:10914,ENTREZGENE_ACC:2271,ENTREZGENE_ACC:3326,ENTREZGENE_ACC:1399,ENTREZGENE_A…
29.433	1	!	29.433	3.69e-30	3078	1643	436	0.265	0.142	TF:M02054_0	tf	541	Factor: ELF2; motif: CCCGGAARYN; match class: 0 1 ENTREZGENE_ACC:8813,ENTREZGENE_ACC:81887,ENTREZGENE_ACC:26073,ENTREZGENE_ACC:996,ENTREZGENE_ACC:54623,ENTREZGENE_ACC:60528,ENTREZGENE_ACC:9918,ENTREZGENE_ACC:11313,ENTREZGENE_ACC:5725,ENTREZGENE_ACC:1355,ENTREZGENE_ACC:63932,ENTREZGENE_ACC:9716,ENTREZGENE_ACC:6050,ENTREZGENE_ACC:4719,ENTREZGENE_ACC:23071,ENTREZGENE_ACC:23279,ENTREZGENE_ACC:6301,EN…
29.2899	1	!	29.2899	5.13e-30	10977	1643	1136	0.691	0.103	TF:M04950_0	tf	419	Factor: Egr-1; motif: NGCGTGCGY; match class: 0 1 ENTREZGENE_ACC:8813,ENTREZGENE_ACC:81887,ENTREZGENE_ACC:1595,ENTREZGENE_ACC:51056,ENTREZGENE_ACC:381,ENTREZGENE_ACC:204,ENTREZGENE_ACC:2288,ENTREZGENE_ACC:23028,ENTREZGENE_ACC:10165,ENTREZGENE_ACC:996,ENTREZGENE_ACC:5976,ENTREZGENE_ACC:10943,ENTREZGENE_ACC:163,ENTREZGENE_ACC:79017,ENTREZGENE_ACC:60528,ENTREZGENE_ACC:55692,ENTREZGENE_ACC:6224,ENTRE…
28.8297	1	!	28.8297	1.48e-29	2712	1643	396	0.241	0.146	TF:M08917_0	tf	545	Factor: GABP-ALPHA; motif: RCCGGAARTNN; match class: 0 1 ENTREZGENE_ACC:8813,ENTREZGENE_ACC:81887,ENTREZGENE_ACC:26073,ENTREZGENE_ACC:996,ENTREZGENE_ACC:54623,ENTREZGENE_ACC:60528,ENTREZGENE_ACC:9918,ENTREZGENE_ACC:11313,ENTREZGENE_ACC:1355,ENTREZGENE_ACC:63932,ENTREZGENE_ACC:9716,ENTREZGENE_ACC:6050,ENTREZGENE_ACC:4719,ENTREZGENE_ACC:23071,ENTREZGENE_ACC:23279,ENTREZGENE_ACC:6301,ENTREZGENE_ACC:…
28.0788	1	!	28.0788	8.34e-29	12312	1643	1234	0.751	0.100	TF:M04645_1	tf	214	Factor: Foxn4; motif: NNNNKNNATRGCGTCNYTWNGW; match class: 1 1 ENTREZGENE_ACC:8813,ENTREZGENE_ACC:1595,ENTREZGENE_ACC:51056,ENTREZGENE_ACC:381,ENTREZGENE_ACC:204,ENTREZGENE_ACC:2288,ENTREZGENE_ACC:23028,ENTREZGENE_ACC:996,ENTREZGENE_ACC:5976,ENTREZGENE_ACC:5577,ENTREZGENE_ACC:10943,ENTREZGENE_ACC:163,ENTREZGENE_ACC:79017,ENTREZGENE_ACC:54623,ENTREZGENE_ACC:60528,ENTREZGENE_ACC:55692,ENTREZGENE_AC…
27.757	1	!	27.757	1.75e-28	2600	1643	381	0.232	0.147	TF:M02061	tf	212	Factor: ERF; motif: ACCGGAARYN 1 ENTREZGENE_ACC:8813,ENTREZGENE_ACC:81887,ENTREZGENE_ACC:26073,ENTREZGENE_ACC:10165,ENTREZGENE_ACC:996,ENTREZGENE_ACC:54623,ENTREZGENE_ACC:60528,ENTREZGENE_ACC:9918,ENTREZGENE_ACC:11313,ENTREZGENE_ACC:5704,ENTREZGENE_ACC:9716,ENTREZGENE_ACC:6050,ENTREZGENE_ACC:4719,ENTREZGENE_ACC:9774,ENTREZGENE_ACC:6301,ENTREZGENE_ACC:2324,ENTREZGENE_ACC:23644,ENTREZGENE_ACC:5982,…
26.8386	1	!	26.8386	1.45e-27	7182	1643	813	0.495	0.113	TF:M08982_0	tf	502	Factor: YY1; motif: NAANATGGCGNNN; match class: 0 1 ENTREZGENE_ACC:51056,ENTREZGENE_ACC:26073,ENTREZGENE_ACC:204,ENTREZGENE_ACC:23028,ENTREZGENE_ACC:10165,ENTREZGENE_ACC:5577,ENTREZGENE_ACC:54623,ENTREZGENE_ACC:9031,ENTREZGENE_ACC:7384,ENTREZGENE_ACC:9918,ENTREZGENE_ACC:11313,ENTREZGENE_ACC:26993,ENTREZGENE_ACC:5725,ENTREZGENE_ACC:58525,ENTREZGENE_ACC:5536,ENTREZGENE_ACC:9782,ENTREZGENE_ACC:23154…
26.5986	1	!	26.5986	2.52e-27	3874	1643	507	0.309	0.131	TF:M08423_0	tf	691	Factor: TEF-3:ER81; motif: ACCGGAAATRCC; match class: 0 1 ENTREZGENE_ACC:8813,ENTREZGENE_ACC:81887,ENTREZGENE_ACC:26073,ENTREZGENE_ACC:996,ENTREZGENE_ACC:54623,ENTREZGENE_ACC:60528,ENTREZGENE_ACC:11313,ENTREZGENE_ACC:5704,ENTREZGENE_ACC:23376,ENTREZGENE_ACC:1355,ENTREZGENE_ACC:477,ENTREZGENE_ACC:9716,ENTREZGENE_ACC:6050,ENTREZGENE_ACC:4719,ENTREZGENE_ACC:23071,ENTREZGENE_ACC:23633,ENTREZGENE_ACC:…
26.5918	1	!	26.5918	2.56e-27	5989	1643	706	0.430	0.118	TF:M01035	tf	138	Factor: YY1; motif: NYNKCCATNTT 1 ENTREZGENE_ACC:51056,ENTREZGENE_ACC:10165,ENTREZGENE_ACC:5976,ENTREZGENE_ACC:54623,ENTREZGENE_ACC:7812,ENTREZGENE_ACC:9031,ENTREZGENE_ACC:7384,ENTREZGENE_ACC:9918,ENTREZGENE_ACC:11313,ENTREZGENE_ACC:26993,ENTREZGENE_ACC:5725,ENTREZGENE_ACC:58525,ENTREZGENE_ACC:9782,ENTREZGENE_ACC:63932,ENTREZGENE_ACC:23154,ENTREZGENE_ACC:4719,ENTREZGENE_ACC:23633,ENTREZGENE_ACC:9…
26.5143	1	!	26.5143	3.06e-27	8255	1643	904	0.550	0.110	TF:M07226_0	tf	195	Factor: SP1; motif: NCCCCKCCCCC; match class: 0 1 ENTREZGENE_ACC:51056,ENTREZGENE_ACC:381,ENTREZGENE_ACC:204,ENTREZGENE_ACC:2288,ENTREZGENE_ACC:23028,ENTREZGENE_ACC:5976,ENTREZGENE_ACC:5577,ENTREZGENE_ACC:10943,ENTREZGENE_ACC:60528,ENTREZGENE_ACC:6224,ENTREZGENE_ACC:7384,ENTREZGENE_ACC:9918,ENTREZGENE_ACC:6924,ENTREZGENE_ACC:5725,ENTREZGENE_ACC:58525,ENTREZGENE_ACC:5238,ENTREZGENE_ACC:23376,ENTRE…
25.8665	1	!	25.8665	1.36e-26	8403	1643	914	0.556	0.109	TF:M03807	tf	239	Factor: SP2; motif: GNNGGGGGCGGGGSN 1 ENTREZGENE_ACC:51056,ENTREZGENE_ACC:381,ENTREZGENE_ACC:2288,ENTREZGENE_ACC:23028,ENTREZGENE_ACC:5577,ENTREZGENE_ACC:10943,ENTREZGENE_ACC:60528,ENTREZGENE_ACC:7812,ENTREZGENE_ACC:9918,ENTREZGENE_ACC:6924,ENTREZGENE_ACC:11313,ENTREZGENE_ACC:5725,ENTREZGENE_ACC:58525,ENTREZGENE_ACC:5238,ENTREZGENE_ACC:23376,ENTREZGENE_ACC:9782,ENTREZGENE_ACC:63932,ENTREZGENE_ACC…
25.8327	1	!	25.8327	1.47e-26	5822	1643	688	0.419	0.118	TF:M07370	tf	121	Factor: YY1; motif: NNNNAARATGGNNNN 1 ENTREZGENE_ACC:381,ENTREZGENE_ACC:23028,ENTREZGENE_ACC:996,ENTREZGENE_ACC:5976,ENTREZGENE_ACC:55750,ENTREZGENE_ACC:54623,ENTREZGENE_ACC:7812,ENTREZGENE_ACC:9031,ENTREZGENE_ACC:7384,ENTREZGENE_ACC:9918,ENTREZGENE_ACC:26993,ENTREZGENE_ACC:5725,ENTREZGENE_ACC:58525,ENTREZGENE_ACC:9782,ENTREZGENE_ACC:23154,ENTREZGENE_ACC:23633,ENTREZGENE_ACC:9774,ENTREZGENE_ACC:2…
25.6946	1	!	25.6946	2.02e-26	2338	1643	347	0.211	0.148	TF:M03981	tf	547	Factor: ETV3; motif: ACCGGAAGTN 1 ENTREZGENE_ACC:8813,ENTREZGENE_ACC:81887,ENTREZGENE_ACC:26073,ENTREZGENE_ACC:10165,ENTREZGENE_ACC:54623,ENTREZGENE_ACC:60528,ENTREZGENE_ACC:9918,ENTREZGENE_ACC:11313,ENTREZGENE_ACC:5704,ENTREZGENE_ACC:1355,ENTREZGENE_ACC:63932,ENTREZGENE_ACC:9716,ENTREZGENE_ACC:6050,ENTREZGENE_ACC:4719,ENTREZGENE_ACC:23071,ENTREZGENE_ACC:9774,ENTREZGENE_ACC:23279,ENTREZGENE_ACC:2…
25.4023	1	!	25.4023	3.96e-26	4887	1643	600	0.365	0.123	TF:M04744_1	tf	500	Factor: ATF-3; motif: GGCGCSSNSNGRTSACGTSA; match class: 1 1 ENTREZGENE_ACC:8813,ENTREZGENE_ACC:51056,ENTREZGENE_ACC:381,ENTREZGENE_ACC:10165,ENTREZGENE_ACC:996,ENTREZGENE_ACC:5976,ENTREZGENE_ACC:5577,ENTREZGENE_ACC:10943,ENTREZGENE_ACC:163,ENTREZGENE_ACC:55750,ENTREZGENE_ACC:54623,ENTREZGENE_ACC:10157,ENTREZGENE_ACC:9031,ENTREZGENE_ACC:11313,ENTREZGENE_ACC:26993,ENTREZGENE_ACC:5725,ENTREZGENE_AC…
25.382	1	!	25.382	4.15e-26	855	1603	203	0.127	0.237	MIRNA:hsa-miR-19	3b-3p	mir	88 hsa-miR-193b-3p 1 ENTREZGENE_ACC:9031,ENTREZGENE_ACC:9918,ENTREZGENE_ACC:6924,ENTREZGENE_ACC:5238,ENTREZGENE_ACC:2296,ENTREZGENE_ACC:2665,ENTREZGENE_ACC:29927,ENTREZGENE_ACC:8531,ENTREZGENE_ACC:1431,ENTREZGENE_ACC:23063,ENTREZGENE_ACC:23013,ENTREZGENE_ACC:5214,ENTREZGENE_ACC:27440,ENTREZGENE_ACC:26986,ENTREZGENE_ACC:26528,ENTREZGENE_ACC:7515,ENTREZGENE_ACC:4905,ENTREZGENE_ACC:4175,ENTREZGENE_A…
24.6162	1	!	24.6162	2.42e-25	6474	1643	742	0.452	0.115	TF:M00939	tf	538	Factor: E2F; motif: TTTSGCGSG 1 ENTREZGENE_ACC:8813,ENTREZGENE_ACC:381,ENTREZGENE_ACC:23028,ENTREZGENE_ACC:5976,ENTREZGENE_ACC:5577,ENTREZGENE_ACC:163,ENTREZGENE_ACC:54623,ENTREZGENE_ACC:10157,ENTREZGENE_ACC:6224,ENTREZGENE_ACC:9031,ENTREZGENE_ACC:7384,ENTREZGENE_ACC:9918,ENTREZGENE_ACC:6924,ENTREZGENE_ACC:23376,ENTREZGENE_ACC:1355,ENTREZGENE_ACC:9782,ENTREZGENE_ACC:2273,ENTREZGENE_ACC:6050,ENTRE…
24.4647	1	!	24.4647	3.43e-25	6661	1643	758	0.461	0.114	TF:M03966_0	tf	352	Factor: ELF1; motif: AACCCGGAAGTR; match class: 0 1 ENTREZGENE_ACC:8813,ENTREZGENE_ACC:81887,ENTREZGENE_ACC:51056,ENTREZGENE_ACC:26073,ENTREZGENE_ACC:23028,ENTREZGENE_ACC:5965,ENTREZGENE_ACC:10165,ENTREZGENE_ACC:54623,ENTREZGENE_ACC:60528,ENTREZGENE_ACC:6224,ENTREZGENE_ACC:7812,ENTREZGENE_ACC:9031,ENTREZGENE_ACC:9918,ENTREZGENE_ACC:11313,ENTREZGENE_ACC:5536,ENTREZGENE_ACC:23376,ENTREZGENE_ACC:135…
24.262	1	!	24.262	5.47e-25	168	909	77	0.085	0.458	KEGG:03013	keg	348	RNA transport 1 ENTREZGENE_ACC:5976,ENTREZGENE_ACC:60528,ENTREZGENE_ACC:23279,ENTREZGENE_ACC:7175,ENTREZGENE_ACC:84321,ENTREZGENE_ACC:11218,ENTREZGENE_ACC:55746,ENTREZGENE_ACC:26986,ENTREZGENE_ACC:8891,ENTREZGENE_ACC:25929,ENTREZGENE_ACC:7514,ENTREZGENE_ACC:81929,ENTREZGENE_ACC:8761,ENTREZGENE_ACC:10762,ENTREZGENE_ACC:8086,ENTREZGENE_ACC:8563,ENTREZGENE_ACC:8664,ENTREZGENE_ACC:5905,ENTREZGENE_ACC…
24.1945	1	!	24.1945	6.39e-25	13304	1643	1294	0.788	0.097	TF:M00144	tf	198	Factor: Pax-5; motif: RRMSWGANWYCTNRAGCGKRACSRYNSM 1 ENTREZGENE_ACC:8813,ENTREZGENE_ACC:81887,ENTREZGENE_ACC:1595,ENTREZGENE_ACC:51056,ENTREZGENE_ACC:381,ENTREZGENE_ACC:26073,ENTREZGENE_ACC:2288,ENTREZGENE_ACC:23028,ENTREZGENE_ACC:5965,ENTREZGENE_ACC:10165,ENTREZGENE_ACC:996,ENTREZGENE_ACC:5976,ENTREZGENE_ACC:5577,ENTREZGENE_ACC:10943,ENTREZGENE_ACC:163,ENTREZGENE_ACC:79017,ENTREZGENE_ACC:54623,E…
24.025	1	!	24.025	9.44e-25	2394	1643	348	0.212	0.145	TF:M02072_0	tf	661	Factor: Pet-1; motif: ACCGGAWRTN; match class: 0 1 ENTREZGENE_ACC:8813,ENTREZGENE_ACC:81887,ENTREZGENE_ACC:26073,ENTREZGENE_ACC:996,ENTREZGENE_ACC:54623,ENTREZGENE_ACC:60528,ENTREZGENE_ACC:9918,ENTREZGENE_ACC:11313,ENTREZGENE_ACC:1355,ENTREZGENE_ACC:63932,ENTREZGENE_ACC:9716,ENTREZGENE_ACC:6050,ENTREZGENE_ACC:4719,ENTREZGENE_ACC:23071,ENTREZGENE_ACC:23279,ENTREZGENE_ACC:6301,ENTREZGENE_ACC:23644,…
23.9706	1	!	23.9706	1.07e-24	8102	1643	881	0.536	0.109	TF:M00430	tf	134	Factor: E2F-1; motif: NTTSGCGG 1 ENTREZGENE_ACC:8813,ENTREZGENE_ACC:81887,ENTREZGENE_ACC:1595,ENTREZGENE_ACC:381,ENTREZGENE_ACC:204,ENTREZGENE_ACC:2288,ENTREZGENE_ACC:23028,ENTREZGENE_ACC:5965,ENTREZGENE_ACC:10165,ENTREZGENE_ACC:5976,ENTREZGENE_ACC:54623,ENTREZGENE_ACC:60528,ENTREZGENE_ACC:55692,ENTREZGENE_ACC:10157,ENTREZGENE_ACC:6224,ENTREZGENE_ACC:9031,ENTREZGENE_ACC:7384,ENTREZGENE_ACC:9918,E…
23.9031	1	!	23.9031	1.25e-24	1870	1638	294	0.179	0.157	GO:0033554	BP	548	cellular response to stress 1 ENTREZGENE_ACC:2288,ENTREZGENE_ACC:23028,ENTREZGENE_ACC:5965,ENTREZGENE_ACC:5976,ENTREZGENE_ACC:9031,ENTREZGENE_ACC:5536,ENTREZGENE_ACC:5704,ENTREZGENE_ACC:23376,ENTREZGENE_ACC:9716,ENTREZGENE_ACC:23071,ENTREZGENE_ACC:58528,ENTREZGENE_ACC:9774,ENTREZGENE_ACC:8452,ENTREZGENE_ACC:2324,ENTREZGENE_ACC:3309,ENTREZGENE_ACC:5431,ENTREZGENE_ACC:7175,ENTREZGENE_ACC:5982,ENTRE…
23.9031	1	!	23.9031	1.25e-24	6114	1643	707	0.430	0.116	TF:M07234_0	tf	100	Factor: YY1; motif: CAARATGGCNGC; match class: 0 1 ENTREZGENE_ACC:51056,ENTREZGENE_ACC:23028,ENTREZGENE_ACC:10165,ENTREZGENE_ACC:54623,ENTREZGENE_ACC:7812,ENTREZGENE_ACC:9031,ENTREZGENE_ACC:7384,ENTREZGENE_ACC:9918,ENTREZGENE_ACC:11313,ENTREZGENE_ACC:26993,ENTREZGENE_ACC:5725,ENTREZGENE_ACC:58525,ENTREZGENE_ACC:9782,ENTREZGENE_ACC:23154,ENTREZGENE_ACC:4719,ENTREZGENE_ACC:23633,ENTREZGENE_ACC:9774…
23.7773	1	!	23.7773	1.67e-24	1547	1643	254	0.155	0.164	TF:M04694	tf	225	Factor: NRF-1; motif: CNCTGCGCATGCGC 1 ENTREZGENE_ACC:5976,ENTREZGENE_ACC:55692,ENTREZGENE_ACC:7384,ENTREZGENE_ACC:5536,ENTREZGENE_ACC:9774,ENTREZGENE_ACC:6301,ENTREZGENE_ACC:8498,ENTREZGENE_ACC:5431,ENTREZGENE_ACC:84321,ENTREZGENE_ACC:2296,ENTREZGENE_ACC:51663,ENTREZGENE_ACC:10147,ENTREZGENE_ACC:57418,ENTREZGENE_ACC:4710,ENTREZGENE_ACC:23013,ENTREZGENE_ACC:1659,ENTREZGENE_ACC:3421,ENTREZGENE_ACC…
23.7721	1	!	23.7721	1.69e-24	5623	1643	662	0.403	0.118	TF:M00918	tf	3	Factor: E2F; motif: TTTSGCGSG 1 ENTREZGENE_ACC:8813,ENTREZGENE_ACC:381,ENTREZGENE_ACC:23028,ENTREZGENE_ACC:5976,ENTREZGENE_ACC:54623,ENTREZGENE_ACC:10157,ENTREZGENE_ACC:6224,ENTREZGENE_ACC:7384,ENTREZGENE_ACC:9918,ENTREZGENE_ACC:6924,ENTREZGENE_ACC:23376,ENTREZGENE_ACC:1355,ENTREZGENE_ACC:9782,ENTREZGENE_ACC:8540,ENTREZGENE_ACC:2273,ENTREZGENE_ACC:6050,ENTREZGENE_ACC:58528,ENTREZGENE_ACC:23633,EN…
23.6635	1	!	23.6635	2.17e-24	7164	1643	799	0.486	0.112	TF:M08303_0	tf	717	Factor: FOXO1A:ER81; motif: NCCGGAWGTTNN; match class: 0 1 ENTREZGENE_ACC:8813,ENTREZGENE_ACC:81887,ENTREZGENE_ACC:1595,ENTREZGENE_ACC:51056,ENTREZGENE_ACC:26073,ENTREZGENE_ACC:204,ENTREZGENE_ACC:996,ENTREZGENE_ACC:5976,ENTREZGENE_ACC:79017,ENTREZGENE_ACC:54623,ENTREZGENE_ACC:60528,ENTREZGENE_ACC:55692,ENTREZGENE_ACC:6224,ENTREZGENE_ACC:9031,ENTREZGENE_ACC:9918,ENTREZGENE_ACC:11313,ENTREZGENE_ACC…
23.4145	1	!	23.4145	3.85e-24	4604	1643	566	0.344	0.123	TF:M00793	tf	596	Factor: YY1; motif: GCCATNTTN 1 ENTREZGENE_ACC:54623,ENTREZGENE_ACC:9031,ENTREZGENE_ACC:7384,ENTREZGENE_ACC:9918,ENTREZGENE_ACC:11313,ENTREZGENE_ACC:26993,ENTREZGENE_ACC:5725,ENTREZGENE_ACC:58525,ENTREZGENE_ACC:9782,ENTREZGENE_ACC:23154,ENTREZGENE_ACC:4719,ENTREZGENE_ACC:23633,ENTREZGENE_ACC:9774,ENTREZGENE_ACC:23279,ENTREZGENE_ACC:535,ENTREZGENE_ACC:84245,ENTREZGENE_ACC:23517,ENTREZGENE_ACC:2319…
23.3233	1	!	23.3233	4.75e-24	2993	1643	408	0.248	0.136	TF:M03791	tf	372	Factor: GABPalpha_GABPbeta; motif: CTTCCKGY 1 ENTREZGENE_ACC:8813,ENTREZGENE_ACC:81887,ENTREZGENE_ACC:1595,ENTREZGENE_ACC:51056,ENTREZGENE_ACC:26073,ENTREZGENE_ACC:204,ENTREZGENE_ACC:996,ENTREZGENE_ACC:5976,ENTREZGENE_ACC:79017,ENTREZGENE_ACC:54623,ENTREZGENE_ACC:9918,ENTREZGENE_ACC:11313,ENTREZGENE_ACC:5725,ENTREZGENE_ACC:5238,ENTREZGENE_ACC:23376,ENTREZGENE_ACC:9782,ENTREZGENE_ACC:9716,ENTREZGE…
23.3028	1	!	23.3028	4.98e-24	6420	1643	732	0.446	0.114	TF:M00920_0	tf	683	Factor: E2F; motif: NKCGCGCSAAAN; match class: 0 1 ENTREZGENE_ACC:8813,ENTREZGENE_ACC:23028,ENTREZGENE_ACC:5976,ENTREZGENE_ACC:5577,ENTREZGENE_ACC:163,ENTREZGENE_ACC:54623,ENTREZGENE_ACC:10157,ENTREZGENE_ACC:6224,ENTREZGENE_ACC:9031,ENTREZGENE_ACC:7384,ENTREZGENE_ACC:9918,ENTREZGENE_ACC:6924,ENTREZGENE_ACC:1355,ENTREZGENE_ACC:2273,ENTREZGENE_ACC:6050,ENTREZGENE_ACC:4719,ENTREZGENE_ACC:58528,ENTRE…
22.7878	1	!	22.7878	1.63e-23	141	759	90	0.119	0.638	CORUM:351	cor	688	Spliceosome 1 ENTREZGENE_ACC:9716,ENTREZGENE_ACC:23517,ENTREZGENE_ACC:84321,ENTREZGENE_ACC:9410,ENTREZGENE_ACC:23013,ENTREZGENE_ACC:1659,ENTREZGENE_ACC:26986,ENTREZGENE_ACC:29105,ENTREZGENE_ACC:56949,ENTREZGENE_ACC:51729,ENTREZGENE_ACC:55696,ENTREZGENE_ACC:51593,ENTREZGENE_ACC:10992,ENTREZGENE_ACC:988,ENTREZGENE_ACC:10291,ENTREZGENE_ACC:8220,ENTREZGENE_ACC:24144,ENTREZGENE_ACC:4809,ENTREZGENE_ACC…
22.7212	1	!	22.7212	1.9e-23	8363	1643	898	0.547	0.107	TF:M00981_0	tf	413	Factor: CREB,; motif: NTGACGTNA; match class: 0 1 ENTREZGENE_ACC:8813,ENTREZGENE_ACC:81887,ENTREZGENE_ACC:1595,ENTREZGENE_ACC:51056,ENTREZGENE_ACC:381,ENTREZGENE_ACC:204,ENTREZGENE_ACC:23028,ENTREZGENE_ACC:5976,ENTREZGENE_ACC:5577,ENTREZGENE_ACC:10943,ENTREZGENE_ACC:163,ENTREZGENE_ACC:79017,ENTREZGENE_ACC:54623,ENTREZGENE_ACC:60528,ENTREZGENE_ACC:10157,ENTREZGENE_ACC:7812,ENTREZGENE_ACC:9918,ENTR…
22.5638	1	!	22.5638	2.73e-23	5642	1643	659	0.401	0.117	TF:M00739	tf	329	Factor: E2F-4:DP-2; motif: TTTCSCGC 1 ENTREZGENE_ACC:204,ENTREZGENE_ACC:996,ENTREZGENE_ACC:55750,ENTREZGENE_ACC:55692,ENTREZGENE_ACC:6224,ENTREZGENE_ACC:7384,ENTREZGENE_ACC:6924,ENTREZGENE_ACC:5725,ENTREZGENE_ACC:5238,ENTREZGENE_ACC:23376,ENTREZGENE_ACC:9782,ENTREZGENE_ACC:11231,ENTREZGENE_ACC:23279,ENTREZGENE_ACC:8498,ENTREZGENE_ACC:535,ENTREZGENE_ACC:23517,ENTREZGENE_ACC:8574,ENTREZGENE_ACC:290…
22.1945	1	!	22.1945	6.39e-23	6190	1643	707	0.430	0.114	TF:M00919_0	tf	291	Factor: E2F; motif: NCSCGCSAAAN; match class: 0 1 ENTREZGENE_ACC:8813,ENTREZGENE_ACC:381,ENTREZGENE_ACC:23028,ENTREZGENE_ACC:5976,ENTREZGENE_ACC:5577,ENTREZGENE_ACC:54623,ENTREZGENE_ACC:10157,ENTREZGENE_ACC:6224,ENTREZGENE_ACC:9031,ENTREZGENE_ACC:7384,ENTREZGENE_ACC:9918,ENTREZGENE_ACC:6924,ENTREZGENE_ACC:23376,ENTREZGENE_ACC:1355,ENTREZGENE_ACC:9782,ENTREZGENE_ACC:2273,ENTREZGENE_ACC:6050,ENTREZ…
22.1612	1	!	22.1612	6.9e-23	7814	1643	849	0.517	0.109	TF:M01165	tf	483	Factor: Elk-1; motif: RACCGGAAGTR 1 ENTREZGENE_ACC:8813,ENTREZGENE_ACC:81887,ENTREZGENE_ACC:381,ENTREZGENE_ACC:26073,ENTREZGENE_ACC:5965,ENTREZGENE_ACC:10165,ENTREZGENE_ACC:996,ENTREZGENE_ACC:54623,ENTREZGENE_ACC:60528,ENTREZGENE_ACC:6224,ENTREZGENE_ACC:7812,ENTREZGENE_ACC:9031,ENTREZGENE_ACC:9918,ENTREZGENE_ACC:11313,ENTREZGENE_ACC:5725,ENTREZGENE_ACC:5704,ENTREZGENE_ACC:5238,ENTREZGENE_ACC:2337…
22.0438	1	!	22.0438	9.04e-23	763	469	186	0.397	0.244	HP:0040195	hp	361	Decreased head circumference 1 ENTREZGENE_ACC:8813,ENTREZGENE_ACC:81887,ENTREZGENE_ACC:60528,ENTREZGENE_ACC:9031,ENTREZGENE_ACC:1355,ENTREZGENE_ACC:7204,ENTREZGENE_ACC:5982,ENTREZGENE_ACC:5832,ENTREZGENE_ACC:51660,ENTREZGENE_ACC:8943,ENTREZGENE_ACC:8621,ENTREZGENE_ACC:2182,ENTREZGENE_ACC:25885,ENTREZGENE_ACC:3796,ENTREZGENE_ACC:8891,ENTREZGENE_ACC:998,ENTREZGENE_ACC:8243,ENTREZGENE_ACC:6605,ENTRE…
21.8962	1	!	21.8962	1.27e-22	7687	1643	837	0.509	0.109	TF:M03567_0	tf	161	Factor: Sp2; motif: NYSGCCCCGCCCCCY; match class: 0 1 ENTREZGENE_ACC:51056,ENTREZGENE_ACC:381,ENTREZGENE_ACC:2288,ENTREZGENE_ACC:23028,ENTREZGENE_ACC:5577,ENTREZGENE_ACC:10943,ENTREZGENE_ACC:60528,ENTREZGENE_ACC:10157,ENTREZGENE_ACC:7812,ENTREZGENE_ACC:9918,ENTREZGENE_ACC:11313,ENTREZGENE_ACC:5725,ENTREZGENE_ACC:58525,ENTREZGENE_ACC:5238,ENTREZGENE_ACC:23376,ENTREZGENE_ACC:9782,ENTREZGENE_ACC:227…
21.752	1	!	21.752	1.77e-22	371	1054	113	0.107	0.305	HPA:047020_11	hpa	658	soft tissue 1; chondrocytes[Supported,Low] 1 ENTREZGENE_ACC:81887,ENTREZGENE_ACC:23028,ENTREZGENE_ACC:55692,ENTREZGENE_ACC:9918,ENTREZGENE_ACC:9410,ENTREZGENE_ACC:4904,ENTREZGENE_ACC:3998,ENTREZGENE_ACC:7520,ENTREZGENE_ACC:55183,ENTREZGENE_ACC:546,ENTREZGENE_ACC:2122,ENTREZGENE_ACC:51637,ENTREZGENE_ACC:10992,ENTREZGENE_ACC:51575,ENTREZGENE_ACC:5434,ENTREZGENE_ACC:84844,ENTREZGENE_ACC:10598,ENTREZ…
21.7033	1	!	21.7033	1.98e-22	761	469	185	0.394	0.243	HP:0000252	hp	507	Microcephaly 1 ENTREZGENE_ACC:8813,ENTREZGENE_ACC:81887,ENTREZGENE_ACC:60528,ENTREZGENE_ACC:9031,ENTREZGENE_ACC:1355,ENTREZGENE_ACC:7204,ENTREZGENE_ACC:5982,ENTREZGENE_ACC:5832,ENTREZGENE_ACC:51660,ENTREZGENE_ACC:8943,ENTREZGENE_ACC:8621,ENTREZGENE_ACC:2182,ENTREZGENE_ACC:25885,ENTREZGENE_ACC:3796,ENTREZGENE_ACC:8891,ENTREZGENE_ACC:998,ENTREZGENE_ACC:8243,ENTREZGENE_ACC:6605,ENTREZGENE_ACC:6595,E…
21.5867	1	!	21.5867	2.59e-22	6341	1643	718	0.437	0.113	TF:M01820_0	tf	128	Factor: CREM; motif: TGACGTCASYN; match class: 0 1 ENTREZGENE_ACC:1595,ENTREZGENE_ACC:51056,ENTREZGENE_ACC:381,ENTREZGENE_ACC:2288,ENTREZGENE_ACC:5976,ENTREZGENE_ACC:5577,ENTREZGENE_ACC:10943,ENTREZGENE_ACC:163,ENTREZGENE_ACC:79017,ENTREZGENE_ACC:54623,ENTREZGENE_ACC:60528,ENTREZGENE_ACC:10157,ENTREZGENE_ACC:7812,ENTREZGENE_ACC:9918,ENTREZGENE_ACC:5704,ENTREZGENE_ACC:23376,ENTREZGENE_ACC:63932,EN…
21.2652	1	!	21.2652	5.43e-22	903	1603	201	0.125	0.223	MIRNA:hsa-miR-15	5-5p	mir	65 hsa-miR-155-5p 1 ENTREZGENE_ACC:1595,ENTREZGENE_ACC:23028,ENTREZGENE_ACC:6224,ENTREZGENE_ACC:9918,ENTREZGENE_ACC:5536,ENTREZGENE_ACC:23376,ENTREZGENE_ACC:9782,ENTREZGENE_ACC:7204,ENTREZGENE_ACC:23517,ENTREZGENE_ACC:23196,ENTREZGENE_ACC:8574,ENTREZGENE_ACC:8531,ENTREZGENE_ACC:1431,ENTREZGENE_ACC:5476,ENTREZGENE_ACC:5586,ENTREZGENE_ACC:27440,ENTREZGENE_ACC:6400,ENTREZGENE_ACC:6605,ENTREZGENE_ACC…
21.1904	1	!	21.1904	6.45e-22	10087	1643	1034	0.629	0.103	TF:M00008	tf	340	Factor: Sp1; motif: GGGGCGGGGT 1 ENTREZGENE_ACC:1595,ENTREZGENE_ACC:51056,ENTREZGENE_ACC:381,ENTREZGENE_ACC:2288,ENTREZGENE_ACC:23028,ENTREZGENE_ACC:5965,ENTREZGENE_ACC:5577,ENTREZGENE_ACC:10943,ENTREZGENE_ACC:54623,ENTREZGENE_ACC:60528,ENTREZGENE_ACC:10157,ENTREZGENE_ACC:7384,ENTREZGENE_ACC:9918,ENTREZGENE_ACC:6924,ENTREZGENE_ACC:11313,ENTREZGENE_ACC:5725,ENTREZGENE_ACC:58525,ENTREZGENE_ACC:5704…
21.172	1	!	21.172	6.73e-22	7467	1643	815	0.496	0.109	TF:M09765	tf	444	Factor: SP1; motif: NRGKGGGCGGGGCN 1 ENTREZGENE_ACC:51056,ENTREZGENE_ACC:381,ENTREZGENE_ACC:2288,ENTREZGENE_ACC:23028,ENTREZGENE_ACC:5577,ENTREZGENE_ACC:10943,ENTREZGENE_ACC:60528,ENTREZGENE_ACC:7812,ENTREZGENE_ACC:9031,ENTREZGENE_ACC:9918,ENTREZGENE_ACC:26993,ENTREZGENE_ACC:5725,ENTREZGENE_ACC:58525,ENTREZGENE_ACC:5238,ENTREZGENE_ACC:23376,ENTREZGENE_ACC:9782,ENTREZGENE_ACC:2273,ENTREZGENE_ACC:6…
21.0424	1	!	21.0424	9.07e-22	7916	1643	853	0.519	0.108	TF:M04696_0	tf	185	Factor: YY1; motif: GCCGCCATNTTGNNNNNGGNCN; match class: 0 1 ENTREZGENE_ACC:1595,ENTREZGENE_ACC:51056,ENTREZGENE_ACC:381,ENTREZGENE_ACC:23028,ENTREZGENE_ACC:10165,ENTREZGENE_ACC:10943,ENTREZGENE_ACC:163,ENTREZGENE_ACC:55750,ENTREZGENE_ACC:54623,ENTREZGENE_ACC:7812,ENTREZGENE_ACC:9031,ENTREZGENE_ACC:7384,ENTREZGENE_ACC:9918,ENTREZGENE_ACC:11313,ENTREZGENE_ACC:26993,ENTREZGENE_ACC:5725,ENTREZGENE_A…
21	1	!	21	1e-21	608	1603	153	0.095	0.252	MIRNA:hsa-miR-87	7-3p	mir	91 hsa-miR-877-3p 1 ENTREZGENE_ACC:2288,ENTREZGENE_ACC:163,ENTREZGENE_ACC:60528,ENTREZGENE_ACC:7384,ENTREZGENE_ACC:5704,ENTREZGENE_ACC:23633,ENTREZGENE_ACC:9774,ENTREZGENE_ACC:9967,ENTREZGENE_ACC:3843,ENTREZGENE_ACC:23013,ENTREZGENE_ACC:5315,ENTREZGENE_ACC:53615,ENTREZGENE_ACC:3028,ENTREZGENE_ACC:4905,ENTREZGENE_ACC:27332,ENTREZGENE_ACC:11176,ENTREZGENE_ACC:23011,ENTREZGENE_ACC:25929,ENTREZGENE_A…
20.6925	1	!	20.6925	2.03e-21	734	1603	173	0.108	0.236	MIRNA:hsa-miR-30	a-5p	mir	106 hsa-miR-30a-5p 1 ENTREZGENE_ACC:204,ENTREZGENE_ACC:79017,ENTREZGENE_ACC:9031,ENTREZGENE_ACC:5725,ENTREZGENE_ACC:5238,ENTREZGENE_ACC:23071,ENTREZGENE_ACC:23633,ENTREZGENE_ACC:6301,ENTREZGENE_ACC:7204,ENTREZGENE_ACC:3309,ENTREZGENE_ACC:5431,ENTREZGENE_ACC:101060521,ENTREZGENE_ACC:8531,ENTREZGENE_ACC:55176,ENTREZGENE_ACC:5315,ENTREZGENE_ACC:1659,ENTREZGENE_ACC:2182,ENTREZGENE_ACC:26986,ENTREZGEN…
20.6635	1	!	20.6635	2.17e-21	9991	1643	1024	0.623	0.102	TF:M09723	tf	403	Factor: BTEB1; motif: GGGGGCGGGGCNGSGGGNGS 1 ENTREZGENE_ACC:51056,ENTREZGENE_ACC:381,ENTREZGENE_ACC:2288,ENTREZGENE_ACC:23028,ENTREZGENE_ACC:5577,ENTREZGENE_ACC:10943,ENTREZGENE_ACC:163,ENTREZGENE_ACC:60528,ENTREZGENE_ACC:10157,ENTREZGENE_ACC:7812,ENTREZGENE_ACC:9031,ENTREZGENE_ACC:7384,ENTREZGENE_ACC:9918,ENTREZGENE_ACC:6924,ENTREZGENE_ACC:11313,ENTREZGENE_ACC:5725,ENTREZGENE_ACC:58525,ENTREZGEN…
20.6536	1	!	20.6536	2.22e-21	7273	1643	796	0.484	0.109	TF:M03920	tf	37	Factor: SP1; motif: RCCMCRCCCMC 1 ENTREZGENE_ACC:1595,ENTREZGENE_ACC:51056,ENTREZGENE_ACC:381,ENTREZGENE_ACC:2288,ENTREZGENE_ACC:23028,ENTREZGENE_ACC:996,ENTREZGENE_ACC:5976,ENTREZGENE_ACC:5577,ENTREZGENE_ACC:10943,ENTREZGENE_ACC:60528,ENTREZGENE_ACC:9031,ENTREZGENE_ACC:7384,ENTREZGENE_ACC:9918,ENTREZGENE_ACC:58525,ENTREZGENE_ACC:5238,ENTREZGENE_ACC:23376,ENTREZGENE_ACC:2273,ENTREZGENE_ACC:6050,E…
20.3893	1	!	20.3893	4.08e-21	522	1216	141	0.116	0.270	REAC:R-HSA-69278		rea	87 Cell Cycle, Mitotic 1 ENTREZGENE_ACC:996,ENTREZGENE_ACC:5577,ENTREZGENE_ACC:9918,ENTREZGENE_ACC:5704,ENTREZGENE_ACC:23279,ENTREZGENE_ACC:7175,ENTREZGENE_ACC:5982,ENTREZGENE_ACC:23063,ENTREZGENE_ACC:3796,ENTREZGENE_ACC:55746,ENTREZGENE_ACC:1459,ENTREZGENE_ACC:5566,ENTREZGENE_ACC:7321,ENTREZGENE_ACC:8243,ENTREZGENE_ACC:4171,ENTREZGENE_ACC:4175,ENTREZGENE_ACC:3320,ENTREZGENE_ACC:2932,ENTREZGENE_A…
20.3325	1	!	20.3325	4.65e-21	7683	1643	830	0.505	0.108	TF:M07063_0	tf	34	Factor: Sp1; motif: GGGGCGGGGC; match class: 0 1 ENTREZGENE_ACC:51056,ENTREZGENE_ACC:381,ENTREZGENE_ACC:2288,ENTREZGENE_ACC:23028,ENTREZGENE_ACC:5577,ENTREZGENE_ACC:10943,ENTREZGENE_ACC:60528,ENTREZGENE_ACC:7384,ENTREZGENE_ACC:9918,ENTREZGENE_ACC:11313,ENTREZGENE_ACC:5725,ENTREZGENE_ACC:58525,ENTREZGENE_ACC:5704,ENTREZGENE_ACC:5238,ENTREZGENE_ACC:23376,ENTREZGENE_ACC:9782,ENTREZGENE_ACC:63932,ENT…
20.2604	1	!	20.2604	5.49e-21	2987	1643	397	0.242	0.133	TF:M09632	tf	59	Factor: Kaiso; motif: GNTCTCGCGAGRNNNNGGN 1 ENTREZGENE_ACC:381,ENTREZGENE_ACC:2288,ENTREZGENE_ACC:60528,ENTREZGENE_ACC:10157,ENTREZGENE_ACC:7812,ENTREZGENE_ACC:9031,ENTREZGENE_ACC:26993,ENTREZGENE_ACC:5725,ENTREZGENE_ACC:9782,ENTREZGENE_ACC:11231,ENTREZGENE_ACC:9774,ENTREZGENE_ACC:8452,ENTREZGENE_ACC:7204,ENTREZGENE_ACC:3309,ENTREZGENE_ACC:29085,ENTREZGENE_ACC:2296,ENTREZGENE_ACC:5610,ENTREZGENE_…
20.1062	1	!	20.1062	7.83e-21	8471	1643	896	0.545	0.106	TF:M01199_0	tf	147	Factor: RNF96; motif: BCCCGCRGCC; match class: 0 1 ENTREZGENE_ACC:51056,ENTREZGENE_ACC:381,ENTREZGENE_ACC:26073,ENTREZGENE_ACC:2288,ENTREZGENE_ACC:23028,ENTREZGENE_ACC:5965,ENTREZGENE_ACC:996,ENTREZGENE_ACC:5976,ENTREZGENE_ACC:10943,ENTREZGENE_ACC:163,ENTREZGENE_ACC:60528,ENTREZGENE_ACC:10157,ENTREZGENE_ACC:6224,ENTREZGENE_ACC:9031,ENTREZGENE_ACC:11313,ENTREZGENE_ACC:5725,ENTREZGENE_ACC:58525,ENT…
20.0825	1	!	20.0825	8.27e-21	9739	1643	1001	0.609	0.103	TF:M02036_0	tf	508	Factor: WT1; motif: CGCCCCCNCN; match class: 0 1 ENTREZGENE_ACC:1595,ENTREZGENE_ACC:51056,ENTREZGENE_ACC:381,ENTREZGENE_ACC:26073,ENTREZGENE_ACC:2288,ENTREZGENE_ACC:23028,ENTREZGENE_ACC:10165,ENTREZGENE_ACC:5976,ENTREZGENE_ACC:5577,ENTREZGENE_ACC:10943,ENTREZGENE_ACC:55750,ENTREZGENE_ACC:10157,ENTREZGENE_ACC:7812,ENTREZGENE_ACC:9031,ENTREZGENE_ACC:9918,ENTREZGENE_ACC:6924,ENTREZGENE_ACC:11313,ENT…
20.0809	1	!	20.0809	8.3e-21	5303	1643	618	0.376	0.117	TF:M01163_0	tf	518	Factor: Elk-1; motif: AACCGGAAGTR; match class: 0 1 ENTREZGENE_ACC:8813,ENTREZGENE_ACC:81887,ENTREZGENE_ACC:26073,ENTREZGENE_ACC:5965,ENTREZGENE_ACC:10165,ENTREZGENE_ACC:996,ENTREZGENE_ACC:54623,ENTREZGENE_ACC:60528,ENTREZGENE_ACC:7812,ENTREZGENE_ACC:9031,ENTREZGENE_ACC:9918,ENTREZGENE_ACC:11313,ENTREZGENE_ACC:5704,ENTREZGENE_ACC:5238,ENTREZGENE_ACC:23376,ENTREZGENE_ACC:1355,ENTREZGENE_ACC:9782,E…
20.0292	1	!	20.0292	9.35e-21	731	1603	171	0.107	0.234	MIRNA:hsa-miR-34	a-5p	mir	334 hsa-miR-34a-5p 1 ENTREZGENE_ACC:1595,ENTREZGENE_ACC:163,ENTREZGENE_ACC:58528,ENTREZGENE_ACC:9774,ENTREZGENE_ACC:8574,ENTREZGENE_ACC:51663,ENTREZGENE_ACC:29927,ENTREZGENE_ACC:101060521,ENTREZGENE_ACC:4904,ENTREZGENE_ACC:2182,ENTREZGENE_ACC:3796,ENTREZGENE_ACC:6949,ENTREZGENE_ACC:51109,ENTREZGENE_ACC:7037,ENTREZGENE_ACC:3028,ENTREZGENE_ACC:7515,ENTREZGENE_ACC:4171,ENTREZGENE_ACC:4175,ENTREZGENE…
19.8447	1	!	19.8447	1.43e-20	622	1643	131	0.080	0.211	TF:M01744_0	tf	2	Factor: REX1; motif: AANATGGCKGCN; match class: 0 1 ENTREZGENE_ACC:54623,ENTREZGENE_ACC:7384,ENTREZGENE_ACC:9782,ENTREZGENE_ACC:4719,ENTREZGENE_ACC:23279,ENTREZGENE_ACC:9877,ENTREZGENE_ACC:8943,ENTREZGENE_ACC:57418,ENTREZGENE_ACC:3735,ENTREZGENE_ACC:1653,ENTREZGENE_ACC:55183,ENTREZGENE_ACC:29093,ENTREZGENE_ACC:5019,ENTREZGENE_ACC:10075,ENTREZGENE_ACC:4849,ENTREZGENE_ACC:55968,ENTREZGENE_ACC:23193…
19.7282	1	!	19.7282	1.87e-20	12170	1643	1192	0.726	0.098	TF:M01770	tf	526	Factor: XBP-1; motif: WNNGMCACGTC 1 ENTREZGENE_ACC:8813,ENTREZGENE_ACC:1595,ENTREZGENE_ACC:51056,ENTREZGENE_ACC:204,ENTREZGENE_ACC:23028,ENTREZGENE_ACC:5965,ENTREZGENE_ACC:10165,ENTREZGENE_ACC:996,ENTREZGENE_ACC:10943,ENTREZGENE_ACC:163,ENTREZGENE_ACC:55750,ENTREZGENE_ACC:79017,ENTREZGENE_ACC:54623,ENTREZGENE_ACC:60528,ENTREZGENE_ACC:10157,ENTREZGENE_ACC:6224,ENTREZGENE_ACC:7812,ENTREZGENE_ACC:90…
19.6676	1	!	19.6676	2.15e-20	172	1216	70	0.058	0.407	REAC:R-HSA-90105	53	rea	126 Regulation of expression of SLITs and ROBOs 1 ENTREZGENE_ACC:6224,ENTREZGENE_ACC:5704,ENTREZGENE_ACC:6141,ENTREZGENE_ACC:26986,ENTREZGENE_ACC:6193,ENTREZGENE_ACC:5705,ENTREZGENE_ACC:5714,ENTREZGENE_ACC:9978,ENTREZGENE_ACC:5706,ENTREZGENE_ACC:5700,ENTREZGENE_ACC:5716,ENTREZGENE_ACC:5713,ENTREZGENE_ACC:2935,ENTREZGENE_ACC:6923,ENTREZGENE_ACC:6217,ENTREZGENE_ACC:8453,ENTREZGENE_ACC:6143,ENTREZGE…
19.5331	1	!	19.5331	2.93e-20	8489	1643	895	0.545	0.105	TF:M07277	tf	573	Factor: BTEB2; motif: RGGGNGKGGN 1 ENTREZGENE_ACC:51056,ENTREZGENE_ACC:381,ENTREZGENE_ACC:2288,ENTREZGENE_ACC:23028,ENTREZGENE_ACC:5577,ENTREZGENE_ACC:10943,ENTREZGENE_ACC:60528,ENTREZGENE_ACC:9918,ENTREZGENE_ACC:6924,ENTREZGENE_ACC:11313,ENTREZGENE_ACC:5725,ENTREZGENE_ACC:58525,ENTREZGENE_ACC:5704,ENTREZGENE_ACC:5238,ENTREZGENE_ACC:23376,ENTREZGENE_ACC:9782,ENTREZGENE_ACC:63932,ENTREZGENE_ACC:23…
19.4248	1	!	19.4248	3.76e-20	13692	1643	1305	0.794	0.095	TF:M03876_0	tf	74	Factor: Kaiso; motif: GCMGGGRGCRGS; match class: 0 1 ENTREZGENE_ACC:8813,ENTREZGENE_ACC:81887,ENTREZGENE_ACC:1595,ENTREZGENE_ACC:51056,ENTREZGENE_ACC:381,ENTREZGENE_ACC:26073,ENTREZGENE_ACC:204,ENTREZGENE_ACC:2288,ENTREZGENE_ACC:23028,ENTREZGENE_ACC:5965,ENTREZGENE_ACC:10165,ENTREZGENE_ACC:5976,ENTREZGENE_ACC:5577,ENTREZGENE_ACC:10943,ENTREZGENE_ACC:55750,ENTREZGENE_ACC:54623,ENTREZGENE_ACC:55692…
19.317	1	!	19.317	4.82e-20	8287	1643	877	0.534	0.106	TF:M03893	tf	396	Factor: WT1; motif: GNGGGGGCGGGG 1 ENTREZGENE_ACC:1595,ENTREZGENE_ACC:51056,ENTREZGENE_ACC:381,ENTREZGENE_ACC:2288,ENTREZGENE_ACC:23028,ENTREZGENE_ACC:10165,ENTREZGENE_ACC:5577,ENTREZGENE_ACC:10943,ENTREZGENE_ACC:163,ENTREZGENE_ACC:55750,ENTREZGENE_ACC:10157,ENTREZGENE_ACC:9918,ENTREZGENE_ACC:6924,ENTREZGENE_ACC:11313,ENTREZGENE_ACC:26993,ENTREZGENE_ACC:5725,ENTREZGENE_ACC:58525,ENTREZGENE_ACC:52…
19.0857	1	!	19.0857	8.21e-20	1423	469	274	0.584	0.193	HP:0003808	hp	355	Abnormal muscle tone 1 ENTREZGENE_ACC:8813,ENTREZGENE_ACC:81887,ENTREZGENE_ACC:23028,ENTREZGENE_ACC:55750,ENTREZGENE_ACC:60528,ENTREZGENE_ACC:10157,ENTREZGENE_ACC:9031,ENTREZGENE_ACC:5238,ENTREZGENE_ACC:1355,ENTREZGENE_ACC:9782,ENTREZGENE_ACC:2273,ENTREZGENE_ACC:4719,ENTREZGENE_ACC:5982,ENTREZGENE_ACC:5832,ENTREZGENE_ACC:51660,ENTREZGENE_ACC:8943,ENTREZGENE_ACC:8621,ENTREZGENE_ACC:80347,ENTREZGEN…
18.9393	1	!	18.9393	1.15e-19	2357	1643	328	0.200	0.139	TF:M08760	tf	539	Factor: ETV7; motif: NNSCGGAAGTR 1 ENTREZGENE_ACC:81887,ENTREZGENE_ACC:51056,ENTREZGENE_ACC:26073,ENTREZGENE_ACC:54623,ENTREZGENE_ACC:11313,ENTREZGENE_ACC:23376,ENTREZGENE_ACC:1355,ENTREZGENE_ACC:4719,ENTREZGENE_ACC:23071,ENTREZGENE_ACC:9774,ENTREZGENE_ACC:23279,ENTREZGENE_ACC:23644,ENTREZGENE_ACC:23223,ENTREZGENE_ACC:9877,ENTREZGENE_ACC:81671,ENTREZGENE_ACC:8621,ENTREZGENE_ACC:7158,ENTREZGENE_AC…
18.6925	1	!	18.6925	2.03e-19	9169	1643	948	0.577	0.103	TF:M01783	tf	233	Factor: SP2; motif: GGGCGGGAC 1 ENTREZGENE_ACC:51056,ENTREZGENE_ACC:381,ENTREZGENE_ACC:26073,ENTREZGENE_ACC:2288,ENTREZGENE_ACC:23028,ENTREZGENE_ACC:10165,ENTREZGENE_ACC:5976,ENTREZGENE_ACC:5577,ENTREZGENE_ACC:10943,ENTREZGENE_ACC:163,ENTREZGENE_ACC:79017,ENTREZGENE_ACC:54623,ENTREZGENE_ACC:60528,ENTREZGENE_ACC:7812,ENTREZGENE_ACC:9031,ENTREZGENE_ACC:9918,ENTREZGENE_ACC:5725,ENTREZGENE_ACC:58525,…
18.1831	1	!	18.1831	6.56e-19	921	1603	196	0.122	0.213	MIRNA:hsa-miR-1-	3p	mir	530 hsa-miR-1-3p 1 ENTREZGENE_ACC:5725,ENTREZGENE_ACC:9782,ENTREZGENE_ACC:4719,ENTREZGENE_ACC:23279,ENTREZGENE_ACC:535,ENTREZGENE_ACC:5982,ENTREZGENE_ACC:29927,ENTREZGENE_ACC:9877,ENTREZGENE_ACC:79832,ENTREZGENE_ACC:81671,ENTREZGENE_ACC:8943,ENTREZGENE_ACC:4942,ENTREZGENE_ACC:3796,ENTREZGENE_ACC:8518,ENTREZGENE_ACC:1459,ENTREZGENE_ACC:998,ENTREZGENE_ACC:29894,ENTREZGENE_ACC:4171,ENTREZGENE_ACC:83…
18.02	1	!	18.02	9.55e-19	1968	1643	284	0.173	0.144	TF:M01167	tf	359	Factor: SAP-1a; motif: NACCGGAAGTV 1 ENTREZGENE_ACC:81887,ENTREZGENE_ACC:26073,ENTREZGENE_ACC:996,ENTREZGENE_ACC:54623,ENTREZGENE_ACC:9918,ENTREZGENE_ACC:11313,ENTREZGENE_ACC:9782,ENTREZGENE_ACC:6050,ENTREZGENE_ACC:4719,ENTREZGENE_ACC:6301,ENTREZGENE_ACC:23644,ENTREZGENE_ACC:5982,ENTREZGENE_ACC:5601,ENTREZGENE_ACC:2665,ENTREZGENE_ACC:81671,ENTREZGENE_ACC:8621,ENTREZGENE_ACC:4904,ENTREZGENE_ACC:19…
17.9031	1	!	17.9031	1.25e-18	8256	1643	868	0.528	0.105	TF:M00341_0	tf	699	Factor: GABP; motif: VCCGGAAGNGCR; match class: 0 1 ENTREZGENE_ACC:8813,ENTREZGENE_ACC:81887,ENTREZGENE_ACC:51056,ENTREZGENE_ACC:381,ENTREZGENE_ACC:2288,ENTREZGENE_ACC:5965,ENTREZGENE_ACC:5976,ENTREZGENE_ACC:55750,ENTREZGENE_ACC:79017,ENTREZGENE_ACC:54623,ENTREZGENE_ACC:9031,ENTREZGENE_ACC:7384,ENTREZGENE_ACC:9918,ENTREZGENE_ACC:6924,ENTREZGENE_ACC:11313,ENTREZGENE_ACC:5725,ENTREZGENE_ACC:5704,EN…
17.4401	1	!	17.4401	3.63e-18	6317	1643	698	0.425	0.110	TF:M01861	tf	636	Factor: ATF-1; motif: TNACGTCAN 1 ENTREZGENE_ACC:8813,ENTREZGENE_ACC:81887,ENTREZGENE_ACC:1595,ENTREZGENE_ACC:51056,ENTREZGENE_ACC:381,ENTREZGENE_ACC:23028,ENTREZGENE_ACC:5976,ENTREZGENE_ACC:5577,ENTREZGENE_ACC:10943,ENTREZGENE_ACC:163,ENTREZGENE_ACC:79017,ENTREZGENE_ACC:54623,ENTREZGENE_ACC:60528,ENTREZGENE_ACC:10157,ENTREZGENE_ACC:7812,ENTREZGENE_ACC:9918,ENTREZGENE_ACC:5704,ENTREZGENE_ACC:2337…
17.2291	1	!	17.2291	5.9e-18	4353	1643	518	0.315	0.119	TF:M00976	tf	302	Factor: AhR,; motif: NRCGTGNGN 1 ENTREZGENE_ACC:8813,ENTREZGENE_ACC:51056,ENTREZGENE_ACC:204,ENTREZGENE_ACC:2288,ENTREZGENE_ACC:23028,ENTREZGENE_ACC:5976,ENTREZGENE_ACC:10943,ENTREZGENE_ACC:60528,ENTREZGENE_ACC:55692,ENTREZGENE_ACC:6224,ENTREZGENE_ACC:7812,ENTREZGENE_ACC:9031,ENTREZGENE_ACC:5725,ENTREZGENE_ACC:5536,ENTREZGENE_ACC:5704,ENTREZGENE_ACC:9774,ENTREZGENE_ACC:6301,ENTREZGENE_ACC:8498,EN…
17.2048	1	!	17.2048	6.24e-18	6104	1643	678	0.413	0.111	TF:M00179	tf	67	Factor: ATF2; motif: VGTGACGTMACN 1 ENTREZGENE_ACC:81887,ENTREZGENE_ACC:51056,ENTREZGENE_ACC:381,ENTREZGENE_ACC:204,ENTREZGENE_ACC:23028,ENTREZGENE_ACC:5976,ENTREZGENE_ACC:5577,ENTREZGENE_ACC:10943,ENTREZGENE_ACC:163,ENTREZGENE_ACC:79017,ENTREZGENE_ACC:54623,ENTREZGENE_ACC:60528,ENTREZGENE_ACC:10157,ENTREZGENE_ACC:7812,ENTREZGENE_ACC:9918,ENTREZGENE_ACC:5704,ENTREZGENE_ACC:23376,ENTREZGENE_ACC:63…
17.0605	1	!	17.0605	8.7e-18	10275	1643	1031	0.628	0.100	TF:M01104_0	tf	223	Factor: MOVO-B; motif: GNGGGGG; match class: 0 1 ENTREZGENE_ACC:8813,ENTREZGENE_ACC:1595,ENTREZGENE_ACC:51056,ENTREZGENE_ACC:381,ENTREZGENE_ACC:2288,ENTREZGENE_ACC:23028,ENTREZGENE_ACC:5965,ENTREZGENE_ACC:5976,ENTREZGENE_ACC:5577,ENTREZGENE_ACC:10943,ENTREZGENE_ACC:163,ENTREZGENE_ACC:55750,ENTREZGENE_ACC:54623,ENTREZGENE_ACC:60528,ENTREZGENE_ACC:55692,ENTREZGENE_ACC:10157,ENTREZGENE_ACC:6224,ENTR…
16.9788	1	!	16.9788	1.05e-17	6875	1643	745	0.453	0.108	TF:M00327_1	tf	615	Factor: Pax-3; motif: NNNNNNCGTCACGSTYNNNNN; match class: 1 1 ENTREZGENE_ACC:8813,ENTREZGENE_ACC:81887,ENTREZGENE_ACC:381,ENTREZGENE_ACC:26073,ENTREZGENE_ACC:23028,ENTREZGENE_ACC:996,ENTREZGENE_ACC:5577,ENTREZGENE_ACC:163,ENTREZGENE_ACC:55750,ENTREZGENE_ACC:79017,ENTREZGENE_ACC:54623,ENTREZGENE_ACC:10157,ENTREZGENE_ACC:6224,ENTREZGENE_ACC:9031,ENTREZGENE_ACC:7384,ENTREZGENE_ACC:6924,ENTREZGENE_AC…
16.8794	1	!	16.8794	1.32e-17	395	1603	108	0.067	0.273	MIRNA:hsa-miR-22	2-3p	mir	102 hsa-miR-222-3p 1 ENTREZGENE_ACC:996,ENTREZGENE_ACC:9918,ENTREZGENE_ACC:5704,ENTREZGENE_ACC:23633,ENTREZGENE_ACC:2665,ENTREZGENE_ACC:3843,ENTREZGENE_ACC:5315,ENTREZGENE_ACC:6949,ENTREZGENE_ACC:26528,ENTREZGENE_ACC:6389,ENTREZGENE_ACC:2023,ENTREZGENE_ACC:3320,ENTREZGENE_ACC:51593,ENTREZGENE_ACC:23193,ENTREZGENE_ACC:24137,ENTREZGENE_ACC:7430,ENTREZGENE_ACC:25777,ENTREZGENE_ACC:162,ENTREZGENE_ACC…
16.8729	1	!	16.8729	1.34e-17	548	1643	115	0.070	0.210	TF:M07140	tf	660	Factor: Kaiso; motif: NTCTCGCGAGANYTN 1 ENTREZGENE_ACC:7812,ENTREZGENE_ACC:9031,ENTREZGENE_ACC:9782,ENTREZGENE_ACC:11231,ENTREZGENE_ACC:8452,ENTREZGENE_ACC:5610,ENTREZGENE_ACC:2665,ENTREZGENE_ACC:4904,ENTREZGENE_ACC:3421,ENTREZGENE_ACC:80347,ENTREZGENE_ACC:8243,ENTREZGENE_ACC:7419,ENTREZGENE_ACC:23047,ENTREZGENE_ACC:10075,ENTREZGENE_ACC:51593,ENTREZGENE_ACC:8602,ENTREZGENE_ACC:988,ENTREZGENE_ACC:…
16.8182	1	!	16.8182	1.52e-17	407	1603	110	0.069	0.270	MIRNA:hsa-miR-33	1-3p	mir	524 hsa-miR-331-3p 1 ENTREZGENE_ACC:9918,ENTREZGENE_ACC:5704,ENTREZGENE_ACC:23154,ENTREZGENE_ACC:2324,ENTREZGENE_ACC:51660,ENTREZGENE_ACC:23013,ENTREZGENE_ACC:1659,ENTREZGENE_ACC:80347,ENTREZGENE_ACC:5566,ENTREZGENE_ACC:56889,ENTREZGENE_ACC:7520,ENTREZGENE_ACC:546,ENTREZGENE_ACC:94005,ENTREZGENE_ACC:51637,ENTREZGENE_ACC:10992,ENTREZGENE_ACC:26227,ENTREZGENE_ACC:51322,ENTREZGENE_ACC:23411,ENTREZGE…
16.6162	1	!	16.6162	2.42e-17	7274	1643	778	0.474	0.107	TF:M00017_0	tf	41	Factor: ATF; motif: CNSTGACGTNNNYC; match class: 0 1 ENTREZGENE_ACC:8813,ENTREZGENE_ACC:81887,ENTREZGENE_ACC:51056,ENTREZGENE_ACC:381,ENTREZGENE_ACC:23028,ENTREZGENE_ACC:5976,ENTREZGENE_ACC:5577,ENTREZGENE_ACC:10943,ENTREZGENE_ACC:163,ENTREZGENE_ACC:79017,ENTREZGENE_ACC:54623,ENTREZGENE_ACC:60528,ENTREZGENE_ACC:10157,ENTREZGENE_ACC:9918,ENTREZGENE_ACC:26993,ENTREZGENE_ACC:5725,ENTREZGENE_ACC:5704…
16.3605	1	!	16.3605	4.36e-17	5923	1643	658	0.400	0.111	TF:M09607	tf	678	Factor: SAP-1; motif: ACCGGAAGTNN 1 ENTREZGENE_ACC:8813,ENTREZGENE_ACC:81887,ENTREZGENE_ACC:51056,ENTREZGENE_ACC:26073,ENTREZGENE_ACC:10165,ENTREZGENE_ACC:54623,ENTREZGENE_ACC:60528,ENTREZGENE_ACC:6224,ENTREZGENE_ACC:7812,ENTREZGENE_ACC:9031,ENTREZGENE_ACC:9918,ENTREZGENE_ACC:11313,ENTREZGENE_ACC:5704,ENTREZGENE_ACC:23376,ENTREZGENE_ACC:1355,ENTREZGENE_ACC:63932,ENTREZGENE_ACC:9716,ENTREZGENE_ACC…
15.8153	1	!	15.8153	1.53e-16	6800	1643	733	0.446	0.108	TF:M07615	tf	144	Factor: Sp3; motif: GGGGCGGGGSNN 1 ENTREZGENE_ACC:51056,ENTREZGENE_ACC:381,ENTREZGENE_ACC:2288,ENTREZGENE_ACC:23028,ENTREZGENE_ACC:5577,ENTREZGENE_ACC:10943,ENTREZGENE_ACC:60528,ENTREZGENE_ACC:9918,ENTREZGENE_ACC:11313,ENTREZGENE_ACC:58525,ENTREZGENE_ACC:5238,ENTREZGENE_ACC:23376,ENTREZGENE_ACC:9782,ENTREZGENE_ACC:63932,ENTREZGENE_ACC:2273,ENTREZGENE_ACC:6050,ENTREZGENE_ACC:58528,ENTREZGENE_ACC:1…
15.6819	1	!	15.6819	2.08e-16	397	1603	106	0.066	0.267	MIRNA:hsa-miR-14	9-5p	mir	338 hsa-miR-149-5p 1 ENTREZGENE_ACC:2288,ENTREZGENE_ACC:9782,ENTREZGENE_ACC:5982,ENTREZGENE_ACC:6141,ENTREZGENE_ACC:4904,ENTREZGENE_ACC:26986,ENTREZGENE_ACC:8243,ENTREZGENE_ACC:56681,ENTREZGENE_ACC:2222,ENTREZGENE_ACC:5351,ENTREZGENE_ACC:10075,ENTREZGENE_ACC:7205,ENTREZGENE_ACC:8570,ENTREZGENE_ACC:114882,ENTREZGENE_ACC:7430,ENTREZGENE_ACC:6319,ENTREZGENE_ACC:5714,ENTREZGENE_ACC:5434,ENTREZGENE_AC…
15.5528	1	!	15.5528	2.8e-16	6803	1643	732	0.446	0.108	TF:M09600_0	tf	555	Factor: CREB1; motif: TKACGTCAYNN; match class: 0 1 ENTREZGENE_ACC:8813,ENTREZGENE_ACC:1595,ENTREZGENE_ACC:51056,ENTREZGENE_ACC:381,ENTREZGENE_ACC:204,ENTREZGENE_ACC:996,ENTREZGENE_ACC:5976,ENTREZGENE_ACC:5577,ENTREZGENE_ACC:10943,ENTREZGENE_ACC:163,ENTREZGENE_ACC:79017,ENTREZGENE_ACC:54623,ENTREZGENE_ACC:10157,ENTREZGENE_ACC:7812,ENTREZGENE_ACC:9918,ENTREZGENE_ACC:5704,ENTREZGENE_ACC:63932,ENTRE…
15.2262	1	!	15.2262	5.94e-16	18240	1643	1593	0.970	0.087	TF:M04934_0	tf	167	Factor: TR4; motif: ACCCCGS; match class: 0 1 ENTREZGENE_ACC:8813,ENTREZGENE_ACC:81887,ENTREZGENE_ACC:1595,ENTREZGENE_ACC:51056,ENTREZGENE_ACC:381,ENTREZGENE_ACC:26073,ENTREZGENE_ACC:204,ENTREZGENE_ACC:2288,ENTREZGENE_ACC:23028,ENTREZGENE_ACC:5965,ENTREZGENE_ACC:10165,ENTREZGENE_ACC:996,ENTREZGENE_ACC:5976,ENTREZGENE_ACC:5577,ENTREZGENE_ACC:10943,ENTREZGENE_ACC:163,ENTREZGENE_ACC:55750,ENTREZGENE…
15.1662	1	!	15.1662	6.82e-16	749	1603	162	0.101	0.216	MIRNA:hsa-miR-18	6-5p	mir	415 hsa-miR-186-5p 1 ENTREZGENE_ACC:10165,ENTREZGENE_ACC:5976,ENTREZGENE_ACC:10943,ENTREZGENE_ACC:7812,ENTREZGENE_ACC:9918,ENTREZGENE_ACC:9782,ENTREZGENE_ACC:55749,ENTREZGENE_ACC:9410,ENTREZGENE_ACC:23013,ENTREZGENE_ACC:2182,ENTREZGENE_ACC:483,ENTREZGENE_ACC:7515,ENTREZGENE_ACC:56889,ENTREZGENE_ACC:55183,ENTREZGENE_ACC:6595,ENTREZGENE_ACC:9933,ENTREZGENE_ACC:3320,ENTREZGENE_ACC:57092,ENTREZGENE_A…
15.1593	1	!	15.1593	6.93e-16	5896	1643	650	0.396	0.110	TF:M00916_0	tf	247	Factor: CREB; motif: NNTKACGTCANNNS; match class: 0 1 ENTREZGENE_ACC:8813,ENTREZGENE_ACC:81887,ENTREZGENE_ACC:1595,ENTREZGENE_ACC:51056,ENTREZGENE_ACC:381,ENTREZGENE_ACC:204,ENTREZGENE_ACC:23028,ENTREZGENE_ACC:5976,ENTREZGENE_ACC:5577,ENTREZGENE_ACC:10943,ENTREZGENE_ACC:163,ENTREZGENE_ACC:79017,ENTREZGENE_ACC:54623,ENTREZGENE_ACC:60528,ENTREZGENE_ACC:10157,ENTREZGENE_ACC:9918,ENTREZGENE_ACC:5704,…
15.0899	1	!	15.0899	8.13e-16	5366	1643	602	0.366	0.112	TF:M00243	tf	520	Factor: Egr-1; motif: WTGCGTGGGCGK 1 ENTREZGENE_ACC:81887,ENTREZGENE_ACC:1595,ENTREZGENE_ACC:51056,ENTREZGENE_ACC:381,ENTREZGENE_ACC:204,ENTREZGENE_ACC:2288,ENTREZGENE_ACC:23028,ENTREZGENE_ACC:5577,ENTREZGENE_ACC:10943,ENTREZGENE_ACC:55750,ENTREZGENE_ACC:60528,ENTREZGENE_ACC:9031,ENTREZGENE_ACC:7384,ENTREZGENE_ACC:26993,ENTREZGENE_ACC:5238,ENTREZGENE_ACC:23376,ENTREZGENE_ACC:9782,ENTREZGENE_ACC:8…
14.8239	1	!	14.8239	1.5e-15	1352	1643	207	0.126	0.153	TF:M00652_0	tf	150	Factor: NRF-1; motif: CGCATGCGCR; match class: 0 1 ENTREZGENE_ACC:51056,ENTREZGENE_ACC:5976,ENTREZGENE_ACC:60528,ENTREZGENE_ACC:7812,ENTREZGENE_ACC:5725,ENTREZGENE_ACC:9774,ENTREZGENE_ACC:8498,ENTREZGENE_ACC:10147,ENTREZGENE_ACC:57418,ENTREZGENE_ACC:4710,ENTREZGENE_ACC:3421,ENTREZGENE_ACC:55737,ENTREZGENE_ACC:8518,ENTREZGENE_ACC:998,ENTREZGENE_ACC:26528,ENTREZGENE_ACC:53615,ENTREZGENE_ACC:7515,EN…
14.8041	1	!	14.8041	1.57e-15	2677	1643	346	0.211	0.129	TF:M09611_0	tf	382	Factor: ER81; motif: NNNGRCMGGAAGYRNNNNNNNS; match class: 0 1 ENTREZGENE_ACC:8813,ENTREZGENE_ACC:81887,ENTREZGENE_ACC:51056,ENTREZGENE_ACC:26073,ENTREZGENE_ACC:5976,ENTREZGENE_ACC:6224,ENTREZGENE_ACC:9918,ENTREZGENE_ACC:6924,ENTREZGENE_ACC:11313,ENTREZGENE_ACC:5725,ENTREZGENE_ACC:5238,ENTREZGENE_ACC:4719,ENTREZGENE_ACC:23071,ENTREZGENE_ACC:23279,ENTREZGENE_ACC:6301,ENTREZGENE_ACC:23644,ENTREZGENE…
14.7212	1	!	14.7212	1.9e-15	6461	1643	698	0.425	0.108	TF:M02281	tf	625	Factor: SP1; motif: CCCCKCCCCC 1 ENTREZGENE_ACC:381,ENTREZGENE_ACC:204,ENTREZGENE_ACC:2288,ENTREZGENE_ACC:23028,ENTREZGENE_ACC:5577,ENTREZGENE_ACC:10943,ENTREZGENE_ACC:6224,ENTREZGENE_ACC:9918,ENTREZGENE_ACC:6924,ENTREZGENE_ACC:5725,ENTREZGENE_ACC:58525,ENTREZGENE_ACC:5238,ENTREZGENE_ACC:23376,ENTREZGENE_ACC:1355,ENTREZGENE_ACC:9782,ENTREZGENE_ACC:63932,ENTREZGENE_ACC:477,ENTREZGENE_ACC:23154,ENT…
14.6861	1	!	14.6861	2.06e-15	10341	1643	1025	0.624	0.099	TF:M04748_1	tf	696	Factor: GABP-alpha; motif: AACCGGAAR; match class: 1 1 ENTREZGENE_ACC:8813,ENTREZGENE_ACC:81887,ENTREZGENE_ACC:51056,ENTREZGENE_ACC:381,ENTREZGENE_ACC:2288,ENTREZGENE_ACC:23028,ENTREZGENE_ACC:5965,ENTREZGENE_ACC:10165,ENTREZGENE_ACC:5976,ENTREZGENE_ACC:5577,ENTREZGENE_ACC:10943,ENTREZGENE_ACC:55750,ENTREZGENE_ACC:54623,ENTREZGENE_ACC:60528,ENTREZGENE_ACC:55692,ENTREZGENE_ACC:6224,ENTREZGENE_ACC:7…
14.6021	1	!	14.6021	2.5e-15	7783	1643	812	0.494	0.104	TF:M07354	tf	536	Factor: Egr-1; motif: GCGGGGGCGG 1 ENTREZGENE_ACC:1595,ENTREZGENE_ACC:51056,ENTREZGENE_ACC:381,ENTREZGENE_ACC:2288,ENTREZGENE_ACC:23028,ENTREZGENE_ACC:10165,ENTREZGENE_ACC:996,ENTREZGENE_ACC:5976,ENTREZGENE_ACC:5577,ENTREZGENE_ACC:10943,ENTREZGENE_ACC:55750,ENTREZGENE_ACC:10157,ENTREZGENE_ACC:7812,ENTREZGENE_ACC:9031,ENTREZGENE_ACC:9918,ENTREZGENE_ACC:6924,ENTREZGENE_ACC:11313,ENTREZGENE_ACC:2699…
14.6003	1	!	14.6003	2.51e-15	439	1603	111	0.069	0.253	MIRNA:hsa-miR-74	4-5p	mir	405 hsa-miR-744-5p 1 ENTREZGENE_ACC:2288,ENTREZGENE_ACC:163,ENTREZGENE_ACC:11313,ENTREZGENE_ACC:9782,ENTREZGENE_ACC:2665,ENTREZGENE_ACC:5832,ENTREZGENE_ACC:6141,ENTREZGENE_ACC:8943,ENTREZGENE_ACC:4904,ENTREZGENE_ACC:26986,ENTREZGENE_ACC:6949,ENTREZGENE_ACC:5566,ENTREZGENE_ACC:8243,ENTREZGENE_ACC:2023,ENTREZGENE_ACC:56889,ENTREZGENE_ACC:2932,ENTREZGENE_ACC:10523,ENTREZGENE_ACC:8570,ENTREZGENE_ACC:…
14.5391	1	!	14.5391	2.89e-15	5273	1643	591	0.360	0.112	TF:M00178_0	tf	292	Factor: CREB; motif: NSTGACGTMANN; match class: 0 1 ENTREZGENE_ACC:51056,ENTREZGENE_ACC:381,ENTREZGENE_ACC:204,ENTREZGENE_ACC:23028,ENTREZGENE_ACC:5976,ENTREZGENE_ACC:5577,ENTREZGENE_ACC:10943,ENTREZGENE_ACC:163,ENTREZGENE_ACC:79017,ENTREZGENE_ACC:54623,ENTREZGENE_ACC:10157,ENTREZGENE_ACC:7812,ENTREZGENE_ACC:9918,ENTREZGENE_ACC:5704,ENTREZGENE_ACC:63932,ENTREZGENE_ACC:23154,ENTREZGENE_ACC:2273,EN…
14.4401	1	!	14.4401	3.63e-15	396	1638	90	0.055	0.227	GO:0005925	CC	303	focal adhesion 1 ENTREZGENE_ACC:51056,ENTREZGENE_ACC:2273,ENTREZGENE_ACC:3309,ENTREZGENE_ACC:2665,ENTREZGENE_ACC:6141,ENTREZGENE_ACC:26986,ENTREZGENE_ACC:998,ENTREZGENE_ACC:23011,ENTREZGENE_ACC:6193,ENTREZGENE_ACC:8895,ENTREZGENE_ACC:7205,ENTREZGENE_ACC:118,ENTREZGENE_ACC:7430,ENTREZGENE_ACC:5594,ENTREZGENE_ACC:8874,ENTREZGENE_ACC:5595,ENTREZGENE_ACC:6217,ENTREZGENE_ACC:3315,ENTREZGENE_ACC:28964,…
14.3072	1	!	14.3072	4.93e-15	118	1216	50	0.041	0.424	REAC:R-HSA-24085	22	rea	50 Selenoamino acid metabolism 1 ENTREZGENE_ACC:6224,ENTREZGENE_ACC:6301,ENTREZGENE_ACC:6141,ENTREZGENE_ACC:3735,ENTREZGENE_ACC:6193,ENTREZGENE_ACC:191,ENTREZGENE_ACC:6217,ENTREZGENE_ACC:7965,ENTREZGENE_ACC:6143,ENTREZGENE_ACC:6207,ENTREZGENE_ACC:6206,ENTREZGENE_ACC:6209,ENTREZGENE_ACC:1615,ENTREZGENE_ACC:6146,ENTREZGENE_ACC:6125,ENTREZGENE_ACC:6204,ENTREZGENE_ACC:9521,ENTREZGENE_ACC:25873,ENTREZ…
13.9101	1	!	13.9101	1.23e-14	8640	1643	881	0.536	0.102	TF:M05439_0	tf	105	Factor: RREB-1; motif: GGGWCSA; match class: 0 1 ENTREZGENE_ACC:1595,ENTREZGENE_ACC:51056,ENTREZGENE_ACC:381,ENTREZGENE_ACC:26073,ENTREZGENE_ACC:2288,ENTREZGENE_ACC:23028,ENTREZGENE_ACC:5965,ENTREZGENE_ACC:10165,ENTREZGENE_ACC:5976,ENTREZGENE_ACC:5577,ENTREZGENE_ACC:10943,ENTREZGENE_ACC:55750,ENTREZGENE_ACC:79017,ENTREZGENE_ACC:7812,ENTREZGENE_ACC:5725,ENTREZGENE_ACC:58525,ENTREZGENE_ACC:5536,ENT…
13.7932	1	!	13.7932	1.61e-14	10051	1643	997	0.607	0.099	TF:M08867_0	tf	494	Factor: AP2; motif: GCCYGSGGSN; match class: 0 1 ENTREZGENE_ACC:81887,ENTREZGENE_ACC:1595,ENTREZGENE_ACC:381,ENTREZGENE_ACC:26073,ENTREZGENE_ACC:204,ENTREZGENE_ACC:2288,ENTREZGENE_ACC:23028,ENTREZGENE_ACC:5965,ENTREZGENE_ACC:5976,ENTREZGENE_ACC:5577,ENTREZGENE_ACC:10943,ENTREZGENE_ACC:55750,ENTREZGENE_ACC:9031,ENTREZGENE_ACC:9918,ENTREZGENE_ACC:6924,ENTREZGENE_ACC:11313,ENTREZGENE_ACC:26993,ENTRE…
13.4214	1	!	13.4214	3.79e-14	2185	1643	291	0.177	0.133	TF:M00032_1	tf	43	Factor: c-Ets-1(p54); motif: NCMGGAWGYN; match class: 1 1 ENTREZGENE_ACC:8813,ENTREZGENE_ACC:81887,ENTREZGENE_ACC:26073,ENTREZGENE_ACC:996,ENTREZGENE_ACC:60528,ENTREZGENE_ACC:6224,ENTREZGENE_ACC:9918,ENTREZGENE_ACC:11313,ENTREZGENE_ACC:5725,ENTREZGENE_ACC:5238,ENTREZGENE_ACC:477,ENTREZGENE_ACC:6050,ENTREZGENE_ACC:23223,ENTREZGENE_ACC:54969,ENTREZGENE_ACC:8943,ENTREZGENE_ACC:4710,ENTREZGENE_ACC:86…
13.209	1	!	13.209	6.18e-14	79	759	52	0.069	0.658	CORUM:1181	cor	268	C complex spliceosome 1 ENTREZGENE_ACC:9716,ENTREZGENE_ACC:23517,ENTREZGENE_ACC:9410,ENTREZGENE_ACC:1659,ENTREZGENE_ACC:26986,ENTREZGENE_ACC:55094,ENTREZGENE_ACC:56949,ENTREZGENE_ACC:55696,ENTREZGENE_ACC:10992,ENTREZGENE_ACC:3183,ENTREZGENE_ACC:988,ENTREZGENE_ACC:4670,ENTREZGENE_ACC:10291,ENTREZGENE_ACC:8220,ENTREZGENE_ACC:24144,ENTREZGENE_ACC:22938,ENTREZGENE_ACC:5411,ENTREZGENE_ACC:24148,ENTREZ…
13.082	1	!	13.082	8.28e-14	10627	1643	1040	0.633	0.098	TF:M00189	tf	505	Factor: AP-2; motif: MKCCCSCNGGCG 1 ENTREZGENE_ACC:81887,ENTREZGENE_ACC:51056,ENTREZGENE_ACC:381,ENTREZGENE_ACC:26073,ENTREZGENE_ACC:2288,ENTREZGENE_ACC:23028,ENTREZGENE_ACC:10165,ENTREZGENE_ACC:5976,ENTREZGENE_ACC:5577,ENTREZGENE_ACC:10943,ENTREZGENE_ACC:55750,ENTREZGENE_ACC:55692,ENTREZGENE_ACC:6224,ENTREZGENE_ACC:9031,ENTREZGENE_ACC:9918,ENTREZGENE_ACC:6924,ENTREZGENE_ACC:26993,ENTREZGENE_ACC:…
13.0496	1	!	13.0496	8.92e-14	7304	1643	763	0.464	0.104	TF:M00245	tf	395	Factor: Egr-3; motif: NTGCGTGGGCGK 1 ENTREZGENE_ACC:1595,ENTREZGENE_ACC:51056,ENTREZGENE_ACC:26073,ENTREZGENE_ACC:204,ENTREZGENE_ACC:2288,ENTREZGENE_ACC:5965,ENTREZGENE_ACC:996,ENTREZGENE_ACC:10943,ENTREZGENE_ACC:79017,ENTREZGENE_ACC:60528,ENTREZGENE_ACC:7384,ENTREZGENE_ACC:9918,ENTREZGENE_ACC:11313,ENTREZGENE_ACC:26993,ENTREZGENE_ACC:5704,ENTREZGENE_ACC:23376,ENTREZGENE_ACC:1355,ENTREZGENE_ACC:8…
12.9706	1	!	12.9706	1.07e-13	7869	1643	811	0.494	0.103	TF:M08767	tf	608	Factor: HES-1; motif: GNCACGTGNC 1 ENTREZGENE_ACC:51056,ENTREZGENE_ACC:204,ENTREZGENE_ACC:23028,ENTREZGENE_ACC:10165,ENTREZGENE_ACC:5577,ENTREZGENE_ACC:10943,ENTREZGENE_ACC:163,ENTREZGENE_ACC:79017,ENTREZGENE_ACC:7812,ENTREZGENE_ACC:26993,ENTREZGENE_ACC:5725,ENTREZGENE_ACC:5704,ENTREZGENE_ACC:8540,ENTREZGENE_ACC:63932,ENTREZGENE_ACC:2273,ENTREZGENE_ACC:6050,ENTREZGENE_ACC:4719,ENTREZGENE_ACC:5852…
12.9666	1	!	12.9666	1.08e-13	4243	1643	489	0.298	0.115	TF:M07034_0	tf	326	Factor: ATF-1; motif: NNNTGACGTNNN; match class: 0 1 ENTREZGENE_ACC:8813,ENTREZGENE_ACC:51056,ENTREZGENE_ACC:381,ENTREZGENE_ACC:23028,ENTREZGENE_ACC:5976,ENTREZGENE_ACC:5577,ENTREZGENE_ACC:10943,ENTREZGENE_ACC:163,ENTREZGENE_ACC:79017,ENTREZGENE_ACC:54623,ENTREZGENE_ACC:60528,ENTREZGENE_ACC:10157,ENTREZGENE_ACC:9918,ENTREZGENE_ACC:5704,ENTREZGENE_ACC:23376,ENTREZGENE_ACC:63932,ENTREZGENE_ACC:2273…
12.9208	1	!	12.9208	1.2e-13	89	1216	41	0.034	0.461	REAC:R-HSA-33715	56	rea	341 Cellular response to heat stress 1 ENTREZGENE_ACC:2288,ENTREZGENE_ACC:23279,ENTREZGENE_ACC:3309,ENTREZGENE_ACC:7175,ENTREZGENE_ACC:55746,ENTREZGENE_ACC:3320,ENTREZGENE_ACC:2932,ENTREZGENE_ACC:81929,ENTREZGENE_ACC:10762,ENTREZGENE_ACC:8086,ENTREZGENE_ACC:3326,ENTREZGENE_ACC:23411,ENTREZGENE_ACC:5594,ENTREZGENE_ACC:2033,ENTREZGENE_ACC:8480,ENTREZGENE_ACC:5595,ENTREZGENE_ACC:9688,ENTREZGENE_ACC:…
12.9136	1	!	12.9136	1.22e-13	3957	1643	462	0.281	0.117	TF:M01253_0	tf	525	Factor: CNOT3; motif: GGCCGCGSSS; match class: 0 1 ENTREZGENE_ACC:51056,ENTREZGENE_ACC:381,ENTREZGENE_ACC:26073,ENTREZGENE_ACC:23028,ENTREZGENE_ACC:5577,ENTREZGENE_ACC:10943,ENTREZGENE_ACC:9031,ENTREZGENE_ACC:6924,ENTREZGENE_ACC:5725,ENTREZGENE_ACC:23376,ENTREZGENE_ACC:6050,ENTREZGENE_ACC:9774,ENTREZGENE_ACC:23279,ENTREZGENE_ACC:8498,ENTREZGENE_ACC:8452,ENTREZGENE_ACC:7204,ENTREZGENE_ACC:23196,EN…
12.8182	1	!	12.8182	1.52e-13	7949	1643	817	0.497	0.103	TF:M05386_0	tf	53	Factor: KLF17; motif: NGGGCGG; match class: 0 1 ENTREZGENE_ACC:1595,ENTREZGENE_ACC:51056,ENTREZGENE_ACC:381,ENTREZGENE_ACC:204,ENTREZGENE_ACC:2288,ENTREZGENE_ACC:10165,ENTREZGENE_ACC:55750,ENTREZGENE_ACC:79017,ENTREZGENE_ACC:54623,ENTREZGENE_ACC:55692,ENTREZGENE_ACC:9031,ENTREZGENE_ACC:7384,ENTREZGENE_ACC:9918,ENTREZGENE_ACC:11313,ENTREZGENE_ACC:5725,ENTREZGENE_ACC:58525,ENTREZGENE_ACC:5238,ENTRE…
12.8182	1	!	12.8182	1.52e-13	7949	1643	817	0.497	0.103	TF:M05499_0	tf	97	Factor: LKLF; motif: NGGGCGG; match class: 0 1 ENTREZGENE_ACC:1595,ENTREZGENE_ACC:51056,ENTREZGENE_ACC:381,ENTREZGENE_ACC:204,ENTREZGENE_ACC:2288,ENTREZGENE_ACC:10165,ENTREZGENE_ACC:55750,ENTREZGENE_ACC:79017,ENTREZGENE_ACC:54623,ENTREZGENE_ACC:55692,ENTREZGENE_ACC:9031,ENTREZGENE_ACC:7384,ENTREZGENE_ACC:9918,ENTREZGENE_ACC:11313,ENTREZGENE_ACC:5725,ENTREZGENE_ACC:58525,ENTREZGENE_ACC:5238,ENTREZ…
12.7235	1	!	12.7235	1.89e-13	7814	1643	805	0.490	0.103	TF:M00982	tf	576	Factor: KROX; motif: CCCGCCCCCRCCCC 1 ENTREZGENE_ACC:51056,ENTREZGENE_ACC:381,ENTREZGENE_ACC:204,ENTREZGENE_ACC:2288,ENTREZGENE_ACC:23028,ENTREZGENE_ACC:5965,ENTREZGENE_ACC:10165,ENTREZGENE_ACC:5577,ENTREZGENE_ACC:10943,ENTREZGENE_ACC:55750,ENTREZGENE_ACC:54623,ENTREZGENE_ACC:10157,ENTREZGENE_ACC:7812,ENTREZGENE_ACC:9031,ENTREZGENE_ACC:6924,ENTREZGENE_ACC:11313,ENTREZGENE_ACC:26993,ENTREZGENE_ACC…
12.684	1	!	12.684	2.07e-13	6270	1643	671	0.408	0.107	TF:M07129_0	tf	244	Factor: Sp2; motif: GYCCCGCCYCYNNNN; match class: 0 1 ENTREZGENE_ACC:51056,ENTREZGENE_ACC:381,ENTREZGENE_ACC:204,ENTREZGENE_ACC:2288,ENTREZGENE_ACC:23028,ENTREZGENE_ACC:5577,ENTREZGENE_ACC:10943,ENTREZGENE_ACC:55750,ENTREZGENE_ACC:79017,ENTREZGENE_ACC:54623,ENTREZGENE_ACC:60528,ENTREZGENE_ACC:9031,ENTREZGENE_ACC:9918,ENTREZGENE_ACC:5725,ENTREZGENE_ACC:58525,ENTREZGENE_ACC:5238,ENTREZGENE_ACC:9782…
12.6819	1	!	12.6819	2.08e-13	4182	1643	482	0.293	0.115	TF:M01593	tf	165	Factor: Zfx; motif: SNSCAGGCCKCGSCSS 1 ENTREZGENE_ACC:26073,ENTREZGENE_ACC:2288,ENTREZGENE_ACC:996,ENTREZGENE_ACC:5976,ENTREZGENE_ACC:54623,ENTREZGENE_ACC:60528,ENTREZGENE_ACC:9031,ENTREZGENE_ACC:5725,ENTREZGENE_ACC:58525,ENTREZGENE_ACC:23154,ENTREZGENE_ACC:9716,ENTREZGENE_ACC:6050,ENTREZGENE_ACC:11231,ENTREZGENE_ACC:23633,ENTREZGENE_ACC:8452,ENTREZGENE_ACC:84245,ENTREZGENE_ACC:23196,ENTREZGENE_A…
12.6615	1	!	12.6615	2.18e-13	3379	1643	406	0.247	0.120	TF:M03969_0	tf	16	Factor: ELF5; motif: ANSMGGAAGTN; match class: 0 1 ENTREZGENE_ACC:8813,ENTREZGENE_ACC:51056,ENTREZGENE_ACC:5965,ENTREZGENE_ACC:10165,ENTREZGENE_ACC:60528,ENTREZGENE_ACC:6224,ENTREZGENE_ACC:7812,ENTREZGENE_ACC:9918,ENTREZGENE_ACC:11313,ENTREZGENE_ACC:5536,ENTREZGENE_ACC:5238,ENTREZGENE_ACC:23376,ENTREZGENE_ACC:1355,ENTREZGENE_ACC:9782,ENTREZGENE_ACC:63932,ENTREZGENE_ACC:9716,ENTREZGENE_ACC:6050,EN…
12.5952	1	!	12.5952	2.54e-13	8686	1643	878	0.534	0.101	TF:M04953	tf	10	Factor: Sp1; motif: GGNDGGRGGCGGGG 1 ENTREZGENE_ACC:51056,ENTREZGENE_ACC:381,ENTREZGENE_ACC:204,ENTREZGENE_ACC:2288,ENTREZGENE_ACC:5976,ENTREZGENE_ACC:5577,ENTREZGENE_ACC:10943,ENTREZGENE_ACC:10157,ENTREZGENE_ACC:6224,ENTREZGENE_ACC:9031,ENTREZGENE_ACC:7384,ENTREZGENE_ACC:9918,ENTREZGENE_ACC:11313,ENTREZGENE_ACC:26993,ENTREZGENE_ACC:5725,ENTREZGENE_ACC:58525,ENTREZGENE_ACC:5238,ENTREZGENE_ACC:233…
12.5361	1	!	12.5361	2.91e-13	6007	1643	647	0.394	0.108	TF:M03922_0	tf	481	Factor: SP4; motif: NWRGCCACGCCCMCTYN; match class: 0 1 ENTREZGENE_ACC:1595,ENTREZGENE_ACC:51056,ENTREZGENE_ACC:381,ENTREZGENE_ACC:2288,ENTREZGENE_ACC:23028,ENTREZGENE_ACC:996,ENTREZGENE_ACC:5577,ENTREZGENE_ACC:10943,ENTREZGENE_ACC:60528,ENTREZGENE_ACC:7812,ENTREZGENE_ACC:9918,ENTREZGENE_ACC:58525,ENTREZGENE_ACC:5238,ENTREZGENE_ACC:2273,ENTREZGENE_ACC:6050,ENTREZGENE_ACC:58528,ENTREZGENE_ACC:9774…
12.5072	1	!	12.5072	3.11e-13	8489	1643	861	0.524	0.101	TF:M00024	tf	430	Factor: E2F-1; motif: TWSGCGCGAAAAYKR 1 ENTREZGENE_ACC:8813,ENTREZGENE_ACC:1595,ENTREZGENE_ACC:381,ENTREZGENE_ACC:204,ENTREZGENE_ACC:23028,ENTREZGENE_ACC:5976,ENTREZGENE_ACC:10943,ENTREZGENE_ACC:163,ENTREZGENE_ACC:54623,ENTREZGENE_ACC:10157,ENTREZGENE_ACC:6224,ENTREZGENE_ACC:7812,ENTREZGENE_ACC:7384,ENTREZGENE_ACC:9918,ENTREZGENE_ACC:11313,ENTREZGENE_ACC:5238,ENTREZGENE_ACC:23376,ENTREZGENE_ACC:1…
12.3747	1	!	12.3747	4.22e-13	298	1603	82	0.051	0.275	MIRNA:hsa-miR-32	4-5p	mir	616 hsa-miR-324-5p 1 ENTREZGENE_ACC:58525,ENTREZGENE_ACC:4719,ENTREZGENE_ACC:23279,ENTREZGENE_ACC:2296,ENTREZGENE_ACC:1431,ENTREZGENE_ACC:11218,ENTREZGENE_ACC:3843,ENTREZGENE_ACC:23013,ENTREZGENE_ACC:6949,ENTREZGENE_ACC:2975,ENTREZGENE_ACC:3205,ENTREZGENE_ACC:25929,ENTREZGENE_ACC:5705,ENTREZGENE_ACC:10992,ENTREZGENE_ACC:23193,ENTREZGENE_ACC:54187,ENTREZGENE_ACC:6319,ENTREZGENE_ACC:4522,ENTREZGENE…
12.2882	1	!	12.2882	5.15e-13	6350	1643	676	0.411	0.106	TF:M00237	tf	253	Factor: AhR:Arnt; motif: GRGKATYGCGTGMCWNSCC 1 ENTREZGENE_ACC:381,ENTREZGENE_ACC:204,ENTREZGENE_ACC:2288,ENTREZGENE_ACC:23028,ENTREZGENE_ACC:10165,ENTREZGENE_ACC:996,ENTREZGENE_ACC:5976,ENTREZGENE_ACC:10943,ENTREZGENE_ACC:9031,ENTREZGENE_ACC:9918,ENTREZGENE_ACC:6924,ENTREZGENE_ACC:26993,ENTREZGENE_ACC:5725,ENTREZGENE_ACC:5704,ENTREZGENE_ACC:23376,ENTREZGENE_ACC:2273,ENTREZGENE_ACC:6050,ENTREZGENE…
12.2684	1	!	12.2684	5.39e-13	73	1216	36	0.030	0.493	REAC:R-HSA-11694	10	rea	512 Antiviral mechanism by IFN-stimulated genes 1 ENTREZGENE_ACC:23279,ENTREZGENE_ACC:7175,ENTREZGENE_ACC:5610,ENTREZGENE_ACC:55746,ENTREZGENE_ACC:81929,ENTREZGENE_ACC:10762,ENTREZGENE_ACC:8086,ENTREZGENE_ACC:8480,ENTREZGENE_ACC:3839,ENTREZGENE_ACC:5595,ENTREZGENE_ACC:9688,ENTREZGENE_ACC:3837,ENTREZGENE_ACC:4927,ENTREZGENE_ACC:4928,ENTREZGENE_ACC:57122,ENTREZGENE_ACC:9631,ENTREZGENE_ACC:3836,ENTR…
12.2636	1	!	12.2636	5.45e-13	339	1603	89	0.056	0.263	MIRNA:hsa-miR-32	4-3p	mir	270 hsa-miR-324-3p 1 ENTREZGENE_ACC:5315,ENTREZGENE_ACC:27440,ENTREZGENE_ACC:7879,ENTREZGENE_ACC:3320,ENTREZGENE_ACC:6193,ENTREZGENE_ACC:10075,ENTREZGENE_ACC:11332,ENTREZGENE_ACC:22931,ENTREZGENE_ACC:6576,ENTREZGENE_ACC:26088,ENTREZGENE_ACC:6305,ENTREZGENE_ACC:23170,ENTREZGENE_ACC:5905,ENTREZGENE_ACC:81502,ENTREZGENE_ACC:10483,ENTREZGENE_ACC:5230,ENTREZGENE_ACC:5432,ENTREZGENE_ACC:4173,ENTREZGENE…
12.2277	1	!	12.2277	5.92e-13	5242	1643	577	0.351	0.110	TF:M00039	tf	164	Factor: CREB; motif: TGACGTMA 1 ENTREZGENE_ACC:8813,ENTREZGENE_ACC:81887,ENTREZGENE_ACC:51056,ENTREZGENE_ACC:381,ENTREZGENE_ACC:23028,ENTREZGENE_ACC:5976,ENTREZGENE_ACC:5577,ENTREZGENE_ACC:10943,ENTREZGENE_ACC:163,ENTREZGENE_ACC:79017,ENTREZGENE_ACC:54623,ENTREZGENE_ACC:60528,ENTREZGENE_ACC:10157,ENTREZGENE_ACC:9918,ENTREZGENE_ACC:5704,ENTREZGENE_ACC:23376,ENTREZGENE_ACC:63932,ENTREZGENE_ACC:2315…
12.1379	1	!	12.1379	7.28e-13	1318	1643	195	0.119	0.148	TF:M03987_0	tf	367	Factor: FEV; motif: ACCGGAAGTN; match class: 0 1 ENTREZGENE_ACC:8813,ENTREZGENE_ACC:81887,ENTREZGENE_ACC:26073,ENTREZGENE_ACC:54623,ENTREZGENE_ACC:60528,ENTREZGENE_ACC:9918,ENTREZGENE_ACC:11313,ENTREZGENE_ACC:9716,ENTREZGENE_ACC:6050,ENTREZGENE_ACC:4719,ENTREZGENE_ACC:23644,ENTREZGENE_ACC:23223,ENTREZGENE_ACC:81671,ENTREZGENE_ACC:8621,ENTREZGENE_ACC:1994,ENTREZGENE_ACC:6949,ENTREZGENE_ACC:7515,EN…
12.1302	1	!	12.1302	7.41e-13	3825	1643	446	0.271	0.117	TF:M00338	tf	116	Factor: ATF; motif: NTGACGTCANYS 1 ENTREZGENE_ACC:51056,ENTREZGENE_ACC:5976,ENTREZGENE_ACC:5577,ENTREZGENE_ACC:10943,ENTREZGENE_ACC:163,ENTREZGENE_ACC:79017,ENTREZGENE_ACC:54623,ENTREZGENE_ACC:60528,ENTREZGENE_ACC:10157,ENTREZGENE_ACC:9918,ENTREZGENE_ACC:5704,ENTREZGENE_ACC:23376,ENTREZGENE_ACC:63932,ENTREZGENE_ACC:23154,ENTREZGENE_ACC:2273,ENTREZGENE_ACC:6050,ENTREZGENE_ACC:23071,ENTREZGENE_ACC:…
12.0477	1	!	12.0477	8.96e-13	7145	1643	744	0.453	0.104	TF:M07397_0	tf	287	Factor: ZBP89; motif: CCCCKCCCCCNN; match class: 0 1 ENTREZGENE_ACC:381,ENTREZGENE_ACC:204,ENTREZGENE_ACC:2288,ENTREZGENE_ACC:23028,ENTREZGENE_ACC:5577,ENTREZGENE_ACC:10943,ENTREZGENE_ACC:6224,ENTREZGENE_ACC:9918,ENTREZGENE_ACC:6924,ENTREZGENE_ACC:5725,ENTREZGENE_ACC:58525,ENTREZGENE_ACC:5536,ENTREZGENE_ACC:5238,ENTREZGENE_ACC:23376,ENTREZGENE_ACC:1355,ENTREZGENE_ACC:9782,ENTREZGENE_ACC:23154,ENT…
11.9747	1	!	11.9747	1.06e-12	1142	1643	175	0.107	0.153	TF:M03985	tf	110	Factor: ETV6; motif: NSCGGAAGTR 1 ENTREZGENE_ACC:51056,ENTREZGENE_ACC:23376,ENTREZGENE_ACC:5982,ENTREZGENE_ACC:81671,ENTREZGENE_ACC:8621,ENTREZGENE_ACC:7158,ENTREZGENE_ACC:998,ENTREZGENE_ACC:7879,ENTREZGENE_ACC:6932,ENTREZGENE_ACC:57092,ENTREZGENE_ACC:51593,ENTREZGENE_ACC:5705,ENTREZGENE_ACC:4849,ENTREZGENE_ACC:9878,ENTREZGENE_ACC:7430,ENTREZGENE_ACC:5714,ENTREZGENE_ACC:26088,ENTREZGENE_ACC:4809,…
11.8928	1	!	11.8928	1.28e-12	8600	1643	867	0.528	0.101	TF:M05444	tf	550	Factor: CPBP; motif: NGGGCGG 1 ENTREZGENE_ACC:1595,ENTREZGENE_ACC:51056,ENTREZGENE_ACC:381,ENTREZGENE_ACC:26073,ENTREZGENE_ACC:2288,ENTREZGENE_ACC:23028,ENTREZGENE_ACC:5965,ENTREZGENE_ACC:10165,ENTREZGENE_ACC:5577,ENTREZGENE_ACC:10943,ENTREZGENE_ACC:163,ENTREZGENE_ACC:55750,ENTREZGENE_ACC:54623,ENTREZGENE_ACC:10157,ENTREZGENE_ACC:9031,ENTREZGENE_ACC:7384,ENTREZGENE_ACC:6924,ENTREZGENE_ACC:5725,EN…
11.8928	1	!	11.8928	1.28e-12	8600	1643	867	0.528	0.101	TF:M05361_0	tf	130	Factor: Sp6; motif: WGGGCGG; match class: 0 1 ENTREZGENE_ACC:1595,ENTREZGENE_ACC:51056,ENTREZGENE_ACC:381,ENTREZGENE_ACC:26073,ENTREZGENE_ACC:2288,ENTREZGENE_ACC:23028,ENTREZGENE_ACC:5965,ENTREZGENE_ACC:10165,ENTREZGENE_ACC:5577,ENTREZGENE_ACC:10943,ENTREZGENE_ACC:163,ENTREZGENE_ACC:55750,ENTREZGENE_ACC:54623,ENTREZGENE_ACC:10157,ENTREZGENE_ACC:9031,ENTREZGENE_ACC:7384,ENTREZGENE_ACC:6924,ENTREZG…
11.8928	1	!	11.8928	1.28e-12	8600	1643	867	0.528	0.101	TF:M05332	tf	90	Factor: Sp2; motif: WGGGCGG 1 ENTREZGENE_ACC:1595,ENTREZGENE_ACC:51056,ENTREZGENE_ACC:381,ENTREZGENE_ACC:26073,ENTREZGENE_ACC:2288,ENTREZGENE_ACC:23028,ENTREZGENE_ACC:5965,ENTREZGENE_ACC:10165,ENTREZGENE_ACC:5577,ENTREZGENE_ACC:10943,ENTREZGENE_ACC:163,ENTREZGENE_ACC:55750,ENTREZGENE_ACC:54623,ENTREZGENE_ACC:10157,ENTREZGENE_ACC:9031,ENTREZGENE_ACC:7384,ENTREZGENE_ACC:6924,ENTREZGENE_ACC:5725,ENT…
11.7852	1	!	11.7852	1.64e-12	5601	1643	607	0.369	0.108	TF:M00917_0	tf	52	Factor: CREB; motif: CNNTGACGTMA; match class: 0 1 ENTREZGENE_ACC:8813,ENTREZGENE_ACC:81887,ENTREZGENE_ACC:51056,ENTREZGENE_ACC:381,ENTREZGENE_ACC:23028,ENTREZGENE_ACC:5976,ENTREZGENE_ACC:5577,ENTREZGENE_ACC:10943,ENTREZGENE_ACC:163,ENTREZGENE_ACC:79017,ENTREZGENE_ACC:54623,ENTREZGENE_ACC:60528,ENTREZGENE_ACC:10157,ENTREZGENE_ACC:7812,ENTREZGENE_ACC:9918,ENTREZGENE_ACC:5704,ENTREZGENE_ACC:23376,E…
11.4634	1	!	11.4634	3.44e-12	4115	1643	470	0.286	0.114	TF:M03544	tf	17	Factor: CREB1; motif: NNNNACGTCANN 1 ENTREZGENE_ACC:8813,ENTREZGENE_ACC:51056,ENTREZGENE_ACC:381,ENTREZGENE_ACC:23028,ENTREZGENE_ACC:5976,ENTREZGENE_ACC:5577,ENTREZGENE_ACC:10943,ENTREZGENE_ACC:163,ENTREZGENE_ACC:79017,ENTREZGENE_ACC:54623,ENTREZGENE_ACC:10157,ENTREZGENE_ACC:9918,ENTREZGENE_ACC:5704,ENTREZGENE_ACC:63932,ENTREZGENE_ACC:23154,ENTREZGENE_ACC:2273,ENTREZGENE_ACC:6050,ENTREZGENE_ACC:2…
11.2233	1	!	11.2233	5.98e-12	3499	1643	411	0.250	0.117	TF:M07312	tf	347	Factor: ATF-2; motif: NNTGACGTCAN 1 ENTREZGENE_ACC:51056,ENTREZGENE_ACC:381,ENTREZGENE_ACC:5976,ENTREZGENE_ACC:5577,ENTREZGENE_ACC:10943,ENTREZGENE_ACC:163,ENTREZGENE_ACC:79017,ENTREZGENE_ACC:54623,ENTREZGENE_ACC:10157,ENTREZGENE_ACC:9918,ENTREZGENE_ACC:5704,ENTREZGENE_ACC:63932,ENTREZGENE_ACC:23154,ENTREZGENE_ACC:2273,ENTREZGENE_ACC:6050,ENTREZGENE_ACC:23071,ENTREZGENE_ACC:11231,ENTREZGENE_ACC:2…
11.0269	1	!	11.0269	9.4e-12	1351	1643	195	0.119	0.144	TF:M08020_0	tf	191	Factor: YY2; motif: NNCCGCCATTW; match class: 0 1 ENTREZGENE_ACC:1595,ENTREZGENE_ACC:10165,ENTREZGENE_ACC:10943,ENTREZGENE_ACC:9031,ENTREZGENE_ACC:5725,ENTREZGENE_ACC:23376,ENTREZGENE_ACC:8498,ENTREZGENE_ACC:23644,ENTREZGENE_ACC:23517,ENTREZGENE_ACC:55749,ENTREZGENE_ACC:23063,ENTREZGENE_ACC:8943,ENTREZGENE_ACC:3843,ENTREZGENE_ACC:4904,ENTREZGENE_ACC:5165,ENTREZGENE_ACC:25885,ENTREZGENE_ACC:5217,E…
11.0092	1	!	11.0092	9.79e-12	1214	1643	180	0.110	0.148	TF:M03972	tf	98	Factor: ELK3; motif: ACCGGAAGTN 1 ENTREZGENE_ACC:81887,ENTREZGENE_ACC:26073,ENTREZGENE_ACC:54623,ENTREZGENE_ACC:9918,ENTREZGENE_ACC:11313,ENTREZGENE_ACC:9716,ENTREZGENE_ACC:6050,ENTREZGENE_ACC:4719,ENTREZGENE_ACC:23644,ENTREZGENE_ACC:23223,ENTREZGENE_ACC:81671,ENTREZGENE_ACC:8621,ENTREZGENE_ACC:1994,ENTREZGENE_ACC:6949,ENTREZGENE_ACC:65993,ENTREZGENE_ACC:56889,ENTREZGENE_ACC:4898,ENTREZGENE_ACC:6…
10.7959	1	!	10.7959	1.6e-11	7914	1643	803	0.489	0.101	TF:M00322_0	tf	592	Factor: c-Myc:Max; motif: GCCAYGYGSN; match class: 0 1 ENTREZGENE_ACC:1595,ENTREZGENE_ACC:51056,ENTREZGENE_ACC:204,ENTREZGENE_ACC:2288,ENTREZGENE_ACC:5965,ENTREZGENE_ACC:5976,ENTREZGENE_ACC:10943,ENTREZGENE_ACC:79017,ENTREZGENE_ACC:60528,ENTREZGENE_ACC:7812,ENTREZGENE_ACC:7384,ENTREZGENE_ACC:9918,ENTREZGENE_ACC:6924,ENTREZGENE_ACC:11313,ENTREZGENE_ACC:5725,ENTREZGENE_ACC:5704,ENTREZGENE_ACC:1355,…
10.7878	1	!	10.7878	1.63e-11	6728	1643	701	0.427	0.104	TF:M01873_0	tf	471	Factor: Egr-1; motif: GCGGGGGCGG; match class: 0 1 ENTREZGENE_ACC:1595,ENTREZGENE_ACC:51056,ENTREZGENE_ACC:381,ENTREZGENE_ACC:2288,ENTREZGENE_ACC:10165,ENTREZGENE_ACC:996,ENTREZGENE_ACC:5976,ENTREZGENE_ACC:5577,ENTREZGENE_ACC:10943,ENTREZGENE_ACC:163,ENTREZGENE_ACC:10157,ENTREZGENE_ACC:6924,ENTREZGENE_ACC:11313,ENTREZGENE_ACC:26993,ENTREZGENE_ACC:5725,ENTREZGENE_ACC:58525,ENTREZGENE_ACC:5704,ENTR…
10.7799	1	!	10.7799	1.66e-11	1121	1643	169	0.103	0.151	TF:M07209_0	tf	63	Factor: ELK4; motif: NCRCTTCCGGN; match class: 0 1 ENTREZGENE_ACC:81887,ENTREZGENE_ACC:54623,ENTREZGENE_ACC:11313,ENTREZGENE_ACC:1355,ENTREZGENE_ACC:4719,ENTREZGENE_ACC:23071,ENTREZGENE_ACC:23279,ENTREZGENE_ACC:23644,ENTREZGENE_ACC:23223,ENTREZGENE_ACC:81671,ENTREZGENE_ACC:8621,ENTREZGENE_ACC:1659,ENTREZGENE_ACC:6949,ENTREZGENE_ACC:56889,ENTREZGENE_ACC:6932,ENTREZGENE_ACC:9689,ENTREZGENE_ACC:1026…
10.4828	1	!	10.4828	3.29e-11	119	1216	45	0.037	0.378	REAC:R-HSA-69239		rea	572 Synthesis of DNA 1 ENTREZGENE_ACC:996,ENTREZGENE_ACC:5704,ENTREZGENE_ACC:5982,ENTREZGENE_ACC:7321,ENTREZGENE_ACC:4171,ENTREZGENE_ACC:4175,ENTREZGENE_ACC:5705,ENTREZGENE_ACC:5714,ENTREZGENE_ACC:4174,ENTREZGENE_ACC:9978,ENTREZGENE_ACC:5706,ENTREZGENE_ACC:5700,ENTREZGENE_ACC:5716,ENTREZGENE_ACC:5422,ENTREZGENE_ACC:5713,ENTREZGENE_ACC:4173,ENTREZGENE_ACC:3978,ENTREZGENE_ACC:5709,ENTREZGENE_ACC:57…
10.4012	1	!	10.4012	3.97e-11	119	1603	44	0.027	0.370	MIRNA:hsa-miR-12	96-5p	mir	82 hsa-miR-1296-5p 1 ENTREZGENE_ACC:54623,ENTREZGENE_ACC:7384,ENTREZGENE_ACC:58525,ENTREZGENE_ACC:5476,ENTREZGENE_ACC:3843,ENTREZGENE_ACC:4904,ENTREZGENE_ACC:4171,ENTREZGENE_ACC:2975,ENTREZGENE_ACC:23193,ENTREZGENE_ACC:8086,ENTREZGENE_ACC:57680,ENTREZGENE_ACC:6217,ENTREZGENE_ACC:10652,ENTREZGENE_ACC:3837,ENTREZGENE_ACC:5573,ENTREZGENE_ACC:1656,ENTREZGENE_ACC:55832,ENTREZGENE_ACC:6421,ENTREZGENE_A…
10.3778	1	!	10.3778	4.19e-11	4270	1643	479	0.292	0.112	TF:M07248	tf	19	Factor: CREB1; motif: NNNNTGACGTNANNN 1 ENTREZGENE_ACC:8813,ENTREZGENE_ACC:51056,ENTREZGENE_ACC:381,ENTREZGENE_ACC:23028,ENTREZGENE_ACC:5976,ENTREZGENE_ACC:5577,ENTREZGENE_ACC:10943,ENTREZGENE_ACC:163,ENTREZGENE_ACC:79017,ENTREZGENE_ACC:54623,ENTREZGENE_ACC:60528,ENTREZGENE_ACC:10157,ENTREZGENE_ACC:9918,ENTREZGENE_ACC:5704,ENTREZGENE_ACC:23376,ENTREZGENE_ACC:63932,ENTREZGENE_ACC:23154,ENTREZGENE_…
10.1512	1	!	10.1512	7.06e-11	817	1603	158	0.099	0.193	MIRNA:hsa-miR-21	8-5p	mir	193 hsa-miR-218-5p 1 ENTREZGENE_ACC:1355,ENTREZGENE_ACC:4719,ENTREZGENE_ACC:8498,ENTREZGENE_ACC:8452,ENTREZGENE_ACC:7175,ENTREZGENE_ACC:6433,ENTREZGENE_ACC:3843,ENTREZGENE_ACC:1994,ENTREZGENE_ACC:5315,ENTREZGENE_ACC:25885,ENTREZGENE_ACC:5217,ENTREZGENE_ACC:6949,ENTREZGENE_ACC:537,ENTREZGENE_ACC:26528,ENTREZGENE_ACC:29894,ENTREZGENE_ACC:7037,ENTREZGENE_ACC:4905,ENTREZGENE_ACC:51593,ENTREZGENE_ACC:…
10.1475	1	!	10.1475	7.12e-11	324	1603	82	0.051	0.253	MIRNA:hsa-miR-23	b-3p	mir	528 hsa-miR-23b-3p 1 ENTREZGENE_ACC:23028,ENTREZGENE_ACC:7812,ENTREZGENE_ACC:58528,ENTREZGENE_ACC:79832,ENTREZGENE_ACC:617,ENTREZGENE_ACC:38,ENTREZGENE_ACC:7514,ENTREZGENE_ACC:3842,ENTREZGENE_ACC:5351,ENTREZGENE_ACC:23193,ENTREZGENE_ACC:23411,ENTREZGENE_ACC:1399,ENTREZGENE_ACC:4809,ENTREZGENE_ACC:6305,ENTREZGENE_ACC:2033,ENTREZGENE_ACC:5411,ENTREZGENE_ACC:24148,ENTREZGENE_ACC:760,ENTREZGENE_ACC:3…
10.1469	1	!	10.1469	7.13e-11	1022	1643	156	0.095	0.153	TF:M03979_0	tf	224	Factor: ETV1; motif: ACCGGAAGTN; match class: 0 1 ENTREZGENE_ACC:81887,ENTREZGENE_ACC:26073,ENTREZGENE_ACC:996,ENTREZGENE_ACC:9918,ENTREZGENE_ACC:11313,ENTREZGENE_ACC:6301,ENTREZGENE_ACC:2665,ENTREZGENE_ACC:81671,ENTREZGENE_ACC:8621,ENTREZGENE_ACC:1994,ENTREZGENE_ACC:6596,ENTREZGENE_ACC:56949,ENTREZGENE_ACC:56889,ENTREZGENE_ACC:2975,ENTREZGENE_ACC:4898,ENTREZGENE_ACC:7520,ENTREZGENE_ACC:6932,ENTR…
10.0878	1	!	10.0878	8.17e-11	1395	1216	246	0.202	0.176	REAC:R-HSA-74160		rea	123 Gene expression (Transcription) 1 ENTREZGENE_ACC:54623,ENTREZGENE_ACC:9031,ENTREZGENE_ACC:6924,ENTREZGENE_ACC:5704,ENTREZGENE_ACC:58528,ENTREZGENE_ACC:23279,ENTREZGENE_ACC:5431,ENTREZGENE_ACC:7175,ENTREZGENE_ACC:5982,ENTREZGENE_ACC:84321,ENTREZGENE_ACC:101060521,ENTREZGENE_ACC:9877,ENTREZGENE_ACC:8621,ENTREZGENE_ACC:25885,ENTREZGENE_ACC:55746,ENTREZGENE_ACC:1459,ENTREZGENE_ACC:53615,ENTREZGEN…
9.97469	1	!	9.97469	1.06e-10	9125	1643	900	0.548	0.099	TF:M01857_0	tf	24	Factor: AP-2alpha; motif: NGCCYSNNGSN; match class: 0 1 ENTREZGENE_ACC:1595,ENTREZGENE_ACC:381,ENTREZGENE_ACC:2288,ENTREZGENE_ACC:23028,ENTREZGENE_ACC:5976,ENTREZGENE_ACC:5577,ENTREZGENE_ACC:10943,ENTREZGENE_ACC:55750,ENTREZGENE_ACC:9031,ENTREZGENE_ACC:9918,ENTREZGENE_ACC:6924,ENTREZGENE_ACC:5725,ENTREZGENE_ACC:58525,ENTREZGENE_ACC:5536,ENTREZGENE_ACC:23376,ENTREZGENE_ACC:1355,ENTREZGENE_ACC:477,…
9.97469	1	!	9.97469	1.06e-10	9125	1643	900	0.548	0.099	TF:M00800	tf	30	Factor: AP-2; motif: GSCCSCRGGCNRNRNN 1 ENTREZGENE_ACC:8813,ENTREZGENE_ACC:51056,ENTREZGENE_ACC:26073,ENTREZGENE_ACC:2288,ENTREZGENE_ACC:23028,ENTREZGENE_ACC:996,ENTREZGENE_ACC:5976,ENTREZGENE_ACC:5577,ENTREZGENE_ACC:10943,ENTREZGENE_ACC:6224,ENTREZGENE_ACC:7812,ENTREZGENE_ACC:9031,ENTREZGENE_ACC:9918,ENTREZGENE_ACC:6924,ENTREZGENE_ACC:5725,ENTREZGENE_ACC:58525,ENTREZGENE_ACC:5238,ENTREZGENE_ACC:…
9.69465	1	!	9.69465	2.02e-10	484	1638	92	0.056	0.190	GO:0043312	BP	362	neutrophil degranulation 1 ENTREZGENE_ACC:23071,ENTREZGENE_ACC:535,ENTREZGENE_ACC:2665,ENTREZGENE_ACC:5476,ENTREZGENE_ACC:8621,ENTREZGENE_ACC:5315,ENTREZGENE_ACC:7879,ENTREZGENE_ACC:7520,ENTREZGENE_ACC:5236,ENTREZGENE_ACC:3320,ENTREZGENE_ACC:2950,ENTREZGENE_ACC:8895,ENTREZGENE_ACC:10075,ENTREZGENE_ACC:3326,ENTREZGENE_ACC:22931,ENTREZGENE_ACC:5594,ENTREZGENE_ACC:1727,ENTREZGENE_ACC:5834,ENTREZGENE…
9.64589	1	!	9.64589	2.26e-10	5103	1643	551	0.335	0.108	TF:M04797	tf	357	Factor: Egr-1; motif: CCGCCCMCG 1 ENTREZGENE_ACC:1595,ENTREZGENE_ACC:51056,ENTREZGENE_ACC:381,ENTREZGENE_ACC:2288,ENTREZGENE_ACC:23028,ENTREZGENE_ACC:5976,ENTREZGENE_ACC:5577,ENTREZGENE_ACC:10943,ENTREZGENE_ACC:55750,ENTREZGENE_ACC:9031,ENTREZGENE_ACC:9918,ENTREZGENE_ACC:11313,ENTREZGENE_ACC:5725,ENTREZGENE_ACC:58525,ENTREZGENE_ACC:5238,ENTREZGENE_ACC:23376,ENTREZGENE_ACC:9782,ENTREZGENE_ACC:6393…
9.62525	1	!	9.62525	2.37e-10	165	909	55	0.061	0.333	KEGG:04141	keg	131	Protein processing in endoplasmic reticulum 1 ENTREZGENE_ACC:11231,ENTREZGENE_ACC:3309,ENTREZGENE_ACC:5601,ENTREZGENE_ACC:5610,ENTREZGENE_ACC:29927,ENTREZGENE_ACC:55176,ENTREZGENE_ACC:10294,ENTREZGENE_ACC:6400,ENTREZGENE_ACC:7321,ENTREZGENE_ACC:3998,ENTREZGENE_ACC:54431,ENTREZGENE_ACC:56681,ENTREZGENE_ACC:3320,ENTREZGENE_ACC:55968,ENTREZGENE_ACC:23193,ENTREZGENE_ACC:51726,ENTREZGENE_ACC:3326,ENTR…
9.59176	1	!	9.59176	2.56e-10	3924	1643	443	0.270	0.113	TF:M07042	tf	489	Factor: HES-1; motif: NNCKYGTGNNN 1 ENTREZGENE_ACC:8813,ENTREZGENE_ACC:10943,ENTREZGENE_ACC:79017,ENTREZGENE_ACC:60528,ENTREZGENE_ACC:7812,ENTREZGENE_ACC:6924,ENTREZGENE_ACC:5725,ENTREZGENE_ACC:1355,ENTREZGENE_ACC:23154,ENTREZGENE_ACC:2273,ENTREZGENE_ACC:6050,ENTREZGENE_ACC:4719,ENTREZGENE_ACC:23071,ENTREZGENE_ACC:9774,ENTREZGENE_ACC:6301,ENTREZGENE_ACC:8498,ENTREZGENE_ACC:8452,ENTREZGENE_ACC:842…
9.5867	1	!	9.5867	2.59e-10	139	1216	48	0.039	0.345	REAC:R-HSA-68070	70	rea	265 PTEN Regulation 1 ENTREZGENE_ACC:23028,ENTREZGENE_ACC:5704,ENTREZGENE_ACC:58528,ENTREZGENE_ACC:1459,ENTREZGENE_ACC:53615,ENTREZGENE_ACC:2122,ENTREZGENE_ACC:5705,ENTREZGENE_ACC:23186,ENTREZGENE_ACC:5714,ENTREZGENE_ACC:5594,ENTREZGENE_ACC:5706,ENTREZGENE_ACC:5700,ENTREZGENE_ACC:1457,ENTREZGENE_ACC:5716,ENTREZGENE_ACC:5931,ENTREZGENE_ACC:5595,ENTREZGENE_ACC:5713,ENTREZGENE_ACC:10273,ENTREZGENE_A…
9.57675	1	!	9.57675	2.65e-10	5252	1643	564	0.343	0.107	TF:M00177	tf	296	Factor: CREB; motif: NSTGACGTAANN 1 ENTREZGENE_ACC:1595,ENTREZGENE_ACC:51056,ENTREZGENE_ACC:381,ENTREZGENE_ACC:204,ENTREZGENE_ACC:5976,ENTREZGENE_ACC:5577,ENTREZGENE_ACC:10943,ENTREZGENE_ACC:163,ENTREZGENE_ACC:79017,ENTREZGENE_ACC:54623,ENTREZGENE_ACC:10157,ENTREZGENE_ACC:9918,ENTREZGENE_ACC:6924,ENTREZGENE_ACC:5704,ENTREZGENE_ACC:63932,ENTREZGENE_ACC:2273,ENTREZGENE_ACC:6050,ENTREZGENE_ACC:4719,…
9.43063	1	!	9.43063	3.71e-10	3180	1638	377	0.230	0.119	GO:0010033	BP	365	response to organic substance 1 ENTREZGENE_ACC:2288,ENTREZGENE_ACC:23028,ENTREZGENE_ACC:5976,ENTREZGENE_ACC:5577,ENTREZGENE_ACC:54623,ENTREZGENE_ACC:7384,ENTREZGENE_ACC:5725,ENTREZGENE_ACC:5536,ENTREZGENE_ACC:5704,ENTREZGENE_ACC:23376,ENTREZGENE_ACC:477,ENTREZGENE_ACC:23071,ENTREZGENE_ACC:58528,ENTREZGENE_ACC:9774,ENTREZGENE_ACC:535,ENTREZGENE_ACC:8452,ENTREZGENE_ACC:2324,ENTREZGENE_ACC:3309,ENTR…
9.31426	1	!	9.31426	4.85e-10	841	1643	133	0.081	0.158	TF:M02058	tf	213	Factor: SAP1A; motif: NCCGGAARYN 1 ENTREZGENE_ACC:81887,ENTREZGENE_ACC:26073,ENTREZGENE_ACC:54623,ENTREZGENE_ACC:11313,ENTREZGENE_ACC:4719,ENTREZGENE_ACC:23644,ENTREZGENE_ACC:81671,ENTREZGENE_ACC:8621,ENTREZGENE_ACC:1994,ENTREZGENE_ACC:6949,ENTREZGENE_ACC:56889,ENTREZGENE_ACC:4898,ENTREZGENE_ACC:6932,ENTREZGENE_ACC:9689,ENTREZGENE_ACC:10269,ENTREZGENE_ACC:10523,ENTREZGENE_ACC:55696,ENTREZGENE_ACC…
9.29671	1	!	9.29671	5.05e-10	8933	1643	880	0.536	0.099	TF:M01588_0	tf	477	Factor: GKLF; motif: GCCMCRCCCNNN; match class: 0 1 ENTREZGENE_ACC:1595,ENTREZGENE_ACC:51056,ENTREZGENE_ACC:381,ENTREZGENE_ACC:2288,ENTREZGENE_ACC:23028,ENTREZGENE_ACC:996,ENTREZGENE_ACC:5976,ENTREZGENE_ACC:5577,ENTREZGENE_ACC:10943,ENTREZGENE_ACC:163,ENTREZGENE_ACC:60528,ENTREZGENE_ACC:7812,ENTREZGENE_ACC:9031,ENTREZGENE_ACC:9918,ENTREZGENE_ACC:6924,ENTREZGENE_ACC:58525,ENTREZGENE_ACC:5536,ENTRE…
9.17134	1	!	9.17134	6.74e-10	9279	1643	908	0.553	0.098	TF:M03895_0	tf	54	Factor: CTCF; motif: WGCGCCMYCTAGYGGYN; match class: 0 1 ENTREZGENE_ACC:8813,ENTREZGENE_ACC:51056,ENTREZGENE_ACC:381,ENTREZGENE_ACC:26073,ENTREZGENE_ACC:2288,ENTREZGENE_ACC:23028,ENTREZGENE_ACC:5965,ENTREZGENE_ACC:5577,ENTREZGENE_ACC:10943,ENTREZGENE_ACC:79017,ENTREZGENE_ACC:60528,ENTREZGENE_ACC:6224,ENTREZGENE_ACC:9031,ENTREZGENE_ACC:7384,ENTREZGENE_ACC:11313,ENTREZGENE_ACC:26993,ENTREZGENE_ACC:…
9.13966	1	!	9.13966	7.25e-10	3584	1643	409	0.249	0.114	TF:M07617_0	tf	712	Factor: Sp4; motif: SCCCCKCCCCCSN; match class: 0 1 ENTREZGENE_ACC:381,ENTREZGENE_ACC:23028,ENTREZGENE_ACC:5577,ENTREZGENE_ACC:10943,ENTREZGENE_ACC:9918,ENTREZGENE_ACC:5725,ENTREZGENE_ACC:58525,ENTREZGENE_ACC:5238,ENTREZGENE_ACC:23154,ENTREZGENE_ACC:6050,ENTREZGENE_ACC:58528,ENTREZGENE_ACC:23279,ENTREZGENE_ACC:8498,ENTREZGENE_ACC:535,ENTREZGENE_ACC:2324,ENTREZGENE_ACC:23196,ENTREZGENE_ACC:5982,EN…
9.02687	1	!	9.02687	9.4e-10	5208	1643	557	0.339	0.107	TF:M09592_0	tf	256	Factor: ATF-1; motif: NRTGACGTMAN; match class: 0 1 ENTREZGENE_ACC:51056,ENTREZGENE_ACC:381,ENTREZGENE_ACC:204,ENTREZGENE_ACC:5976,ENTREZGENE_ACC:5577,ENTREZGENE_ACC:10943,ENTREZGENE_ACC:163,ENTREZGENE_ACC:79017,ENTREZGENE_ACC:54623,ENTREZGENE_ACC:10157,ENTREZGENE_ACC:7812,ENTREZGENE_ACC:9918,ENTREZGENE_ACC:5704,ENTREZGENE_ACC:63932,ENTREZGENE_ACC:23154,ENTREZGENE_ACC:2273,ENTREZGENE_ACC:6050,ENT…
9.02182	1	!	9.02182	9.51e-10	7883	1643	790	0.481	0.100	TF:M01303_0	tf	377	Factor: SP1; motif: GGGGYGGGGNS; match class: 0 1 ENTREZGENE_ACC:381,ENTREZGENE_ACC:2288,ENTREZGENE_ACC:5577,ENTREZGENE_ACC:10943,ENTREZGENE_ACC:163,ENTREZGENE_ACC:60528,ENTREZGENE_ACC:10157,ENTREZGENE_ACC:9031,ENTREZGENE_ACC:11313,ENTREZGENE_ACC:5725,ENTREZGENE_ACC:58525,ENTREZGENE_ACC:5704,ENTREZGENE_ACC:23376,ENTREZGENE_ACC:9782,ENTREZGENE_ACC:477,ENTREZGENE_ACC:2273,ENTREZGENE_ACC:6050,ENTREZ…
8.96257	1	!	8.96257	1.09e-09	12574	1643	1172	0.713	0.093	TF:M09817_0	tf	400	Factor: PAX5; motif: RNGCGTGACCNN; match class: 0 1 ENTREZGENE_ACC:81887,ENTREZGENE_ACC:1595,ENTREZGENE_ACC:51056,ENTREZGENE_ACC:204,ENTREZGENE_ACC:2288,ENTREZGENE_ACC:5965,ENTREZGENE_ACC:10165,ENTREZGENE_ACC:996,ENTREZGENE_ACC:5976,ENTREZGENE_ACC:5577,ENTREZGENE_ACC:10943,ENTREZGENE_ACC:163,ENTREZGENE_ACC:55750,ENTREZGENE_ACC:79017,ENTREZGENE_ACC:54623,ENTREZGENE_ACC:60528,ENTREZGENE_ACC:10157,E…
8.92812	1	!	8.92812	1.18e-09	4243	1643	469	0.285	0.111	TF:M02011_0	tf	639	Factor: HES-1; motif: GSCACGMGMC; match class: 0 1 ENTREZGENE_ACC:23028,ENTREZGENE_ACC:5976,ENTREZGENE_ACC:163,ENTREZGENE_ACC:79017,ENTREZGENE_ACC:7812,ENTREZGENE_ACC:9918,ENTREZGENE_ACC:6924,ENTREZGENE_ACC:5725,ENTREZGENE_ACC:2273,ENTREZGENE_ACC:6050,ENTREZGENE_ACC:58528,ENTREZGENE_ACC:11231,ENTREZGENE_ACC:9774,ENTREZGENE_ACC:6301,ENTREZGENE_ACC:8498,ENTREZGENE_ACC:2324,ENTREZGENE_ACC:84245,ENTR…
8.88606	1	!	8.88606	1.3e-09	7482	1643	755	0.460	0.101	TF:M08878	tf	452	Factor: EGR; motif: CGCCCCCGCNN 1 ENTREZGENE_ACC:1595,ENTREZGENE_ACC:51056,ENTREZGENE_ACC:381,ENTREZGENE_ACC:2288,ENTREZGENE_ACC:10165,ENTREZGENE_ACC:5976,ENTREZGENE_ACC:5577,ENTREZGENE_ACC:10943,ENTREZGENE_ACC:10157,ENTREZGENE_ACC:7812,ENTREZGENE_ACC:6924,ENTREZGENE_ACC:11313,ENTREZGENE_ACC:26993,ENTREZGENE_ACC:5725,ENTREZGENE_ACC:58525,ENTREZGENE_ACC:5238,ENTREZGENE_ACC:9782,ENTREZGENE_ACC:8540…
8.88606	1	!	8.88606	1.3e-09	2044	1643	259	0.158	0.127	TF:M09789_0	tf	210	Factor: TFDP1; motif: NSGCGGGAANN; match class: 0 1 ENTREZGENE_ACC:204,ENTREZGENE_ACC:55750,ENTREZGENE_ACC:79017,ENTREZGENE_ACC:60528,ENTREZGENE_ACC:55692,ENTREZGENE_ACC:7384,ENTREZGENE_ACC:9918,ENTREZGENE_ACC:5725,ENTREZGENE_ACC:5238,ENTREZGENE_ACC:23376,ENTREZGENE_ACC:4719,ENTREZGENE_ACC:58528,ENTREZGENE_ACC:11231,ENTREZGENE_ACC:23279,ENTREZGENE_ACC:23517,ENTREZGENE_ACC:29085,ENTREZGENE_ACC:549…
8.767	1	!	8.767	1.71e-09	117	909	43	0.047	0.368	KEGG:01200	keg	55	Carbon metabolism 1 ENTREZGENE_ACC:1431,ENTREZGENE_ACC:5214,ENTREZGENE_ACC:5315,ENTREZGENE_ACC:3421,ENTREZGENE_ACC:6389,ENTREZGENE_ACC:2023,ENTREZGENE_ACC:38,ENTREZGENE_ACC:3030,ENTREZGENE_ACC:2271,ENTREZGENE_ACC:26227,ENTREZGENE_ACC:50,ENTREZGENE_ACC:3420,ENTREZGENE_ACC:5634,ENTREZGENE_ACC:5230,ENTREZGENE_ACC:4967,ENTREZGENE_ACC:230,ENTREZGENE_ACC:2597,ENTREZGENE_ACC:2026,ENTREZGENE_ACC:34,ENTRE…
8.66959	1	!	8.66959	2.14e-09	250	1638	58	0.035	0.232	GO:0031647	BP	690	regulation of protein stability 1 ENTREZGENE_ACC:58525,ENTREZGENE_ACC:8452,ENTREZGENE_ACC:5476,ENTREZGENE_ACC:55737,ENTREZGENE_ACC:483,ENTREZGENE_ACC:5217,ENTREZGENE_ACC:998,ENTREZGENE_ACC:6400,ENTREZGENE_ACC:3320,ENTREZGENE_ACC:3326,ENTREZGENE_ACC:23411,ENTREZGENE_ACC:5594,ENTREZGENE_ACC:2033,ENTREZGENE_ACC:10273,ENTREZGENE_ACC:11140,ENTREZGENE_ACC:23560,ENTREZGENE_ACC:5216,ENTREZGENE_ACC:3312,E…
8.53165	1	!	8.53165	2.94e-09	268	1603	69	0.043	0.257	MIRNA:hsa-miR-93	-3p	mir	580 hsa-miR-93-3p 1 ENTREZGENE_ACC:9918,ENTREZGENE_ACC:23279,ENTREZGENE_ACC:7204,ENTREZGENE_ACC:3309,ENTREZGENE_ACC:23196,ENTREZGENE_ACC:23223,ENTREZGENE_ACC:8518,ENTREZGENE_ACC:6949,ENTREZGENE_ACC:998,ENTREZGENE_ACC:26528,ENTREZGENE_ACC:8243,ENTREZGENE_ACC:55421,ENTREZGENE_ACC:10075,ENTREZGENE_ACC:10992,ENTREZGENE_ACC:23193,ENTREZGENE_ACC:2289,ENTREZGENE_ACC:3326,ENTREZGENE_ACC:51493,ENTREZGENE_…
8.48945	1	!	8.48945	3.24e-09	6112	1643	634	0.386	0.104	TF:M03896_0	tf	183	Factor: EGR1; motif: NACGCCCACGCANW; match class: 0 1 ENTREZGENE_ACC:1595,ENTREZGENE_ACC:51056,ENTREZGENE_ACC:381,ENTREZGENE_ACC:2288,ENTREZGENE_ACC:996,ENTREZGENE_ACC:5976,ENTREZGENE_ACC:5577,ENTREZGENE_ACC:10943,ENTREZGENE_ACC:163,ENTREZGENE_ACC:79017,ENTREZGENE_ACC:11313,ENTREZGENE_ACC:58525,ENTREZGENE_ACC:5704,ENTREZGENE_ACC:5238,ENTREZGENE_ACC:9782,ENTREZGENE_ACC:8540,ENTREZGENE_ACC:63932,EN…
8.25104	1	!	8.25104	5.61e-09	254	1603	66	0.041	0.260	MIRNA:hsa-miR-10	0-5p	mir	75 hsa-miR-100-5p 1 ENTREZGENE_ACC:9031,ENTREZGENE_ACC:477,ENTREZGENE_ACC:8531,ENTREZGENE_ACC:79832,ENTREZGENE_ACC:483,ENTREZGENE_ACC:5217,ENTREZGENE_ACC:4905,ENTREZGENE_ACC:56889,ENTREZGENE_ACC:7520,ENTREZGENE_ACC:5019,ENTREZGENE_ACC:2289,ENTREZGENE_ACC:328,ENTREZGENE_ACC:8453,ENTREZGENE_ACC:6143,ENTREZGENE_ACC:5878,ENTREZGENE_ACC:4839,ENTREZGENE_ACC:6209,ENTREZGENE_ACC:4999,ENTREZGENE_ACC:10056…
8.19179	1	!	8.19179	6.43e-09	2174	1643	269	0.164	0.124	TF:M01876_0	tf	571	Factor: GABP-beta; motif: ASMGGAAGKGN; match class: 0 1 ENTREZGENE_ACC:81887,ENTREZGENE_ACC:26073,ENTREZGENE_ACC:5965,ENTREZGENE_ACC:7812,ENTREZGENE_ACC:11313,ENTREZGENE_ACC:9782,ENTREZGENE_ACC:9774,ENTREZGENE_ACC:6301,ENTREZGENE_ACC:5982,ENTREZGENE_ACC:5601,ENTREZGENE_ACC:23223,ENTREZGENE_ACC:9967,ENTREZGENE_ACC:60488,ENTREZGENE_ACC:81671,ENTREZGENE_ACC:8621,ENTREZGENE_ACC:1994,ENTREZGENE_ACC:16…
8.16115	1	!	8.16115	6.9e-09	9657	1643	933	0.568	0.097	TF:M00915_0	tf	238	Factor: AP-2; motif: SNNNCCNCAGGCN; match class: 0 1 ENTREZGENE_ACC:8813,ENTREZGENE_ACC:1595,ENTREZGENE_ACC:381,ENTREZGENE_ACC:26073,ENTREZGENE_ACC:2288,ENTREZGENE_ACC:23028,ENTREZGENE_ACC:10165,ENTREZGENE_ACC:10943,ENTREZGENE_ACC:55750,ENTREZGENE_ACC:54623,ENTREZGENE_ACC:55692,ENTREZGENE_ACC:9031,ENTREZGENE_ACC:9918,ENTREZGENE_ACC:6924,ENTREZGENE_ACC:5725,ENTREZGENE_ACC:58525,ENTREZGENE_ACC:5238…
8.05651	1	!	8.05651	8.78e-09	14734	1643	1332	0.811	0.090	TF:M07289_0	tf	463	Factor: GKLF; motif: NNNRGGNGNGGSN; match class: 0 1 ENTREZGENE_ACC:8813,ENTREZGENE_ACC:1595,ENTREZGENE_ACC:51056,ENTREZGENE_ACC:381,ENTREZGENE_ACC:26073,ENTREZGENE_ACC:204,ENTREZGENE_ACC:2288,ENTREZGENE_ACC:23028,ENTREZGENE_ACC:10165,ENTREZGENE_ACC:996,ENTREZGENE_ACC:5976,ENTREZGENE_ACC:5577,ENTREZGENE_ACC:10943,ENTREZGENE_ACC:163,ENTREZGENE_ACC:55750,ENTREZGENE_ACC:79017,ENTREZGENE_ACC:60528,EN…
8.011	1	!	8.011	9.75e-09	153	1638	42	0.026	0.275	GO:0000723	BP	645	telomere maintenance 1 ENTREZGENE_ACC:5976,ENTREZGENE_ACC:5982,ENTREZGENE_ACC:7515,ENTREZGENE_ACC:7520,ENTREZGENE_ACC:55183,ENTREZGENE_ACC:3320,ENTREZGENE_ACC:546,ENTREZGENE_ACC:3183,ENTREZGENE_ACC:3326,ENTREZGENE_ACC:5594,ENTREZGENE_ACC:24144,ENTREZGENE_ACC:328,ENTREZGENE_ACC:5422,ENTREZGENE_ACC:5595,ENTREZGENE_ACC:54433,ENTREZGENE_ACC:10728,ENTREZGENE_ACC:5985,ENTREZGENE_ACC:10575,ENTREZGENE_AC…
7.99568	1	!	7.99568	1.01e-08	760	1603	143	0.089	0.188	MIRNA:hsa-miR-15	b-5p	mir	278 hsa-miR-15b-5p 1 ENTREZGENE_ACC:1595,ENTREZGENE_ACC:996,ENTREZGENE_ACC:163,ENTREZGENE_ACC:7812,ENTREZGENE_ACC:5725,ENTREZGENE_ACC:6050,ENTREZGENE_ACC:23279,ENTREZGENE_ACC:8452,ENTREZGENE_ACC:23644,ENTREZGENE_ACC:9967,ENTREZGENE_ACC:5610,ENTREZGENE_ACC:29927,ENTREZGENE_ACC:55737,ENTREZGENE_ACC:11176,ENTREZGENE_ACC:56889,ENTREZGENE_ACC:54431,ENTREZGENE_ACC:55183,ENTREZGENE_ACC:9689,ENTREZGENE_A…
7.99568	1	!	7.99568	1.01e-08	5578	1643	584	0.355	0.105	TF:M03989_1	tf	305	Factor: FLI1; motif: ACCGGAAATCCGGT; match class: 1 1 ENTREZGENE_ACC:381,ENTREZGENE_ACC:26073,ENTREZGENE_ACC:204,ENTREZGENE_ACC:2288,ENTREZGENE_ACC:5965,ENTREZGENE_ACC:5976,ENTREZGENE_ACC:10943,ENTREZGENE_ACC:60528,ENTREZGENE_ACC:9031,ENTREZGENE_ACC:11313,ENTREZGENE_ACC:9782,ENTREZGENE_ACC:477,ENTREZGENE_ACC:9716,ENTREZGENE_ACC:6050,ENTREZGENE_ACC:4719,ENTREZGENE_ACC:23071,ENTREZGENE_ACC:2324,ENT…
7.87615	1	!	7.87615	1.33e-08	5620	1643	587	0.357	0.104	TF:M04918	tf	421	Factor: Egr-1; motif: ACCGCCC 1 ENTREZGENE_ACC:1595,ENTREZGENE_ACC:51056,ENTREZGENE_ACC:26073,ENTREZGENE_ACC:2288,ENTREZGENE_ACC:23028,ENTREZGENE_ACC:5965,ENTREZGENE_ACC:5976,ENTREZGENE_ACC:163,ENTREZGENE_ACC:10157,ENTREZGENE_ACC:9918,ENTREZGENE_ACC:6924,ENTREZGENE_ACC:5725,ENTREZGENE_ACC:5238,ENTREZGENE_ACC:1355,ENTREZGENE_ACC:2273,ENTREZGENE_ACC:6050,ENTREZGENE_ACC:11231,ENTREZGENE_ACC:23279,EN…
7.83863	1	!	7.83863	1.45e-08	6824	1643	692	0.421	0.101	TF:M01118_0	tf	602	Factor: WT1; motif: SMCNCCNSC; match class: 0 1 ENTREZGENE_ACC:204,ENTREZGENE_ACC:2288,ENTREZGENE_ACC:23028,ENTREZGENE_ACC:10165,ENTREZGENE_ACC:5577,ENTREZGENE_ACC:10943,ENTREZGENE_ACC:79017,ENTREZGENE_ACC:6224,ENTREZGENE_ACC:7812,ENTREZGENE_ACC:9031,ENTREZGENE_ACC:6924,ENTREZGENE_ACC:5725,ENTREZGENE_ACC:58525,ENTREZGENE_ACC:5238,ENTREZGENE_ACC:23376,ENTREZGENE_ACC:1355,ENTREZGENE_ACC:9782,ENTREZ…
7.767	1	!	7.767	1.71e-08	8259	1643	814	0.495	0.099	TF:M00069	tf	597	Factor: YY1; motif: NNNCGGCCATCTTGNCTSNW 1 ENTREZGENE_ACC:8813,ENTREZGENE_ACC:81887,ENTREZGENE_ACC:2288,ENTREZGENE_ACC:10165,ENTREZGENE_ACC:54623,ENTREZGENE_ACC:7812,ENTREZGENE_ACC:7384,ENTREZGENE_ACC:9918,ENTREZGENE_ACC:6924,ENTREZGENE_ACC:11313,ENTREZGENE_ACC:5725,ENTREZGENE_ACC:58525,ENTREZGENE_ACC:5536,ENTREZGENE_ACC:5704,ENTREZGENE_ACC:23376,ENTREZGENE_ACC:9782,ENTREZGENE_ACC:23154,ENTREZGEN…
7.75449	1	!	7.75449	1.76e-08	81	909	33	0.036	0.407	KEGG:03008	keg	504	Ribosome biogenesis in eukaryotes 1 ENTREZGENE_ACC:10885,ENTREZGENE_ACC:1459,ENTREZGENE_ACC:6949,ENTREZGENE_ACC:7514,ENTREZGENE_ACC:22803,ENTREZGENE_ACC:4809,ENTREZGENE_ACC:1457,ENTREZGENE_ACC:10528,ENTREZGENE_ACC:10940,ENTREZGENE_ACC:23560,ENTREZGENE_ACC:54433,ENTREZGENE_ACC:84128,ENTREZGENE_ACC:55127,ENTREZGENE_ACC:10199,ENTREZGENE_ACC:10436,ENTREZGENE_ACC:1736,ENTREZGENE_ACC:29889,ENTREZGENE_A…
7.74958	1	!	7.74958	1.78e-08	197	909	58	0.064	0.294	KEGG:05169	keg	581	Epstein-Barr virus infection 1 ENTREZGENE_ACC:26993,ENTREZGENE_ACC:5704,ENTREZGENE_ACC:5431,ENTREZGENE_ACC:5601,ENTREZGENE_ACC:5610,ENTREZGENE_ACC:101060521,ENTREZGENE_ACC:1459,ENTREZGENE_ACC:5566,ENTREZGENE_ACC:2932,ENTREZGENE_ACC:7514,ENTREZGENE_ACC:5705,ENTREZGENE_ACC:5714,ENTREZGENE_ACC:5434,ENTREZGENE_ACC:2033,ENTREZGENE_ACC:5706,ENTREZGENE_ACC:22938,ENTREZGENE_ACC:5700,ENTREZGENE_ACC:1457,E…
7.70333	1	!	7.70333	1.98e-08	5961	1643	616	0.375	0.103	TF:M07601_0	tf	417	Factor: C-Myc; motif: NGCCACGTGNN; match class: 0 1 ENTREZGENE_ACC:51056,ENTREZGENE_ACC:204,ENTREZGENE_ACC:10165,ENTREZGENE_ACC:5577,ENTREZGENE_ACC:10943,ENTREZGENE_ACC:79017,ENTREZGENE_ACC:7812,ENTREZGENE_ACC:26993,ENTREZGENE_ACC:5725,ENTREZGENE_ACC:5704,ENTREZGENE_ACC:8540,ENTREZGENE_ACC:63932,ENTREZGENE_ACC:2273,ENTREZGENE_ACC:6050,ENTREZGENE_ACC:4719,ENTREZGENE_ACC:58528,ENTREZGENE_ACC:23633,…
7.6925	1	!	7.6925	2.03e-08	6615	1643	673	0.410	0.102	TF:M00114	tf	66	Factor: Tax/CREB; motif: GGGGGTTGACGYANA 1 ENTREZGENE_ACC:8813,ENTREZGENE_ACC:81887,ENTREZGENE_ACC:51056,ENTREZGENE_ACC:381,ENTREZGENE_ACC:204,ENTREZGENE_ACC:2288,ENTREZGENE_ACC:23028,ENTREZGENE_ACC:10165,ENTREZGENE_ACC:996,ENTREZGENE_ACC:5577,ENTREZGENE_ACC:10943,ENTREZGENE_ACC:10157,ENTREZGENE_ACC:11313,ENTREZGENE_ACC:5725,ENTREZGENE_ACC:23376,ENTREZGENE_ACC:9782,ENTREZGENE_ACC:6050,ENTREZGENE_…
7.6517	1	!	7.6517	2.23e-08	13653	1643	1248	0.760	0.091	TF:M04863_0	tf	582	Factor: TF3C-beta; motif: CCNGGAGGGCTTCCTGGAGGAG; match class: 0 1 ENTREZGENE_ACC:8813,ENTREZGENE_ACC:1595,ENTREZGENE_ACC:381,ENTREZGENE_ACC:2288,ENTREZGENE_ACC:23028,ENTREZGENE_ACC:5965,ENTREZGENE_ACC:5976,ENTREZGENE_ACC:5577,ENTREZGENE_ACC:10943,ENTREZGENE_ACC:79017,ENTREZGENE_ACC:54623,ENTREZGENE_ACC:55692,ENTREZGENE_ACC:10157,ENTREZGENE_ACC:6224,ENTREZGENE_ACC:9031,ENTREZGENE_ACC:7384,ENTREZG…
7.62893	1	!	7.62893	2.35e-08	33	759	25	0.033	0.758	CORUM:2755	cor	703	17S U2 snRNP 1 ENTREZGENE_ACC:10362,ENTREZGENE_ACC:10523,ENTREZGENE_ACC:10992,ENTREZGENE_ACC:10291,ENTREZGENE_ACC:84844,ENTREZGENE_ACC:8175,ENTREZGENE_ACC:1665,ENTREZGENE_ACC:51639,ENTREZGENE_ACC:23451,ENTREZGENE_ACC:10285,ENTREZGENE_ACC:6629,ENTREZGENE_ACC:10131,ENTREZGENE_ACC:6627,ENTREZGENE_ACC:84991,ENTREZGENE_ACC:6636,ENTREZGENE_ACC:10262,ENTREZGENE_ACC:6637,ENTREZGENE_ACC:3329,ENTREZGENE_AC…
7.5784	1	!	7.5784	2.64e-08	44	909	23	0.025	0.523	KEGG:00970	keg	527	Aminoacyl-tRNA biosynthesis 1 ENTREZGENE_ACC:6301,ENTREZGENE_ACC:3735,ENTREZGENE_ACC:55699,ENTREZGENE_ACC:54938,ENTREZGENE_ACC:2617,ENTREZGENE_ACC:833,ENTREZGENE_ACC:6897,ENTREZGENE_ACC:1615,ENTREZGENE_ACC:10056,ENTREZGENE_ACC:55157,ENTREZGENE_ACC:57505,ENTREZGENE_ACC:51520,ENTREZGENE_ACC:4677,ENTREZGENE_ACC:8565,ENTREZGENE_ACC:79587,ENTREZGENE_ACC:51067,ENTREZGENE_ACC:57038,ENTREZGENE_ACC:4141,E…
7.5376	1	!	7.5376	2.9e-08	4824	1643	514	0.313	0.107	TF:M00113	tf	486	Factor: CREB; motif: NNGNTGACGTNN 1 ENTREZGENE_ACC:81887,ENTREZGENE_ACC:1595,ENTREZGENE_ACC:51056,ENTREZGENE_ACC:381,ENTREZGENE_ACC:204,ENTREZGENE_ACC:2288,ENTREZGENE_ACC:5965,ENTREZGENE_ACC:10943,ENTREZGENE_ACC:163,ENTREZGENE_ACC:54623,ENTREZGENE_ACC:10157,ENTREZGENE_ACC:23376,ENTREZGENE_ACC:1355,ENTREZGENE_ACC:6050,ENTREZGENE_ACC:58528,ENTREZGENE_ACC:9774,ENTREZGENE_ACC:535,ENTREZGENE_ACC:7204,…
7.42829	1	!	7.42829	3.73e-08	6026	1643	620	0.377	0.103	TF:M08950_0	tf	364	Factor: MAX; motif: CACGTG; match class: 0 1 ENTREZGENE_ACC:51056,ENTREZGENE_ACC:204,ENTREZGENE_ACC:10165,ENTREZGENE_ACC:5577,ENTREZGENE_ACC:10943,ENTREZGENE_ACC:79017,ENTREZGENE_ACC:7812,ENTREZGENE_ACC:26993,ENTREZGENE_ACC:5725,ENTREZGENE_ACC:5704,ENTREZGENE_ACC:8540,ENTREZGENE_ACC:63932,ENTREZGENE_ACC:2273,ENTREZGENE_ACC:6050,ENTREZGENE_ACC:4719,ENTREZGENE_ACC:58528,ENTREZGENE_ACC:23633,ENTREZG…
7.42829	1	!	7.42829	3.73e-08	6026	1643	620	0.377	0.103	TF:M00726	tf	468	Factor: USF2; motif: CASGYG 1 ENTREZGENE_ACC:51056,ENTREZGENE_ACC:204,ENTREZGENE_ACC:10165,ENTREZGENE_ACC:5577,ENTREZGENE_ACC:10943,ENTREZGENE_ACC:79017,ENTREZGENE_ACC:7812,ENTREZGENE_ACC:26993,ENTREZGENE_ACC:5725,ENTREZGENE_ACC:5704,ENTREZGENE_ACC:8540,ENTREZGENE_ACC:63932,ENTREZGENE_ACC:2273,ENTREZGENE_ACC:6050,ENTREZGENE_ACC:4719,ENTREZGENE_ACC:58528,ENTREZGENE_ACC:23633,ENTREZGENE_ACC:8452,EN…
7.39903	1	!	7.39903	3.99e-08	4116	1643	449	0.273	0.109	TF:M05432	tf	333	Factor: ZSCAN18; motif: TRRCGRCGNMCC 1 ENTREZGENE_ACC:8813,ENTREZGENE_ACC:51056,ENTREZGENE_ACC:381,ENTREZGENE_ACC:26073,ENTREZGENE_ACC:2288,ENTREZGENE_ACC:23028,ENTREZGENE_ACC:54623,ENTREZGENE_ACC:9031,ENTREZGENE_ACC:5725,ENTREZGENE_ACC:58525,ENTREZGENE_ACC:5238,ENTREZGENE_ACC:23154,ENTREZGENE_ACC:2273,ENTREZGENE_ACC:58528,ENTREZGENE_ACC:8452,ENTREZGENE_ACC:5431,ENTREZGENE_ACC:7175,ENTREZGENE_ACC…
7.39794	1	!	7.39794	4e-08	9100	1643	882	0.537	0.097	TF:M08911	tf	635	Factor: CTCF; motif: NCCRSTAGGGGGCGC 1 ENTREZGENE_ACC:51056,ENTREZGENE_ACC:381,ENTREZGENE_ACC:2288,ENTREZGENE_ACC:23028,ENTREZGENE_ACC:5976,ENTREZGENE_ACC:5577,ENTREZGENE_ACC:10943,ENTREZGENE_ACC:79017,ENTREZGENE_ACC:10157,ENTREZGENE_ACC:9031,ENTREZGENE_ACC:7384,ENTREZGENE_ACC:9918,ENTREZGENE_ACC:11313,ENTREZGENE_ACC:5725,ENTREZGENE_ACC:58525,ENTREZGENE_ACC:5536,ENTREZGENE_ACC:5704,ENTREZGENE_ACC…
7.39041	1	!	7.39041	4.07e-08	8051	1643	794	0.483	0.099	TF:M07348	tf	517	Factor: AP-2alpha; motif: NSCCNCRGGSN 1 ENTREZGENE_ACC:1595,ENTREZGENE_ACC:381,ENTREZGENE_ACC:2288,ENTREZGENE_ACC:23028,ENTREZGENE_ACC:5965,ENTREZGENE_ACC:10165,ENTREZGENE_ACC:996,ENTREZGENE_ACC:5976,ENTREZGENE_ACC:5577,ENTREZGENE_ACC:10943,ENTREZGENE_ACC:55750,ENTREZGENE_ACC:55692,ENTREZGENE_ACC:9031,ENTREZGENE_ACC:6924,ENTREZGENE_ACC:5725,ENTREZGENE_ACC:58525,ENTREZGENE_ACC:23376,ENTREZGENE_ACC…
7.383	1	!	7.383	4.14e-08	20	759	18	0.024	0.900	CORUM:32	cor	552	PA700 complex 1 ENTREZGENE_ACC:5704,ENTREZGENE_ACC:5705,ENTREZGENE_ACC:5714,ENTREZGENE_ACC:5706,ENTREZGENE_ACC:5700,ENTREZGENE_ACC:5716,ENTREZGENE_ACC:5713,ENTREZGENE_ACC:5709,ENTREZGENE_ACC:5717,ENTREZGENE_ACC:10213,ENTREZGENE_ACC:5710,ENTREZGENE_ACC:5701,ENTREZGENE_ACC:9861,ENTREZGENE_ACC:5702,ENTREZGENE_ACC:5707,ENTREZGENE_ACC:5708,ENTREZGENE_ACC:5719,ENTREZGENE_ACC:5718
7.34008	1	!	7.34008	4.57e-08	5262	1643	552	0.336	0.105	TF:M09658	tf	274	Factor: Sp2; motif: GGSNNGGGGGCGGGGCCNGNGS 1 ENTREZGENE_ACC:51056,ENTREZGENE_ACC:381,ENTREZGENE_ACC:2288,ENTREZGENE_ACC:23028,ENTREZGENE_ACC:5577,ENTREZGENE_ACC:10943,ENTREZGENE_ACC:9031,ENTREZGENE_ACC:9918,ENTREZGENE_ACC:26993,ENTREZGENE_ACC:5725,ENTREZGENE_ACC:58525,ENTREZGENE_ACC:5238,ENTREZGENE_ACC:2273,ENTREZGENE_ACC:6050,ENTREZGENE_ACC:58528,ENTREZGENE_ACC:11231,ENTREZGENE_ACC:23279,ENTREZG…
7.30627	1	!	7.30627	4.94e-08	2543	1643	301	0.183	0.118	TF:M09670_0	tf	563	Factor: USF2; motif: NGGTCACGTGNNSNNNNNN; match class: 0 1 ENTREZGENE_ACC:10165,ENTREZGENE_ACC:5577,ENTREZGENE_ACC:79017,ENTREZGENE_ACC:5725,ENTREZGENE_ACC:63932,ENTREZGENE_ACC:2273,ENTREZGENE_ACC:6050,ENTREZGENE_ACC:4719,ENTREZGENE_ACC:58528,ENTREZGENE_ACC:8452,ENTREZGENE_ACC:9967,ENTREZGENE_ACC:51663,ENTREZGENE_ACC:2665,ENTREZGENE_ACC:101060521,ENTREZGENE_ACC:9877,ENTREZGENE_ACC:55749,ENTREZGEN…
7.28233	1	!	7.28233	5.22e-08	82	1216	32	0.026	0.390	REAC:R-HSA-19525	3	rea	603 Degradation of beta-catenin by the destruction complex 1 ENTREZGENE_ACC:5704,ENTREZGENE_ACC:6932,ENTREZGENE_ACC:2932,ENTREZGENE_ACC:5705,ENTREZGENE_ACC:5714,ENTREZGENE_ACC:9978,ENTREZGENE_ACC:5706,ENTREZGENE_ACC:5700,ENTREZGENE_ACC:5716,ENTREZGENE_ACC:5713,ENTREZGENE_ACC:5516,ENTREZGENE_ACC:5709,ENTREZGENE_ACC:5717,ENTREZGENE_ACC:5528,ENTREZGENE_ACC:10213,ENTREZGENE_ACC:3065,ENTREZGENE_ACC:94…
7.23062	1	!	7.23062	5.88e-08	3262	1643	369	0.225	0.113	TF:M01862_0	tf	176	Factor: ATF-2; motif: NNNTGACGTNAN; match class: 0 1 ENTREZGENE_ACC:1595,ENTREZGENE_ACC:51056,ENTREZGENE_ACC:381,ENTREZGENE_ACC:5976,ENTREZGENE_ACC:10943,ENTREZGENE_ACC:163,ENTREZGENE_ACC:79017,ENTREZGENE_ACC:54623,ENTREZGENE_ACC:10157,ENTREZGENE_ACC:9918,ENTREZGENE_ACC:58525,ENTREZGENE_ACC:5704,ENTREZGENE_ACC:63932,ENTREZGENE_ACC:23154,ENTREZGENE_ACC:9716,ENTREZGENE_ACC:2273,ENTREZGENE_ACC:6050,…
7.19791	1	!	7.19791	6.34e-08	232	1603	60	0.037	0.259	MIRNA:hsa-miR-42	3-3p	mir	715 hsa-miR-423-3p 1 ENTREZGENE_ACC:5976,ENTREZGENE_ACC:9031,ENTREZGENE_ACC:11313,ENTREZGENE_ACC:58525,ENTREZGENE_ACC:23013,ENTREZGENE_ACC:5315,ENTREZGENE_ACC:26986,ENTREZGENE_ACC:8243,ENTREZGENE_ACC:4171,ENTREZGENE_ACC:6595,ENTREZGENE_ACC:5714,ENTREZGENE_ACC:51493,ENTREZGENE_ACC:55738,ENTREZGENE_ACC:8260,ENTREZGENE_ACC:10389,ENTREZGENE_ACC:5595,ENTREZGENE_ACC:8662,ENTREZGENE_ACC:7468,ENTREZGENE_…
7.1209	1	!	7.1209	7.57e-08	5593	1643	580	0.353	0.104	TF:M07612	tf	47	Factor: PSF; motif: KWATCCGN 1 ENTREZGENE_ACC:8813,ENTREZGENE_ACC:81887,ENTREZGENE_ACC:1595,ENTREZGENE_ACC:381,ENTREZGENE_ACC:26073,ENTREZGENE_ACC:204,ENTREZGENE_ACC:2288,ENTREZGENE_ACC:5965,ENTREZGENE_ACC:55750,ENTREZGENE_ACC:60528,ENTREZGENE_ACC:55692,ENTREZGENE_ACC:9918,ENTREZGENE_ACC:26993,ENTREZGENE_ACC:5536,ENTREZGENE_ACC:5238,ENTREZGENE_ACC:1355,ENTREZGENE_ACC:63932,ENTREZGENE_ACC:23154,EN…
7.12033	1	!	7.12033	7.58e-08	125	1638	36	0.022	0.288	GO:0009408	BP	537	response to heat 1 ENTREZGENE_ACC:2288,ENTREZGENE_ACC:7175,ENTREZGENE_ACC:10294,ENTREZGENE_ACC:8891,ENTREZGENE_ACC:5566,ENTREZGENE_ACC:3320,ENTREZGENE_ACC:2932,ENTREZGENE_ACC:3326,ENTREZGENE_ACC:23411,ENTREZGENE_ACC:5594,ENTREZGENE_ACC:2033,ENTREZGENE_ACC:5931,ENTREZGENE_ACC:5595,ENTREZGENE_ACC:10273,ENTREZGENE_ACC:9093,ENTREZGENE_ACC:3312,ENTREZGENE_ACC:26973,ENTREZGENE_ACC:10728,ENTREZGENE_ACC:…
7.06601	1	!	7.06601	8.59e-08	6823	1643	687	0.418	0.101	TF:M01219_0	tf	332	Factor: SP1:SP3; motif: CCSCCCCCYCC; match class: 0 1 ENTREZGENE_ACC:381,ENTREZGENE_ACC:2288,ENTREZGENE_ACC:23028,ENTREZGENE_ACC:10165,ENTREZGENE_ACC:5577,ENTREZGENE_ACC:10943,ENTREZGENE_ACC:55750,ENTREZGENE_ACC:54623,ENTREZGENE_ACC:10157,ENTREZGENE_ACC:6924,ENTREZGENE_ACC:11313,ENTREZGENE_ACC:26993,ENTREZGENE_ACC:5725,ENTREZGENE_ACC:58525,ENTREZGENE_ACC:5238,ENTREZGENE_ACC:23376,ENTREZGENE_ACC:9…
7.05355	1	!	7.05355	8.84e-08	17	759	16	0.021	0.941	CORUM:632	cor	598	Anti-HDAC2 complex 1 ENTREZGENE_ACC:23028,ENTREZGENE_ACC:10362,ENTREZGENE_ACC:23186,ENTREZGENE_ACC:5931,ENTREZGENE_ACC:1108,ENTREZGENE_ACC:3065,ENTREZGENE_ACC:7750,ENTREZGENE_ACC:23199,ENTREZGENE_ACC:51317,ENTREZGENE_ACC:9203,ENTREZGENE_ACC:9219,ENTREZGENE_ACC:25942,ENTREZGENE_ACC:1107,ENTREZGENE_ACC:9112,ENTREZGENE_ACC:3066,ENTREZGENE_ACC:2969
7.00087	1	!	7.00087	9.98e-08	6194	1643	632	0.385	0.102	TF:M07208	tf	306	Factor: EGR1; motif: NCNCCGCCCCCGCN 1 ENTREZGENE_ACC:381,ENTREZGENE_ACC:2288,ENTREZGENE_ACC:23028,ENTREZGENE_ACC:10165,ENTREZGENE_ACC:5577,ENTREZGENE_ACC:10943,ENTREZGENE_ACC:163,ENTREZGENE_ACC:55692,ENTREZGENE_ACC:10157,ENTREZGENE_ACC:6924,ENTREZGENE_ACC:11313,ENTREZGENE_ACC:26993,ENTREZGENE_ACC:5725,ENTREZGENE_ACC:58525,ENTREZGENE_ACC:5238,ENTREZGENE_ACC:1355,ENTREZGENE_ACC:9782,ENTREZGENE_ACC:…
6.93181	1	!	6.93181	1.17e-07	4365	1643	469	0.285	0.107	TF:M00801_0	tf	277	Factor: CREB; motif: CGTCAN; match class: 0 1 ENTREZGENE_ACC:8813,ENTREZGENE_ACC:51056,ENTREZGENE_ACC:204,ENTREZGENE_ACC:996,ENTREZGENE_ACC:5976,ENTREZGENE_ACC:5577,ENTREZGENE_ACC:163,ENTREZGENE_ACC:54623,ENTREZGENE_ACC:10157,ENTREZGENE_ACC:7812,ENTREZGENE_ACC:5725,ENTREZGENE_ACC:9782,ENTREZGENE_ACC:63932,ENTREZGENE_ACC:6050,ENTREZGENE_ACC:4719,ENTREZGENE_ACC:23071,ENTREZGENE_ACC:6301,ENTREZGENE_…
6.92082	1	!	6.92082	1.2e-07	136	909	44	0.048	0.324	KEGG:03010	keg	590	Ribosome 1 ENTREZGENE_ACC:6224,ENTREZGENE_ACC:6141,ENTREZGENE_ACC:29093,ENTREZGENE_ACC:6193,ENTREZGENE_ACC:10573,ENTREZGENE_ACC:6217,ENTREZGENE_ACC:6143,ENTREZGENE_ACC:6207,ENTREZGENE_ACC:6206,ENTREZGENE_ACC:6209,ENTREZGENE_ACC:9801,ENTREZGENE_ACC:6146,ENTREZGENE_ACC:51116,ENTREZGENE_ACC:6125,ENTREZGENE_ACC:6204,ENTREZGENE_ACC:25873,ENTREZGENE_ACC:6155,ENTREZGENE_ACC:6210,ENTREZGENE_ACC:11224,ENT…
6.91364	1	!	6.91364	1.22e-07	6189	1643	631	0.384	0.102	TF:M00244_0	tf	685	Factor: NGFI-C; motif: WTGCGTGGGYGG; match class: 0 1 ENTREZGENE_ACC:1595,ENTREZGENE_ACC:51056,ENTREZGENE_ACC:381,ENTREZGENE_ACC:26073,ENTREZGENE_ACC:204,ENTREZGENE_ACC:2288,ENTREZGENE_ACC:23028,ENTREZGENE_ACC:5577,ENTREZGENE_ACC:10943,ENTREZGENE_ACC:163,ENTREZGENE_ACC:60528,ENTREZGENE_ACC:10157,ENTREZGENE_ACC:9031,ENTREZGENE_ACC:7384,ENTREZGENE_ACC:9918,ENTREZGENE_ACC:26993,ENTREZGENE_ACC:58525,…
6.83565	1	!	6.83565	1.46e-07	91	909	34	0.037	0.374	KEGG:03015	keg	488	mRNA surveillance pathway 1 ENTREZGENE_ACC:5976,ENTREZGENE_ACC:26986,ENTREZGENE_ACC:26528,ENTREZGENE_ACC:29894,ENTREZGENE_ACC:10914,ENTREZGENE_ACC:8761,ENTREZGENE_ACC:22985,ENTREZGENE_ACC:8106,ENTREZGENE_ACC:5411,ENTREZGENE_ACC:2935,ENTREZGENE_ACC:5516,ENTREZGENE_ACC:11052,ENTREZGENE_ACC:10767,ENTREZGENE_ACC:5528,ENTREZGENE_ACC:22916,ENTREZGENE_ACC:51692,ENTREZGENE_ACC:2107,ENTREZGENE_ACC:8189,EN…
6.79588	1	!	6.79588	1.6e-07	366	469	87	0.186	0.238	HP:0000288	hp	119	Abnormality of the philtrum 1 ENTREZGENE_ACC:8813,ENTREZGENE_ACC:9031,ENTREZGENE_ACC:5982,ENTREZGENE_ACC:51660,ENTREZGENE_ACC:8943,ENTREZGENE_ACC:8621,ENTREZGENE_ACC:55699,ENTREZGENE_ACC:998,ENTREZGENE_ACC:8243,ENTREZGENE_ACC:6605,ENTREZGENE_ACC:6595,ENTREZGENE_ACC:546,ENTREZGENE_ACC:26227,ENTREZGENE_ACC:1312,ENTREZGENE_ACC:22931,ENTREZGENE_ACC:1399,ENTREZGENE_ACC:6598,ENTREZGENE_ACC:5594,ENTREZG…
6.65758	1	!	6.65758	2.2e-07	7040	1643	703	0.428	0.100	TF:M00118	tf	622	Factor: c-Myc:Max; motif: NNACCACGTGGTNN 1 ENTREZGENE_ACC:1595,ENTREZGENE_ACC:51056,ENTREZGENE_ACC:204,ENTREZGENE_ACC:10165,ENTREZGENE_ACC:5577,ENTREZGENE_ACC:10943,ENTREZGENE_ACC:79017,ENTREZGENE_ACC:55692,ENTREZGENE_ACC:6224,ENTREZGENE_ACC:7812,ENTREZGENE_ACC:26993,ENTREZGENE_ACC:5725,ENTREZGENE_ACC:5704,ENTREZGENE_ACC:1355,ENTREZGENE_ACC:8540,ENTREZGENE_ACC:63932,ENTREZGENE_ACC:477,ENTREZGENE_…
6.60033	1	!	6.60033	2.51e-07	6812	1643	683	0.416	0.100	TF:M07329	tf	410	Factor: Osx; motif: CCNCCCCCNNN 1 ENTREZGENE_ACC:51056,ENTREZGENE_ACC:381,ENTREZGENE_ACC:5577,ENTREZGENE_ACC:10943,ENTREZGENE_ACC:54623,ENTREZGENE_ACC:55692,ENTREZGENE_ACC:6224,ENTREZGENE_ACC:7812,ENTREZGENE_ACC:9031,ENTREZGENE_ACC:9918,ENTREZGENE_ACC:6924,ENTREZGENE_ACC:11313,ENTREZGENE_ACC:26993,ENTREZGENE_ACC:5725,ENTREZGENE_ACC:58525,ENTREZGENE_ACC:5536,ENTREZGENE_ACC:5238,ENTREZGENE_ACC:9782…
6.58838	1	!	6.58838	2.58e-07	1259	469	217	0.463	0.172	HP:0001510	hp	83	Growth delay 1 ENTREZGENE_ACC:81887,ENTREZGENE_ACC:23028,ENTREZGENE_ACC:10165,ENTREZGENE_ACC:55750,ENTREZGENE_ACC:60528,ENTREZGENE_ACC:10157,ENTREZGENE_ACC:9031,ENTREZGENE_ACC:8540,ENTREZGENE_ACC:4719,ENTREZGENE_ACC:5982,ENTREZGENE_ACC:2296,ENTREZGENE_ACC:29927,ENTREZGENE_ACC:5832,ENTREZGENE_ACC:6141,ENTREZGENE_ACC:5476,ENTREZGENE_ACC:55699,ENTREZGENE_ACC:25885,ENTREZGENE_ACC:3796,ENTREZGENE_ACC:…
6.52143	1	!	6.52143	3.01e-07	53	1216	24	0.020	0.453	REAC:R-HSA-16991	1	rea	219 Regulation of Apoptosis 1 ENTREZGENE_ACC:5704,ENTREZGENE_ACC:5705,ENTREZGENE_ACC:5714,ENTREZGENE_ACC:5706,ENTREZGENE_ACC:5700,ENTREZGENE_ACC:5716,ENTREZGENE_ACC:5713,ENTREZGENE_ACC:5709,ENTREZGENE_ACC:5717,ENTREZGENE_ACC:10213,ENTREZGENE_ACC:9491,ENTREZGENE_ACC:5682,ENTREZGENE_ACC:10197,ENTREZGENE_ACC:5686,ENTREZGENE_ACC:5710,ENTREZGENE_ACC:5701,ENTREZGENE_ACC:9861,ENTREZGENE_ACC:5702,ENTREZG…
6.46597	1	!	6.46597	3.42e-07	45	909	22	0.024	0.489	KEGG:03050	keg	159	Proteasome 1 ENTREZGENE_ACC:5704,ENTREZGENE_ACC:5705,ENTREZGENE_ACC:5714,ENTREZGENE_ACC:5706,ENTREZGENE_ACC:5700,ENTREZGENE_ACC:5713,ENTREZGENE_ACC:5709,ENTREZGENE_ACC:5717,ENTREZGENE_ACC:10213,ENTREZGENE_ACC:9491,ENTREZGENE_ACC:5682,ENTREZGENE_ACC:11047,ENTREZGENE_ACC:10197,ENTREZGENE_ACC:5686,ENTREZGENE_ACC:5710,ENTREZGENE_ACC:5701,ENTREZGENE_ACC:9861,ENTREZGENE_ACC:5702,ENTREZGENE_ACC:5707,ENT…
6.31158	1	!	6.31158	4.88e-07	75	1638	26	0.016	0.347	GO:0008565	MF	464	protein transporter activity 1 ENTREZGENE_ACC:23633,ENTREZGENE_ACC:3843,ENTREZGENE_ACC:55737,ENTREZGENE_ACC:7514,ENTREZGENE_ACC:3842,ENTREZGENE_ACC:51194,ENTREZGENE_ACC:56993,ENTREZGENE_ACC:3839,ENTREZGENE_ACC:3837,ENTREZGENE_ACC:3836,ENTREZGENE_ACC:5906,ENTREZGENE_ACC:7257,ENTREZGENE_ACC:4035,ENTREZGENE_ACC:57510,ENTREZGENE_ACC:10245,ENTREZGENE_ACC:10452,ENTREZGENE_ACC:10526,ENTREZGENE_ACC:26953…
6.2161	1	!	6.2161	6.08e-07	89	1216	32	0.026	0.360	REAC:R-HSA-56871	28	rea	181 MAPK6/MAPK4 signaling 1 ENTREZGENE_ACC:5704,ENTREZGENE_ACC:998,ENTREZGENE_ACC:5566,ENTREZGENE_ACC:7514,ENTREZGENE_ACC:5705,ENTREZGENE_ACC:5714,ENTREZGENE_ACC:5706,ENTREZGENE_ACC:5700,ENTREZGENE_ACC:5716,ENTREZGENE_ACC:5713,ENTREZGENE_ACC:3315,ENTREZGENE_ACC:5709,ENTREZGENE_ACC:5717,ENTREZGENE_ACC:10213,ENTREZGENE_ACC:989,ENTREZGENE_ACC:9491,ENTREZGENE_ACC:5682,ENTREZGENE_ACC:10197,ENTREZGENE_…
6.1945	1	!	6.1945	6.39e-07	656	469	131	0.279	0.200	HP:0000486	hp	384	Strabismus 1 ENTREZGENE_ACC:8813,ENTREZGENE_ACC:23028,ENTREZGENE_ACC:55750,ENTREZGENE_ACC:9031,ENTREZGENE_ACC:1355,ENTREZGENE_ACC:4719,ENTREZGENE_ACC:5982,ENTREZGENE_ACC:2296,ENTREZGENE_ACC:5832,ENTREZGENE_ACC:8943,ENTREZGENE_ACC:8621,ENTREZGENE_ACC:2182,ENTREZGENE_ACC:6949,ENTREZGENE_ACC:998,ENTREZGENE_ACC:8243,ENTREZGENE_ACC:6389,ENTREZGENE_ACC:6605,ENTREZGENE_ACC:617,ENTREZGENE_ACC:3030,ENTREZ…
6.19314	1	!	6.19314	6.41e-07	104	759	51	0.067	0.490	CORUM:3055	cor	94	Nop56p-associated pre-rRNA complex 1 ENTREZGENE_ACC:6141,ENTREZGENE_ACC:4904,ENTREZGENE_ACC:6949,ENTREZGENE_ACC:6732,ENTREZGENE_ACC:4670,ENTREZGENE_ACC:4809,ENTREZGENE_ACC:10528,ENTREZGENE_ACC:6217,ENTREZGENE_ACC:6143,ENTREZGENE_ACC:6207,ENTREZGENE_ACC:6206,ENTREZGENE_ACC:55299,ENTREZGENE_ACC:4691,ENTREZGENE_ACC:6209,ENTREZGENE_ACC:6146,ENTREZGENE_ACC:10969,ENTREZGENE_ACC:6125,ENTREZGENE_ACC:3609…
6.10791	1	!	6.10791	7.8e-07	2319	1054	338	0.321	0.146	HPA:058010_22	hpa	140	vagina; squamous epithelial cells[Approved,Medium] 1 ENTREZGENE_ACC:8813,ENTREZGENE_ACC:204,ENTREZGENE_ACC:5976,ENTREZGENE_ACC:54623,ENTREZGENE_ACC:60528,ENTREZGENE_ACC:6224,ENTREZGENE_ACC:6924,ENTREZGENE_ACC:5536,ENTREZGENE_ACC:5704,ENTREZGENE_ACC:58528,ENTREZGENE_ACC:84245,ENTREZGENE_ACC:5982,ENTREZGENE_ACC:84321,ENTREZGENE_ACC:29085,ENTREZGENE_ACC:101060521,ENTREZGENE_ACC:9877,ENTREZGENE_ACC:8…
6.01233	1	!	6.01233	9.72e-07	5209	1643	539	0.328	0.103	TF:M07409	tf	145	Factor: BTEB2; motif: GCCCCRCCCH 1 ENTREZGENE_ACC:1595,ENTREZGENE_ACC:51056,ENTREZGENE_ACC:381,ENTREZGENE_ACC:2288,ENTREZGENE_ACC:23028,ENTREZGENE_ACC:5976,ENTREZGENE_ACC:5577,ENTREZGENE_ACC:60528,ENTREZGENE_ACC:9918,ENTREZGENE_ACC:58525,ENTREZGENE_ACC:5238,ENTREZGENE_ACC:23376,ENTREZGENE_ACC:2273,ENTREZGENE_ACC:6050,ENTREZGENE_ACC:23279,ENTREZGENE_ACC:535,ENTREZGENE_ACC:2324,ENTREZGENE_ACC:84245…
5.9431	1	!	5.9431	1.14e-06	60	1216	25	0.021	0.417	REAC:R-HSA-56107	83	rea	35 Degradation of GLI2 by the proteasome 1 ENTREZGENE_ACC:5704,ENTREZGENE_ACC:5566,ENTREZGENE_ACC:2932,ENTREZGENE_ACC:5705,ENTREZGENE_ACC:5714,ENTREZGENE_ACC:9978,ENTREZGENE_ACC:5706,ENTREZGENE_ACC:5700,ENTREZGENE_ACC:5716,ENTREZGENE_ACC:5713,ENTREZGENE_ACC:5709,ENTREZGENE_ACC:5717,ENTREZGENE_ACC:10213,ENTREZGENE_ACC:9491,ENTREZGENE_ACC:5682,ENTREZGENE_ACC:10197,ENTREZGENE_ACC:5686,ENTREZGENE_ACC…
5.92812	1	!	5.92812	1.18e-06	521	1603	102	0.064	0.196	MIRNA:hsa-miR-30	c-5p	mir	394 hsa-miR-30c-5p 1 ENTREZGENE_ACC:7812,ENTREZGENE_ACC:7384,ENTREZGENE_ACC:5238,ENTREZGENE_ACC:9782,ENTREZGENE_ACC:23633,ENTREZGENE_ACC:2665,ENTREZGENE_ACC:101060521,ENTREZGENE_ACC:9410,ENTREZGENE_ACC:55176,ENTREZGENE_ACC:5315,ENTREZGENE_ACC:1659,ENTREZGENE_ACC:998,ENTREZGENE_ACC:6605,ENTREZGENE_ACC:8301,ENTREZGENE_ACC:56889,ENTREZGENE_ACC:55183,ENTREZGENE_ACC:3320,ENTREZGENE_ACC:7514,ENTREZGENE…
5.91721	1	!	5.91721	1.21e-06	207	1603	53	0.033	0.256	MIRNA:hsa-miR-12	29-3p	mir	363 hsa-miR-1229-3p 1 ENTREZGENE_ACC:7812,ENTREZGENE_ACC:58528,ENTREZGENE_ACC:10885,ENTREZGENE_ACC:5705,ENTREZGENE_ACC:26227,ENTREZGENE_ACC:11332,ENTREZGENE_ACC:6319,ENTREZGENE_ACC:9777,ENTREZGENE_ACC:10664,ENTREZGENE_ACC:9810,ENTREZGENE_ACC:3837,ENTREZGENE_ACC:2597,ENTREZGENE_ACC:1108,ENTREZGENE_ACC:7922,ENTREZGENE_ACC:6209,ENTREZGENE_ACC:6421,ENTREZGENE_ACC:54936,ENTREZGENE_ACC:9991,ENTREZGENE_…
5.91009	1	!	5.91009	1.23e-06	30	909	17	0.019	0.567	KEGG:00020	keg	174	Citrate cycle (TCA cycle) 1 ENTREZGENE_ACC:1431,ENTREZGENE_ACC:3421,ENTREZGENE_ACC:6389,ENTREZGENE_ACC:2271,ENTREZGENE_ACC:50,ENTREZGENE_ACC:3420,ENTREZGENE_ACC:4967,ENTREZGENE_ACC:47,ENTREZGENE_ACC:5160,ENTREZGENE_ACC:8803,ENTREZGENE_ACC:3417,ENTREZGENE_ACC:4191,ENTREZGENE_ACC:1737,ENTREZGENE_ACC:8802,ENTREZGENE_ACC:3419,ENTREZGENE_ACC:5162,ENTREZGENE_ACC:3418
5.8729	1	!	5.8729	1.34e-06	6753	1643	673	0.410	0.100	TF:M00539_1	tf	454	Factor: Arnt; motif: NNNNNRTCACGTGAYNNNNN; match class: 1 1 ENTREZGENE_ACC:51056,ENTREZGENE_ACC:26073,ENTREZGENE_ACC:204,ENTREZGENE_ACC:10165,ENTREZGENE_ACC:5577,ENTREZGENE_ACC:10943,ENTREZGENE_ACC:79017,ENTREZGENE_ACC:7812,ENTREZGENE_ACC:9031,ENTREZGENE_ACC:26993,ENTREZGENE_ACC:5725,ENTREZGENE_ACC:5704,ENTREZGENE_ACC:8540,ENTREZGENE_ACC:63932,ENTREZGENE_ACC:2273,ENTREZGENE_ACC:6050,ENTREZGENE_AC…
5.86012	1	!	5.86012	1.38e-06	250	1643	52	0.032	0.208	TF:M01001_1	tf	273	Factor: DEAF1; motif: NCGNNYTCGGGNRTTTCCGDARNNN; match class: 1 1 ENTREZGENE_ACC:996,ENTREZGENE_ACC:4719,ENTREZGENE_ACC:8452,ENTREZGENE_ACC:29093,ENTREZGENE_ACC:2932,ENTREZGENE_ACC:8570,ENTREZGENE_ACC:4436,ENTREZGENE_ACC:55280,ENTREZGENE_ACC:51322,ENTREZGENE_ACC:26088,ENTREZGENE_ACC:84844,ENTREZGENE_ACC:50,ENTREZGENE_ACC:22985,ENTREZGENE_ACC:10084,ENTREZGENE_ACC:5935,ENTREZGENE_ACC:23406,ENTREZGE…
5.82974	1	!	5.82974	1.48e-06	73	1638	25	0.015	0.342	GO:0006096	BP	579	glycolytic process 1 ENTREZGENE_ACC:5214,ENTREZGENE_ACC:5315,ENTREZGENE_ACC:2023,ENTREZGENE_ACC:5236,ENTREZGENE_ACC:5230,ENTREZGENE_ACC:4967,ENTREZGENE_ACC:2584,ENTREZGENE_ACC:230,ENTREZGENE_ACC:2597,ENTREZGENE_ACC:2026,ENTREZGENE_ACC:11319,ENTREZGENE_ACC:5562,ENTREZGENE_ACC:3939,ENTREZGENE_ACC:9611,ENTREZGENE_ACC:5211,ENTREZGENE_ACC:8473,ENTREZGENE_ACC:226,ENTREZGENE_ACC:5213,ENTREZGENE_ACC:3098…
5.82102	1	!	5.82102	1.51e-06	5540	1643	567	0.345	0.102	TF:M04810	tf	651	Factor: USF2; motif: AAGTCACG 1 ENTREZGENE_ACC:1595,ENTREZGENE_ACC:26073,ENTREZGENE_ACC:23028,ENTREZGENE_ACC:10165,ENTREZGENE_ACC:163,ENTREZGENE_ACC:55692,ENTREZGENE_ACC:6224,ENTREZGENE_ACC:7812,ENTREZGENE_ACC:9918,ENTREZGENE_ACC:5725,ENTREZGENE_ACC:5704,ENTREZGENE_ACC:5238,ENTREZGENE_ACC:1355,ENTREZGENE_ACC:9782,ENTREZGENE_ACC:8540,ENTREZGENE_ACC:63932,ENTREZGENE_ACC:477,ENTREZGENE_ACC:23154,ENT…
5.81531	1	!	5.81531	1.53e-06	10470	1643	984	0.599	0.094	TF:M02057	tf	542	Factor: Elf5; motif: CSMGGAARNN 1 ENTREZGENE_ACC:8813,ENTREZGENE_ACC:81887,ENTREZGENE_ACC:51056,ENTREZGENE_ACC:2288,ENTREZGENE_ACC:5965,ENTREZGENE_ACC:5976,ENTREZGENE_ACC:5577,ENTREZGENE_ACC:163,ENTREZGENE_ACC:55750,ENTREZGENE_ACC:79017,ENTREZGENE_ACC:54623,ENTREZGENE_ACC:60528,ENTREZGENE_ACC:6924,ENTREZGENE_ACC:11313,ENTREZGENE_ACC:26993,ENTREZGENE_ACC:5725,ENTREZGENE_ACC:5536,ENTREZGENE_ACC:523…
5.76955	1	!	5.76955	1.7e-06	9912	1643	938	0.571	0.095	TF:M01865	tf	308	Factor: BTEB3; motif: BNRNGGGAGGNGT 1 ENTREZGENE_ACC:8813,ENTREZGENE_ACC:1595,ENTREZGENE_ACC:381,ENTREZGENE_ACC:2288,ENTREZGENE_ACC:23028,ENTREZGENE_ACC:10165,ENTREZGENE_ACC:996,ENTREZGENE_ACC:5577,ENTREZGENE_ACC:10943,ENTREZGENE_ACC:79017,ENTREZGENE_ACC:55692,ENTREZGENE_ACC:10157,ENTREZGENE_ACC:9031,ENTREZGENE_ACC:6924,ENTREZGENE_ACC:11313,ENTREZGENE_ACC:5725,ENTREZGENE_ACC:5238,ENTREZGENE_ACC:2…
5.73993	1	!	5.73993	1.82e-06	102	1216	34	0.028	0.333	REAC:R-HSA-56896	3	rea	266 UCH proteinases 1 ENTREZGENE_ACC:5704,ENTREZGENE_ACC:5705,ENTREZGENE_ACC:5714,ENTREZGENE_ACC:5706,ENTREZGENE_ACC:5700,ENTREZGENE_ACC:7528,ENTREZGENE_ACC:5716,ENTREZGENE_ACC:5713,ENTREZGENE_ACC:5709,ENTREZGENE_ACC:5717,ENTREZGENE_ACC:10213,ENTREZGENE_ACC:51377,ENTREZGENE_ACC:9491,ENTREZGENE_ACC:5682,ENTREZGENE_ACC:4738,ENTREZGENE_ACC:11047,ENTREZGENE_ACC:10197,ENTREZGENE_ACC:86,ENTREZGENE_ACC:…
5.73518	1	!	5.73518	1.84e-06	57	1216	24	0.020	0.421	REAC:R-HSA-46412	58	rea	260 Degradation of DVL 1 ENTREZGENE_ACC:5704,ENTREZGENE_ACC:8452,ENTREZGENE_ACC:5705,ENTREZGENE_ACC:5714,ENTREZGENE_ACC:9978,ENTREZGENE_ACC:5706,ENTREZGENE_ACC:5700,ENTREZGENE_ACC:5716,ENTREZGENE_ACC:5713,ENTREZGENE_ACC:5709,ENTREZGENE_ACC:5717,ENTREZGENE_ACC:10213,ENTREZGENE_ACC:9491,ENTREZGENE_ACC:5682,ENTREZGENE_ACC:10197,ENTREZGENE_ACC:5686,ENTREZGENE_ACC:5710,ENTREZGENE_ACC:5701,ENTREZGENE_A…
5.73518	1	!	5.73518	1.84e-06	5139	1643	531	0.323	0.103	TF:M00469	tf	498	Factor: AP-2alpha; motif: GCCNNNRGS 1 ENTREZGENE_ACC:381,ENTREZGENE_ACC:2288,ENTREZGENE_ACC:10943,ENTREZGENE_ACC:55750,ENTREZGENE_ACC:9031,ENTREZGENE_ACC:9918,ENTREZGENE_ACC:6924,ENTREZGENE_ACC:5725,ENTREZGENE_ACC:58525,ENTREZGENE_ACC:5238,ENTREZGENE_ACC:1355,ENTREZGENE_ACC:6050,ENTREZGENE_ACC:4719,ENTREZGENE_ACC:8452,ENTREZGENE_ACC:7204,ENTREZGENE_ACC:3309,ENTREZGENE_ACC:23196,ENTREZGENE_ACC:560…
5.72584	1	!	5.72584	1.88e-06	67	1603	26	0.016	0.388	MIRNA:hsa-miR-11	80-3p	mir	670 hsa-miR-1180-3p 1 ENTREZGENE_ACC:7175,ENTREZGENE_ACC:1659,ENTREZGENE_ACC:4175,ENTREZGENE_ACC:11176,ENTREZGENE_ACC:8570,ENTREZGENE_ACC:7430,ENTREZGENE_ACC:4150,ENTREZGENE_ACC:1445,ENTREZGENE_ACC:6143,ENTREZGENE_ACC:6429,ENTREZGENE_ACC:4297,ENTREZGENE_ACC:8239,ENTREZGENE_ACC:57187,ENTREZGENE_ACC:10131,ENTREZGENE_ACC:11224,ENTREZGENE_ACC:9380,ENTREZGENE_ACC:471,ENTREZGENE_ACC:84135,ENTREZGENE_AC…
5.70774	1	!	5.70774	1.96e-06	5367	1643	551	0.335	0.103	TF:M01972	tf	227	Factor: EGR-1; motif: TGCGTGGGCGK 1 ENTREZGENE_ACC:1595,ENTREZGENE_ACC:51056,ENTREZGENE_ACC:381,ENTREZGENE_ACC:204,ENTREZGENE_ACC:2288,ENTREZGENE_ACC:5965,ENTREZGENE_ACC:5577,ENTREZGENE_ACC:10943,ENTREZGENE_ACC:60528,ENTREZGENE_ACC:11313,ENTREZGENE_ACC:26993,ENTREZGENE_ACC:58525,ENTREZGENE_ACC:5238,ENTREZGENE_ACC:23376,ENTREZGENE_ACC:9782,ENTREZGENE_ACC:63932,ENTREZGENE_ACC:2273,ENTREZGENE_ACC:60…
5.68194	1	!	5.68194	2.08e-06	1405	1643	181	0.110	0.129	TF:M03834_0	tf	248	Factor: N-Myc; motif: GSSCACGYGS; match class: 0 1 ENTREZGENE_ACC:5976,ENTREZGENE_ACC:10943,ENTREZGENE_ACC:5725,ENTREZGENE_ACC:2273,ENTREZGENE_ACC:9774,ENTREZGENE_ACC:8498,ENTREZGENE_ACC:84321,ENTREZGENE_ACC:29927,ENTREZGENE_ACC:57418,ENTREZGENE_ACC:55699,ENTREZGENE_ACC:3421,ENTREZGENE_ACC:483,ENTREZGENE_ACC:27440,ENTREZGENE_ACC:8518,ENTREZGENE_ACC:998,ENTREZGENE_ACC:26528,ENTREZGENE_ACC:53615,EN…
5.65758	1	!	5.65758	2.2e-06	2248	1054	327	0.310	0.145	HPA:043030_22	hpa	425	skin 1; keratinocytes[Approved,Medium] 1 ENTREZGENE_ACC:8813,ENTREZGENE_ACC:204,ENTREZGENE_ACC:5976,ENTREZGENE_ACC:163,ENTREZGENE_ACC:54623,ENTREZGENE_ACC:60528,ENTREZGENE_ACC:6224,ENTREZGENE_ACC:6924,ENTREZGENE_ACC:5704,ENTREZGENE_ACC:58528,ENTREZGENE_ACC:84245,ENTREZGENE_ACC:23196,ENTREZGENE_ACC:5982,ENTREZGENE_ACC:84321,ENTREZGENE_ACC:101060521,ENTREZGENE_ACC:9877,ENTREZGENE_ACC:79832,ENTREZGE…
5.51713	1	!	5.51713	3.04e-06	50	1216	22	0.018	0.440	REAC:R-HSA-12369	78	rea	692 Cross-presentation of soluble exogenous antigens (endosomes) 1 ENTREZGENE_ACC:5704,ENTREZGENE_ACC:5705,ENTREZGENE_ACC:5714,ENTREZGENE_ACC:5706,ENTREZGENE_ACC:5700,ENTREZGENE_ACC:5716,ENTREZGENE_ACC:5713,ENTREZGENE_ACC:5709,ENTREZGENE_ACC:5717,ENTREZGENE_ACC:10213,ENTREZGENE_ACC:9491,ENTREZGENE_ACC:5682,ENTREZGENE_ACC:10197,ENTREZGENE_ACC:5686,ENTREZGENE_ACC:5710,ENTREZGENE_ACC:5701,ENTREZGENE…
5.46092	1	!	5.46092	3.46e-06	10195	1643	959	0.584	0.094	TF:M04064_0	tf	656	Factor: Pax-5; motif: NGTCACGCWTSANTGMNY; match class: 0 1 ENTREZGENE_ACC:81887,ENTREZGENE_ACC:1595,ENTREZGENE_ACC:26073,ENTREZGENE_ACC:204,ENTREZGENE_ACC:5965,ENTREZGENE_ACC:10165,ENTREZGENE_ACC:5976,ENTREZGENE_ACC:5577,ENTREZGENE_ACC:10943,ENTREZGENE_ACC:163,ENTREZGENE_ACC:79017,ENTREZGENE_ACC:54623,ENTREZGENE_ACC:10157,ENTREZGENE_ACC:6224,ENTREZGENE_ACC:9031,ENTREZGENE_ACC:7384,ENTREZGENE_ACC:…
5.45593	1	!	5.45593	3.5e-06	9442	1643	897	0.546	0.095	TF:M00470_0	tf	221	Factor: AP-2gamma; motif: GCCYNNGGS; match class: 0 1 ENTREZGENE_ACC:81887,ENTREZGENE_ACC:1595,ENTREZGENE_ACC:381,ENTREZGENE_ACC:26073,ENTREZGENE_ACC:204,ENTREZGENE_ACC:2288,ENTREZGENE_ACC:23028,ENTREZGENE_ACC:10165,ENTREZGENE_ACC:5976,ENTREZGENE_ACC:10943,ENTREZGENE_ACC:55750,ENTREZGENE_ACC:9031,ENTREZGENE_ACC:9918,ENTREZGENE_ACC:6924,ENTREZGENE_ACC:26993,ENTREZGENE_ACC:5725,ENTREZGENE_ACC:58525…
5.43297	1	!	5.43297	3.69e-06	6245	1643	626	0.381	0.100	TF:M00246_0	tf	627	Factor: Egr-2; motif: NTGCGTRGGCGK; match class: 0 1 ENTREZGENE_ACC:1595,ENTREZGENE_ACC:51056,ENTREZGENE_ACC:204,ENTREZGENE_ACC:2288,ENTREZGENE_ACC:5965,ENTREZGENE_ACC:10943,ENTREZGENE_ACC:60528,ENTREZGENE_ACC:7384,ENTREZGENE_ACC:9918,ENTREZGENE_ACC:26993,ENTREZGENE_ACC:58525,ENTREZGENE_ACC:23376,ENTREZGENE_ACC:1355,ENTREZGENE_ACC:8540,ENTREZGENE_ACC:63932,ENTREZGENE_ACC:6050,ENTREZGENE_ACC:58528…
5.43297	1	!	5.43297	3.69e-06	698	1643	105	0.064	0.150	TF:M03973_0	tf	56	Factor: ELK4; motif: ACCGGAARTN; match class: 0 1 ENTREZGENE_ACC:81887,ENTREZGENE_ACC:26073,ENTREZGENE_ACC:6301,ENTREZGENE_ACC:81671,ENTREZGENE_ACC:8621,ENTREZGENE_ACC:1994,ENTREZGENE_ACC:2975,ENTREZGENE_ACC:7520,ENTREZGENE_ACC:6932,ENTREZGENE_ACC:9689,ENTREZGENE_ACC:10992,ENTREZGENE_ACC:22974,ENTREZGENE_ACC:24137,ENTREZGENE_ACC:10762,ENTREZGENE_ACC:1312,ENTREZGENE_ACC:5714,ENTREZGENE_ACC:56993,E…
5.42136	1	!	5.42136	3.79e-06	3197	1643	353	0.215	0.110	TF:M07067	tf	401	Factor: USF1; motif: NNNNGTCACGTGGN 1 ENTREZGENE_ACC:10165,ENTREZGENE_ACC:5577,ENTREZGENE_ACC:79017,ENTREZGENE_ACC:7812,ENTREZGENE_ACC:5725,ENTREZGENE_ACC:5704,ENTREZGENE_ACC:63932,ENTREZGENE_ACC:2273,ENTREZGENE_ACC:6050,ENTREZGENE_ACC:4719,ENTREZGENE_ACC:84245,ENTREZGENE_ACC:7175,ENTREZGENE_ACC:9967,ENTREZGENE_ACC:29085,ENTREZGENE_ACC:51663,ENTREZGENE_ACC:2665,ENTREZGENE_ACC:101060521,ENTREZGENE…
5.37882	1	!	5.37882	4.18e-06	5392	1643	551	0.335	0.102	TF:M01154_0	tf	218	Factor: c-Myc; motif: KACCACGTGSYY; match class: 0 1 ENTREZGENE_ACC:8813,ENTREZGENE_ACC:1595,ENTREZGENE_ACC:51056,ENTREZGENE_ACC:204,ENTREZGENE_ACC:10165,ENTREZGENE_ACC:5577,ENTREZGENE_ACC:10943,ENTREZGENE_ACC:79017,ENTREZGENE_ACC:55692,ENTREZGENE_ACC:6224,ENTREZGENE_ACC:7812,ENTREZGENE_ACC:26993,ENTREZGENE_ACC:5725,ENTREZGENE_ACC:5704,ENTREZGENE_ACC:1355,ENTREZGENE_ACC:8540,ENTREZGENE_ACC:63932,…
5.37469	1	!	5.37469	4.22e-06	59	1216	24	0.020	0.407	REAC:R-HSA-56765	90	rea	485 NIK-->noncanonical NF-kB signaling 1 ENTREZGENE_ACC:5704,ENTREZGENE_ACC:5705,ENTREZGENE_ACC:5714,ENTREZGENE_ACC:5706,ENTREZGENE_ACC:5700,ENTREZGENE_ACC:5716,ENTREZGENE_ACC:5713,ENTREZGENE_ACC:5709,ENTREZGENE_ACC:5717,ENTREZGENE_ACC:10213,ENTREZGENE_ACC:9491,ENTREZGENE_ACC:5682,ENTREZGENE_ACC:9040,ENTREZGENE_ACC:10197,ENTREZGENE_ACC:5686,ENTREZGENE_ACC:9039,ENTREZGENE_ACC:5710,ENTREZGENE_ACC:5…
5.36051	1	!	5.36051	4.36e-06	3547	1643	385	0.234	0.109	TF:M00778	tf	148	Factor: AhR; motif: NTNGCGTGNNN 1 ENTREZGENE_ACC:1595,ENTREZGENE_ACC:381,ENTREZGENE_ACC:204,ENTREZGENE_ACC:23028,ENTREZGENE_ACC:996,ENTREZGENE_ACC:10943,ENTREZGENE_ACC:60528,ENTREZGENE_ACC:9031,ENTREZGENE_ACC:9918,ENTREZGENE_ACC:6924,ENTREZGENE_ACC:11313,ENTREZGENE_ACC:5725,ENTREZGENE_ACC:5536,ENTREZGENE_ACC:23376,ENTREZGENE_ACC:6050,ENTREZGENE_ACC:4719,ENTREZGENE_ACC:8452,ENTREZGENE_ACC:23517,EN…
5.34104	1	!	5.34104	4.56e-06	55	1216	23	0.019	0.418	REAC:R-HSA-89418	58	rea	433 Regulation of RUNX3 expression and activity 1 ENTREZGENE_ACC:5704,ENTREZGENE_ACC:5705,ENTREZGENE_ACC:5714,ENTREZGENE_ACC:2033,ENTREZGENE_ACC:5706,ENTREZGENE_ACC:5700,ENTREZGENE_ACC:5716,ENTREZGENE_ACC:5713,ENTREZGENE_ACC:5709,ENTREZGENE_ACC:5717,ENTREZGENE_ACC:10213,ENTREZGENE_ACC:9491,ENTREZGENE_ACC:5682,ENTREZGENE_ACC:10197,ENTREZGENE_ACC:5686,ENTREZGENE_ACC:5710,ENTREZGENE_ACC:5701,ENTREZG…
5.28483	1	!	5.28483	5.19e-06	1781	1643	217	0.132	0.122	TF:M02106_0	tf	345	Factor: NF-YA; motif: CRGCCAATCAGNRN; match class: 0 1 ENTREZGENE_ACC:81887,ENTREZGENE_ACC:5965,ENTREZGENE_ACC:79017,ENTREZGENE_ACC:60528,ENTREZGENE_ACC:10157,ENTREZGENE_ACC:9918,ENTREZGENE_ACC:5238,ENTREZGENE_ACC:9774,ENTREZGENE_ACC:3309,ENTREZGENE_ACC:5601,ENTREZGENE_ACC:2665,ENTREZGENE_ACC:3843,ENTREZGENE_ACC:4942,ENTREZGENE_ACC:1994,ENTREZGENE_ACC:5165,ENTREZGENE_ACC:55737,ENTREZGENE_ACC:2744…
5.2636	1	!	5.2636	5.45e-06	5163	1643	530	0.323	0.103	TF:M08868	tf	426	Factor: ARNTLIKE; motif: NNNSCACGTG 1 ENTREZGENE_ACC:51056,ENTREZGENE_ACC:204,ENTREZGENE_ACC:10165,ENTREZGENE_ACC:5577,ENTREZGENE_ACC:10943,ENTREZGENE_ACC:79017,ENTREZGENE_ACC:7812,ENTREZGENE_ACC:5725,ENTREZGENE_ACC:5704,ENTREZGENE_ACC:8540,ENTREZGENE_ACC:2273,ENTREZGENE_ACC:6050,ENTREZGENE_ACC:4719,ENTREZGENE_ACC:58528,ENTREZGENE_ACC:23633,ENTREZGENE_ACC:8452,ENTREZGENE_ACC:84245,ENTREZGENE_ACC:…
5.23732	1	!	5.23732	5.79e-06	12324	1643	1129	0.687	0.092	TF:M00360	tf	671	Factor: Pax-3; motif: TCGTCACRCTTHM 1 ENTREZGENE_ACC:81887,ENTREZGENE_ACC:1595,ENTREZGENE_ACC:51056,ENTREZGENE_ACC:381,ENTREZGENE_ACC:26073,ENTREZGENE_ACC:2288,ENTREZGENE_ACC:23028,ENTREZGENE_ACC:5976,ENTREZGENE_ACC:5577,ENTREZGENE_ACC:163,ENTREZGENE_ACC:79017,ENTREZGENE_ACC:54623,ENTREZGENE_ACC:60528,ENTREZGENE_ACC:55692,ENTREZGENE_ACC:10157,ENTREZGENE_ACC:6224,ENTREZGENE_ACC:7812,ENTREZGENE_ACC…
5.20273	1	!	5.20273	6.27e-06	60	1216	24	0.020	0.400	REAC:R-HSA-56077	61	rea	420 Dectin-1 mediated noncanonical NF-kB signaling 1 ENTREZGENE_ACC:5704,ENTREZGENE_ACC:5705,ENTREZGENE_ACC:5714,ENTREZGENE_ACC:5706,ENTREZGENE_ACC:5700,ENTREZGENE_ACC:5716,ENTREZGENE_ACC:5713,ENTREZGENE_ACC:5709,ENTREZGENE_ACC:5717,ENTREZGENE_ACC:10213,ENTREZGENE_ACC:9491,ENTREZGENE_ACC:5682,ENTREZGENE_ACC:9040,ENTREZGENE_ACC:10197,ENTREZGENE_ACC:5686,ENTREZGENE_ACC:9039,ENTREZGENE_ACC:5710,ENTR…
5.1798	1	!	5.1798	6.61e-06	361	469	82	0.175	0.227	HP:0031466	hp	25	Impairment in personality functioning 1 ENTREZGENE_ACC:81887,ENTREZGENE_ACC:9031,ENTREZGENE_ACC:1355,ENTREZGENE_ACC:9782,ENTREZGENE_ACC:4719,ENTREZGENE_ACC:5982,ENTREZGENE_ACC:80347,ENTREZGENE_ACC:2182,ENTREZGENE_ACC:55737,ENTREZGENE_ACC:8518,ENTREZGENE_ACC:8891,ENTREZGENE_ACC:5566,ENTREZGENE_ACC:8243,ENTREZGENE_ACC:6389,ENTREZGENE_ACC:617,ENTREZGENE_ACC:546,ENTREZGENE_ACC:2767,ENTREZGENE_ACC:227…
5.12843	1	!	5.12843	7.44e-06	2512	1643	287	0.175	0.114	TF:M00121	tf	222	Factor: USF; motif: NNRYCACGTGRYNN 1 ENTREZGENE_ACC:10165,ENTREZGENE_ACC:5577,ENTREZGENE_ACC:7812,ENTREZGENE_ACC:5725,ENTREZGENE_ACC:63932,ENTREZGENE_ACC:6050,ENTREZGENE_ACC:4719,ENTREZGENE_ACC:58528,ENTREZGENE_ACC:23633,ENTREZGENE_ACC:84245,ENTREZGENE_ACC:9967,ENTREZGENE_ACC:51663,ENTREZGENE_ACC:2665,ENTREZGENE_ACC:9877,ENTREZGENE_ACC:55749,ENTREZGENE_ACC:5476,ENTREZGENE_ACC:4904,ENTREZGENE_ACC:…
5.1152	1	!	5.1152	7.67e-06	559	469	113	0.241	0.202	HP:0011968	hp	103	Feeding difficulties 1 ENTREZGENE_ACC:23028,ENTREZGENE_ACC:4719,ENTREZGENE_ACC:11231,ENTREZGENE_ACC:7204,ENTREZGENE_ACC:5832,ENTREZGENE_ACC:8943,ENTREZGENE_ACC:8621,ENTREZGENE_ACC:8518,ENTREZGENE_ACC:8243,ENTREZGENE_ACC:6605,ENTREZGENE_ACC:617,ENTREZGENE_ACC:3030,ENTREZGENE_ACC:546,ENTREZGENE_ACC:10059,ENTREZGENE_ACC:1312,ENTREZGENE_ACC:51322,ENTREZGENE_ACC:6598,ENTREZGENE_ACC:6576,ENTREZGENE_ACC…
5.10902	1	!	5.10902	7.78e-06	26	1216	15	0.012	0.577	REAC:R-HSA-68035	29	rea	208 FGFR2 alternative splicing 1 ENTREZGENE_ACC:5725,ENTREZGENE_ACC:5431,ENTREZGENE_ACC:4670,ENTREZGENE_ACC:5434,ENTREZGENE_ACC:5432,ENTREZGENE_ACC:22916,ENTREZGENE_ACC:2962,ENTREZGENE_ACC:3178,ENTREZGENE_ACC:4686,ENTREZGENE_ACC:7073,ENTREZGENE_ACC:5437,ENTREZGENE_ACC:3187,ENTREZGENE_ACC:3185,ENTREZGENE_ACC:5430,ENTREZGENE_ACC:2963
5.10237	1	!	5.10237	7.9e-06	6758	1643	668	0.407	0.099	TF:M00615_0	tf	591	Factor: c-Myc:Max; motif: NNNNNNNCACGTGNNNNNNN; match class: 0 1 ENTREZGENE_ACC:51056,ENTREZGENE_ACC:204,ENTREZGENE_ACC:10165,ENTREZGENE_ACC:5577,ENTREZGENE_ACC:10943,ENTREZGENE_ACC:79017,ENTREZGENE_ACC:7812,ENTREZGENE_ACC:26993,ENTREZGENE_ACC:5725,ENTREZGENE_ACC:5704,ENTREZGENE_ACC:8540,ENTREZGENE_ACC:63932,ENTREZGENE_ACC:2273,ENTREZGENE_ACC:6050,ENTREZGENE_ACC:4719,ENTREZGENE_ACC:58528,ENTREZGE…
5.07058	1	!	5.07058	8.5e-06	2057	1643	243	0.148	0.118	TF:M08700_0	tf	280	Factor: Erm:HES-7; motif: NCGGANGNNNNNCRCGYG; match class: 0 1 ENTREZGENE_ACC:2288,ENTREZGENE_ACC:9031,ENTREZGENE_ACC:9918,ENTREZGENE_ACC:6924,ENTREZGENE_ACC:58525,ENTREZGENE_ACC:11231,ENTREZGENE_ACC:2324,ENTREZGENE_ACC:2665,ENTREZGENE_ACC:51660,ENTREZGENE_ACC:23063,ENTREZGENE_ACC:5476,ENTREZGENE_ACC:3843,ENTREZGENE_ACC:4942,ENTREZGENE_ACC:23013,ENTREZGENE_ACC:55176,ENTREZGENE_ACC:4904,ENTREZGENE…
5.04191	1	!	5.04191	9.08e-06	16	759	14	0.018	0.875	CORUM:282	cor	379	SNF2h-cohesin-NuRD complex 1 ENTREZGENE_ACC:53615,ENTREZGENE_ACC:8243,ENTREZGENE_ACC:10735,ENTREZGENE_ACC:5931,ENTREZGENE_ACC:9126,ENTREZGENE_ACC:3065,ENTREZGENE_ACC:10274,ENTREZGENE_ACC:9219,ENTREZGENE_ACC:8467,ENTREZGENE_ACC:5885,ENTREZGENE_ACC:1107,ENTREZGENE_ACC:9112,ENTREZGENE_ACC:3066,ENTREZGENE_ACC:11177
5.03716	1	!	5.03716	9.18e-06	160	1603	43	0.027	0.269	MIRNA:hsa-miR-36	1-5p	mir	641 hsa-miR-361-5p 1 ENTREZGENE_ACC:23071,ENTREZGENE_ACC:7158,ENTREZGENE_ACC:51109,ENTREZGENE_ACC:7520,ENTREZGENE_ACC:3320,ENTREZGENE_ACC:10075,ENTREZGENE_ACC:24144,ENTREZGENE_ACC:8480,ENTREZGENE_ACC:2935,ENTREZGENE_ACC:4967,ENTREZGENE_ACC:26973,ENTREZGENE_ACC:4839,ENTREZGENE_ACC:523,ENTREZGENE_ACC:3181,ENTREZGENE_ACC:11319,ENTREZGENE_ACC:1017,ENTREZGENE_ACC:23326,ENTREZGENE_ACC:5589,ENTREZGENE_A…
5.01055	1	!	5.01055	9.76e-06	11	759	11	0.014	1.000	CORUM:633	cor	441	anti-BHC110 complex 1 ENTREZGENE_ACC:23028,ENTREZGENE_ACC:10362,ENTREZGENE_ACC:23186,ENTREZGENE_ACC:3065,ENTREZGENE_ACC:7750,ENTREZGENE_ACC:23199,ENTREZGENE_ACC:51317,ENTREZGENE_ACC:9203,ENTREZGENE_ACC:7764,ENTREZGENE_ACC:3066,ENTREZGENE_ACC:2969
4.98716	1	!	4.98716	1.03e-05	662	469	128	0.273	0.193	HP:0005105	hp	109	Abnormal nasal morphology 1 ENTREZGENE_ACC:81887,ENTREZGENE_ACC:23028,ENTREZGENE_ACC:9031,ENTREZGENE_ACC:7204,ENTREZGENE_ACC:5982,ENTREZGENE_ACC:6141,ENTREZGENE_ACC:2182,ENTREZGENE_ACC:25885,ENTREZGENE_ACC:8243,ENTREZGENE_ACC:6605,ENTREZGENE_ACC:6595,ENTREZGENE_ACC:10269,ENTREZGENE_ACC:546,ENTREZGENE_ACC:2271,ENTREZGENE_ACC:1312,ENTREZGENE_ACC:54187,ENTREZGENE_ACC:51322,ENTREZGENE_ACC:22931,ENTRE…
4.92445	1	!	4.92445	1.19e-05	263	1603	60	0.037	0.228	MIRNA:hsa-miR-18	a-5p	mir	162 hsa-miR-18a-5p 1 ENTREZGENE_ACC:10943,ENTREZGENE_ACC:9782,ENTREZGENE_ACC:29927,ENTREZGENE_ACC:8531,ENTREZGENE_ACC:23013,ENTREZGENE_ACC:3205,ENTREZGENE_ACC:56681,ENTREZGENE_ACC:57092,ENTREZGENE_ACC:3842,ENTREZGENE_ACC:7430,ENTREZGENE_ACC:51322,ENTREZGENE_ACC:4174,ENTREZGENE_ACC:22985,ENTREZGENE_ACC:23613,ENTREZGENE_ACC:92609,ENTREZGENE_ACC:5445,ENTREZGENE_ACC:1655,ENTREZGENE_ACC:5878,ENTREZGEN…
4.91721	1	!	4.91721	1.21e-05	925	1643	128	0.078	0.138	TF:M03832	tf	200	Factor: Net; motif: CACTTCCKGK 1 ENTREZGENE_ACC:1355,ENTREZGENE_ACC:23071,ENTREZGENE_ACC:23279,ENTREZGENE_ACC:81671,ENTREZGENE_ACC:8621,ENTREZGENE_ACC:1994,ENTREZGENE_ACC:1659,ENTREZGENE_ACC:6932,ENTREZGENE_ACC:9689,ENTREZGENE_ACC:22974,ENTREZGENE_ACC:10558,ENTREZGENE_ACC:8812,ENTREZGENE_ACC:5434,ENTREZGENE_ACC:10291,ENTREZGENE_ACC:6576,ENTREZGENE_ACC:162,ENTREZGENE_ACC:8563,ENTREZGENE_ACC:2079,E…
4.91364	1	!	4.91364	1.22e-05	353	1603	74	0.046	0.210	MIRNA:hsa-miR-18	a-3p	mir	73 hsa-miR-18a-3p 1 ENTREZGENE_ACC:381,ENTREZGENE_ACC:2288,ENTREZGENE_ACC:23154,ENTREZGENE_ACC:8452,ENTREZGENE_ACC:23196,ENTREZGENE_ACC:8943,ENTREZGENE_ACC:5315,ENTREZGENE_ACC:26986,ENTREZGENE_ACC:617,ENTREZGENE_ACC:3998,ENTREZGENE_ACC:2023,ENTREZGENE_ACC:23152,ENTREZGENE_ACC:10992,ENTREZGENE_ACC:3183,ENTREZGENE_ACC:11332,ENTREZGENE_ACC:4670,ENTREZGENE_ACC:162,ENTREZGENE_ACC:23170,ENTREZGENE_ACC:…
4.88606	1	!	4.88606	1.3e-05	529	1638	85	0.052	0.161	GO:0003712	MF	241	transcription coregulator activity 1 ENTREZGENE_ACC:23028,ENTREZGENE_ACC:9967,ENTREZGENE_ACC:2296,ENTREZGENE_ACC:8531,ENTREZGENE_ACC:55749,ENTREZGENE_ACC:7158,ENTREZGENE_ACC:6605,ENTREZGENE_ACC:1653,ENTREZGENE_ACC:6595,ENTREZGENE_ACC:23186,ENTREZGENE_ACC:23411,ENTREZGENE_ACC:6598,ENTREZGENE_ACC:6942,ENTREZGENE_ACC:2033,ENTREZGENE_ACC:10419,ENTREZGENE_ACC:22938,ENTREZGENE_ACC:7528,ENTREZGENE_ACC:3…
4.88606	1	!	4.88606	1.3e-05	365	1216	78	0.064	0.214	REAC:R-HSA-37009	89	rea	482 Transcriptional Regulation by TP53 1 ENTREZGENE_ACC:6924,ENTREZGENE_ACC:58528,ENTREZGENE_ACC:5431,ENTREZGENE_ACC:5982,ENTREZGENE_ACC:8621,ENTREZGENE_ACC:1459,ENTREZGENE_ACC:53615,ENTREZGENE_ACC:4849,ENTREZGENE_ACC:22974,ENTREZGENE_ACC:8812,ENTREZGENE_ACC:4436,ENTREZGENE_ACC:5434,ENTREZGENE_ACC:2033,ENTREZGENE_ACC:10419,ENTREZGENE_ACC:1457,ENTREZGENE_ACC:5931,ENTREZGENE_ACC:5432,ENTREZGENE_ACC…
4.84466	1	!	4.84466	1.43e-05	258	1603	59	0.037	0.229	MIRNA:hsa-miR-29	6-3p	mir	76 hsa-miR-296-3p 1 ENTREZGENE_ACC:11313,ENTREZGENE_ACC:11231,ENTREZGENE_ACC:81671,ENTREZGENE_ACC:5315,ENTREZGENE_ACC:8518,ENTREZGENE_ACC:8812,ENTREZGENE_ACC:10726,ENTREZGENE_ACC:26227,ENTREZGENE_ACC:3326,ENTREZGENE_ACC:6576,ENTREZGENE_ACC:56993,ENTREZGENE_ACC:6305,ENTREZGENE_ACC:23170,ENTREZGENE_ACC:4150,ENTREZGENE_ACC:3959,ENTREZGENE_ACC:9761,ENTREZGENE_ACC:2597,ENTREZGENE_ACC:4839,ENTREZGENE_A…
4.83863	1	!	4.83863	1.45e-05	10692	1643	995	0.606	0.093	TF:M08993_0	tf	681	Factor: ZNF777; motif: GTCCGYCCCGTCSAACAAT; match class: 0 1 ENTREZGENE_ACC:1595,ENTREZGENE_ACC:204,ENTREZGENE_ACC:23028,ENTREZGENE_ACC:5965,ENTREZGENE_ACC:10165,ENTREZGENE_ACC:996,ENTREZGENE_ACC:5976,ENTREZGENE_ACC:10943,ENTREZGENE_ACC:163,ENTREZGENE_ACC:55750,ENTREZGENE_ACC:79017,ENTREZGENE_ACC:54623,ENTREZGENE_ACC:10157,ENTREZGENE_ACC:6224,ENTREZGENE_ACC:7384,ENTREZGENE_ACC:11313,ENTREZGENE_AC…
4.77728	1	!	4.77728	1.67e-05	163	1603	43	0.027	0.264	MIRNA:hsa-miR-65	2-3p	mir	466 hsa-miR-652-3p 1 ENTREZGENE_ACC:8531,ENTREZGENE_ACC:3205,ENTREZGENE_ACC:4849,ENTREZGENE_ACC:6732,ENTREZGENE_ACC:10291,ENTREZGENE_ACC:1457,ENTREZGENE_ACC:9100,ENTREZGENE_ACC:7329,ENTREZGENE_ACC:6217,ENTREZGENE_ACC:6830,ENTREZGENE_ACC:55161,ENTREZGENE_ACC:833,ENTREZGENE_ACC:4928,ENTREZGENE_ACC:506,ENTREZGENE_ACC:6723,ENTREZGENE_ACC:6950,ENTREZGENE_ACC:10212,ENTREZGENE_ACC:547,ENTREZGENE_ACC:853…
4.77728	1	!	4.77728	1.67e-05	5587	1643	564	0.343	0.101	TF:M09812_0	tf	368	Factor: MYC; motif: NNCCACGTGCNN; match class: 0 1 ENTREZGENE_ACC:51056,ENTREZGENE_ACC:204,ENTREZGENE_ACC:10165,ENTREZGENE_ACC:5577,ENTREZGENE_ACC:10943,ENTREZGENE_ACC:79017,ENTREZGENE_ACC:7812,ENTREZGENE_ACC:26993,ENTREZGENE_ACC:5704,ENTREZGENE_ACC:8540,ENTREZGENE_ACC:63932,ENTREZGENE_ACC:2273,ENTREZGENE_ACC:6050,ENTREZGENE_ACC:4719,ENTREZGENE_ACC:58528,ENTREZGENE_ACC:23633,ENTREZGENE_ACC:8452,E…
4.77469	1	!	4.77469	1.68e-05	3772	1643	402	0.245	0.107	TF:M00187	tf	284	Factor: USF; motif: GYCACGTGNC 1 ENTREZGENE_ACC:10165,ENTREZGENE_ACC:5577,ENTREZGENE_ACC:163,ENTREZGENE_ACC:79017,ENTREZGENE_ACC:7812,ENTREZGENE_ACC:5725,ENTREZGENE_ACC:5704,ENTREZGENE_ACC:63932,ENTREZGENE_ACC:2273,ENTREZGENE_ACC:6050,ENTREZGENE_ACC:4719,ENTREZGENE_ACC:84245,ENTREZGENE_ACC:23644,ENTREZGENE_ACC:7204,ENTREZGENE_ACC:23517,ENTREZGENE_ACC:7175,ENTREZGENE_ACC:9967,ENTREZGENE_ACC:51663,…
4.76195	1	!	4.76195	1.73e-05	197	1054	49	0.046	0.249	HPA:048020_11	hpa	263	soft tissue 2; chondrocytes[Supported,Low] 1 ENTREZGENE_ACC:23644,ENTREZGENE_ACC:5431,ENTREZGENE_ACC:27332,ENTREZGENE_ACC:55183,ENTREZGENE_ACC:57092,ENTREZGENE_ACC:23047,ENTREZGENE_ACC:51575,ENTREZGENE_ACC:3183,ENTREZGENE_ACC:4670,ENTREZGENE_ACC:84844,ENTREZGENE_ACC:10598,ENTREZGENE_ACC:5931,ENTREZGENE_ACC:1936,ENTREZGENE_ACC:6625,ENTREZGENE_ACC:10469,ENTREZGENE_ACC:11316,ENTREZGENE_ACC:23770,ENT…
4.72816	1	!	4.72816	1.87e-05	150	1638	36	0.022	0.240	GO:0035257	MF	93	nuclear hormone receptor binding 1 ENTREZGENE_ACC:2288,ENTREZGENE_ACC:23028,ENTREZGENE_ACC:9967,ENTREZGENE_ACC:6605,ENTREZGENE_ACC:11176,ENTREZGENE_ACC:7205,ENTREZGENE_ACC:23411,ENTREZGENE_ACC:2033,ENTREZGENE_ACC:22938,ENTREZGENE_ACC:24148,ENTREZGENE_ACC:1655,ENTREZGENE_ACC:6772,ENTREZGENE_ACC:7341,ENTREZGENE_ACC:11315,ENTREZGENE_ACC:8289,ENTREZGENE_ACC:8805,ENTREZGENE_ACC:5585,ENTREZGENE_ACC:230…
4.72125	1	!	4.72125	1.9e-05	93	1638	27	0.016	0.290	GO:0006900	BP	611	vesicle budding from membrane 1 ENTREZGENE_ACC:8452,ENTREZGENE_ACC:8943,ENTREZGENE_ACC:4905,ENTREZGENE_ACC:3998,ENTREZGENE_ACC:7879,ENTREZGENE_ACC:56681,ENTREZGENE_ACC:10959,ENTREZGENE_ACC:23256,ENTREZGENE_ACC:10484,ENTREZGENE_ACC:10483,ENTREZGENE_ACC:11196,ENTREZGENE_ACC:8729,ENTREZGENE_ACC:8724,ENTREZGENE_ACC:64083,ENTREZGENE_ACC:5861,ENTREZGENE_ACC:8615,ENTREZGENE_ACC:10427,ENTREZGENE_ACC:375,…
4.66756	1	!	4.66756	2.15e-05	256	469	63	0.134	0.246	HP:0001631	hp	414	Atrial septal defect 1 ENTREZGENE_ACC:9031,ENTREZGENE_ACC:5982,ENTREZGENE_ACC:2296,ENTREZGENE_ACC:8621,ENTREZGENE_ACC:8243,ENTREZGENE_ACC:6605,ENTREZGENE_ACC:10269,ENTREZGENE_ACC:26227,ENTREZGENE_ACC:1312,ENTREZGENE_ACC:1399,ENTREZGENE_ACC:5594,ENTREZGENE_ACC:2033,ENTREZGENE_ACC:8260,ENTREZGENE_ACC:10084,ENTREZGENE_ACC:10664,ENTREZGENE_ACC:55697,ENTREZGENE_ACC:6299,ENTREZGENE_ACC:9126,ENTREZGENE_…
4.64589	1	!	4.64589	2.26e-05	694	1643	102	0.062	0.147	TF:M08757	tf	122	Factor: nerf; motif: AAMCCGGAAGTN 1 ENTREZGENE_ACC:1355,ENTREZGENE_ACC:63932,ENTREZGENE_ACC:9716,ENTREZGENE_ACC:23071,ENTREZGENE_ACC:23223,ENTREZGENE_ACC:1659,ENTREZGENE_ACC:6949,ENTREZGENE_ACC:6193,ENTREZGENE_ACC:22974,ENTREZGENE_ACC:8812,ENTREZGENE_ACC:10291,ENTREZGENE_ACC:6576,ENTREZGENE_ACC:8563,ENTREZGENE_ACC:5706,ENTREZGENE_ACC:10598,ENTREZGENE_ACC:2079,ENTREZGENE_ACC:8237,ENTREZGENE_ACC:14…
4.6216	1	!	4.6216	2.39e-05	1450	1643	181	0.110	0.125	TF:M07043_0	tf	605	Factor: HIF-1alpha; motif: NNACGTGNN; match class: 0 1 ENTREZGENE_ACC:51056,ENTREZGENE_ACC:204,ENTREZGENE_ACC:10943,ENTREZGENE_ACC:26993,ENTREZGENE_ACC:5725,ENTREZGENE_ACC:23071,ENTREZGENE_ACC:11231,ENTREZGENE_ACC:3309,ENTREZGENE_ACC:29085,ENTREZGENE_ACC:3843,ENTREZGENE_ACC:57418,ENTREZGENE_ACC:3735,ENTREZGENE_ACC:23013,ENTREZGENE_ACC:1994,ENTREZGENE_ACC:5214,ENTREZGENE_ACC:3421,ENTREZGENE_ACC:25…
4.60906	1	!	4.60906	2.46e-05	3619	1643	387	0.236	0.107	TF:M03860	tf	697	Factor: USF2; motif: NNNCCACGTGACN 1 ENTREZGENE_ACC:51056,ENTREZGENE_ACC:10165,ENTREZGENE_ACC:5577,ENTREZGENE_ACC:10943,ENTREZGENE_ACC:79017,ENTREZGENE_ACC:7812,ENTREZGENE_ACC:5725,ENTREZGENE_ACC:5704,ENTREZGENE_ACC:63932,ENTREZGENE_ACC:2273,ENTREZGENE_ACC:6050,ENTREZGENE_ACC:4719,ENTREZGENE_ACC:58528,ENTREZGENE_ACC:23633,ENTREZGENE_ACC:8452,ENTREZGENE_ACC:84245,ENTREZGENE_ACC:7175,ENTREZGENE_ACC…
4.60206	1	!	4.60206	2.5e-05	2915	1643	322	0.196	0.110	TF:M07313	tf	136	Factor: ATF-3; motif: SNTGACGYNATN 1 ENTREZGENE_ACC:1595,ENTREZGENE_ACC:51056,ENTREZGENE_ACC:204,ENTREZGENE_ACC:5976,ENTREZGENE_ACC:10943,ENTREZGENE_ACC:163,ENTREZGENE_ACC:79017,ENTREZGENE_ACC:54623,ENTREZGENE_ACC:10157,ENTREZGENE_ACC:23376,ENTREZGENE_ACC:1355,ENTREZGENE_ACC:63932,ENTREZGENE_ACC:6050,ENTREZGENE_ACC:9774,ENTREZGENE_ACC:535,ENTREZGENE_ACC:7175,ENTREZGENE_ACC:23196,ENTREZGENE_ACC:99…
4.60033	1	!	4.60033	2.51e-05	234	469	59	0.126	0.252	HP:0003676	hp	531	Progressive 1 ENTREZGENE_ACC:8813,ENTREZGENE_ACC:1355,ENTREZGENE_ACC:2273,ENTREZGENE_ACC:29927,ENTREZGENE_ACC:5832,ENTREZGENE_ACC:80347,ENTREZGENE_ACC:8518,ENTREZGENE_ACC:6389,ENTREZGENE_ACC:617,ENTREZGENE_ACC:10059,ENTREZGENE_ACC:8086,ENTREZGENE_ACC:6305,ENTREZGENE_ACC:8106,ENTREZGENE_ACC:10528,ENTREZGENE_ACC:9688,ENTREZGENE_ACC:55697,ENTREZGENE_ACC:10273,ENTREZGENE_ACC:10382,ENTREZGENE_ACC:1061…
4.60033	1	!	4.60033	2.51e-05	76	909	27	0.030	0.355	KEGG:01230	keg	169	Biosynthesis of amino acids 1 ENTREZGENE_ACC:5832,ENTREZGENE_ACC:1431,ENTREZGENE_ACC:5214,ENTREZGENE_ACC:5315,ENTREZGENE_ACC:3421,ENTREZGENE_ACC:2023,ENTREZGENE_ACC:26227,ENTREZGENE_ACC:50,ENTREZGENE_ACC:3420,ENTREZGENE_ACC:5634,ENTREZGENE_ACC:5230,ENTREZGENE_ACC:230,ENTREZGENE_ACC:2597,ENTREZGENE_ACC:2026,ENTREZGENE_ACC:2752,ENTREZGENE_ACC:3417,ENTREZGENE_ACC:5211,ENTREZGENE_ACC:29920,ENTREZGENE…
4.5986	1	!	4.5986	2.52e-05	55	1216	22	0.018	0.400	REAC:R-HSA-46412	57	rea	551 Degradation of AXIN 1 ENTREZGENE_ACC:5704,ENTREZGENE_ACC:5705,ENTREZGENE_ACC:5714,ENTREZGENE_ACC:5706,ENTREZGENE_ACC:5700,ENTREZGENE_ACC:5716,ENTREZGENE_ACC:5713,ENTREZGENE_ACC:5709,ENTREZGENE_ACC:5717,ENTREZGENE_ACC:10213,ENTREZGENE_ACC:9491,ENTREZGENE_ACC:5682,ENTREZGENE_ACC:10197,ENTREZGENE_ACC:5686,ENTREZGENE_ACC:5710,ENTREZGENE_ACC:5701,ENTREZGENE_ACC:9861,ENTREZGENE_ACC:5702,ENTREZGENE_…
4.58503	1	!	4.58503	2.6e-05	6709	1643	660	0.402	0.098	TF:M02012	tf	695	Factor: HIF-1alpha; motif: NCACGT 1 ENTREZGENE_ACC:8813,ENTREZGENE_ACC:51056,ENTREZGENE_ACC:204,ENTREZGENE_ACC:5965,ENTREZGENE_ACC:10943,ENTREZGENE_ACC:163,ENTREZGENE_ACC:60528,ENTREZGENE_ACC:7812,ENTREZGENE_ACC:26993,ENTREZGENE_ACC:5725,ENTREZGENE_ACC:8540,ENTREZGENE_ACC:2273,ENTREZGENE_ACC:6050,ENTREZGENE_ACC:23071,ENTREZGENE_ACC:11231,ENTREZGENE_ACC:9774,ENTREZGENE_ACC:535,ENTREZGENE_ACC:3309,…
4.57349	1	!	4.57349	2.67e-05	73	1216	26	0.021	0.356	REAC:R-HSA-89399	2	rea	714 Regulation of RUNX2 expression and activity 1 ENTREZGENE_ACC:5704,ENTREZGENE_ACC:2932,ENTREZGENE_ACC:5705,ENTREZGENE_ACC:5714,ENTREZGENE_ACC:9978,ENTREZGENE_ACC:5706,ENTREZGENE_ACC:5700,ENTREZGENE_ACC:5716,ENTREZGENE_ACC:5713,ENTREZGENE_ACC:10273,ENTREZGENE_ACC:5709,ENTREZGENE_ACC:5717,ENTREZGENE_ACC:10213,ENTREZGENE_ACC:6772,ENTREZGENE_ACC:9491,ENTREZGENE_ACC:5682,ENTREZGENE_ACC:10197,ENTREZ…
4.56543	1	!	4.56543	2.72e-05	2801	1054	387	0.367	0.138	HPA:044010_22	hpa	436	skin 2; epidermal cells[Approved,Medium] 1 ENTREZGENE_ACC:8813,ENTREZGENE_ACC:204,ENTREZGENE_ACC:5976,ENTREZGENE_ACC:163,ENTREZGENE_ACC:79017,ENTREZGENE_ACC:54623,ENTREZGENE_ACC:60528,ENTREZGENE_ACC:6224,ENTREZGENE_ACC:6924,ENTREZGENE_ACC:5536,ENTREZGENE_ACC:5704,ENTREZGENE_ACC:58528,ENTREZGENE_ACC:2324,ENTREZGENE_ACC:84245,ENTREZGENE_ACC:23196,ENTREZGENE_ACC:5982,ENTREZGENE_ACC:84321,ENTREZGENE_…
4.45967	1	!	4.45967	3.47e-05	2678	1643	299	0.182	0.112	TF:M02075	tf	95	Factor: PDEF; motif: MCCGGATNTN 1 ENTREZGENE_ACC:26073,ENTREZGENE_ACC:204,ENTREZGENE_ACC:6224,ENTREZGENE_ACC:7812,ENTREZGENE_ACC:9031,ENTREZGENE_ACC:5238,ENTREZGENE_ACC:477,ENTREZGENE_ACC:23154,ENTREZGENE_ACC:9716,ENTREZGENE_ACC:6301,ENTREZGENE_ACC:8498,ENTREZGENE_ACC:8452,ENTREZGENE_ACC:2324,ENTREZGENE_ACC:23223,ENTREZGENE_ACC:29927,ENTREZGENE_ACC:9877,ENTREZGENE_ACC:81671,ENTREZGENE_ACC:10362,E…
4.4389	1	!	4.4389	3.64e-05	5341	1643	540	0.329	0.101	TF:M00678	tf	480	Factor: Tel-2; motif: YTACTTCCTG 1 ENTREZGENE_ACC:8813,ENTREZGENE_ACC:81887,ENTREZGENE_ACC:26073,ENTREZGENE_ACC:54623,ENTREZGENE_ACC:60528,ENTREZGENE_ACC:10157,ENTREZGENE_ACC:6224,ENTREZGENE_ACC:7812,ENTREZGENE_ACC:9031,ENTREZGENE_ACC:9918,ENTREZGENE_ACC:11313,ENTREZGENE_ACC:23376,ENTREZGENE_ACC:1355,ENTREZGENE_ACC:63932,ENTREZGENE_ACC:9716,ENTREZGENE_ACC:6050,ENTREZGENE_ACC:4719,ENTREZGENE_ACC:2…
4.43533	1	!	4.43533	3.67e-05	501	469	102	0.217	0.204	HP:0008050	hp	160	Abnormality of the palpebral fissures 1 ENTREZGENE_ACC:8813,ENTREZGENE_ACC:23028,ENTREZGENE_ACC:9031,ENTREZGENE_ACC:2273,ENTREZGENE_ACC:7204,ENTREZGENE_ACC:5982,ENTREZGENE_ACC:8621,ENTREZGENE_ACC:2182,ENTREZGENE_ACC:25885,ENTREZGENE_ACC:6949,ENTREZGENE_ACC:51109,ENTREZGENE_ACC:8243,ENTREZGENE_ACC:6595,ENTREZGENE_ACC:10269,ENTREZGENE_ACC:546,ENTREZGENE_ACC:10075,ENTREZGENE_ACC:1312,ENTREZGENE_ACC:…
4.4023	1	!	4.4023	3.96e-05	2113	1643	245	0.149	0.116	TF:M09820_0	tf	235	Factor: USF2; motif: NNNGGTCACGTGRYNN; match class: 0 1 ENTREZGENE_ACC:10165,ENTREZGENE_ACC:5577,ENTREZGENE_ACC:5725,ENTREZGENE_ACC:63932,ENTREZGENE_ACC:6050,ENTREZGENE_ACC:4719,ENTREZGENE_ACC:9967,ENTREZGENE_ACC:51663,ENTREZGENE_ACC:2665,ENTREZGENE_ACC:9877,ENTREZGENE_ACC:55749,ENTREZGENE_ACC:5476,ENTREZGENE_ACC:10147,ENTREZGENE_ACC:5586,ENTREZGENE_ACC:4904,ENTREZGENE_ACC:3796,ENTREZGENE_ACC:694…
4.39469	1	!	4.39469	4.03e-05	17	759	14	0.018	0.824	CORUM:642	cor	309	CtBP complex 1 ENTREZGENE_ACC:23028,ENTREZGENE_ACC:23186,ENTREZGENE_ACC:9658,ENTREZGENE_ACC:3065,ENTREZGENE_ACC:55758,ENTREZGENE_ACC:6239,ENTREZGENE_ACC:6935,ENTREZGENE_ACC:1487,ENTREZGENE_ACC:9839,ENTREZGENE_ACC:7764,ENTREZGENE_ACC:1488,ENTREZGENE_ACC:79813,ENTREZGENE_ACC:3066,ENTREZGENE_ACC:10919
4.38828	1	!	4.38828	4.09e-05	4892	1643	500	0.304	0.102	TF:M04743	tf	211	Factor: c-Myc; motif: NSCACGTGGN 1 ENTREZGENE_ACC:51056,ENTREZGENE_ACC:204,ENTREZGENE_ACC:5577,ENTREZGENE_ACC:10943,ENTREZGENE_ACC:79017,ENTREZGENE_ACC:7812,ENTREZGENE_ACC:5704,ENTREZGENE_ACC:2273,ENTREZGENE_ACC:6050,ENTREZGENE_ACC:4719,ENTREZGENE_ACC:58528,ENTREZGENE_ACC:23633,ENTREZGENE_ACC:8452,ENTREZGENE_ACC:84245,ENTREZGENE_ACC:3309,ENTREZGENE_ACC:23223,ENTREZGENE_ACC:9967,ENTREZGENE_ACC:290…
4.37986	1	!	4.37986	4.17e-05	19	759	15	0.020	0.789	CORUM:778	cor	583	LARC complex (LCR-associated remodeling complex) 1 ENTREZGENE_ACC:53615,ENTREZGENE_ACC:6605,ENTREZGENE_ACC:3183,ENTREZGENE_ACC:6598,ENTREZGENE_ACC:1108,ENTREZGENE_ACC:3065,ENTREZGENE_ACC:8289,ENTREZGENE_ACC:6597,ENTREZGENE_ACC:5977,ENTREZGENE_ACC:86,ENTREZGENE_ACC:6601,ENTREZGENE_ACC:57459,ENTREZGENE_ACC:9219,ENTREZGENE_ACC:6599,ENTREZGENE_ACC:3066
4.37882	1	!	4.37882	4.18e-05	10	759	10	0.013	1.000	CORUM:1492	cor	11	BHC110 complex 1 ENTREZGENE_ACC:23028,ENTREZGENE_ACC:10362,ENTREZGENE_ACC:23186,ENTREZGENE_ACC:9658,ENTREZGENE_ACC:3065,ENTREZGENE_ACC:7750,ENTREZGENE_ACC:23199,ENTREZGENE_ACC:51317,ENTREZGENE_ACC:7764,ENTREZGENE_ACC:3066
4.32239	1	!	4.32239	4.76e-05	40	1216	18	0.015	0.450	REAC:R-HSA-89505	5	rea	328 Gene and protein expression by JAK-STAT signaling after Interleukin-12 stimulation 1 ENTREZGENE_ACC:998,ENTREZGENE_ACC:3313,ENTREZGENE_ACC:4001,ENTREZGENE_ACC:6950,ENTREZGENE_ACC:3181,ENTREZGENE_ACC:6627,ENTREZGENE_ACC:375,ENTREZGENE_ACC:4478,ENTREZGENE_ACC:27250,ENTREZGENE_ACC:9987,ENTREZGENE_ACC:3185,ENTREZGENE_ACC:5306,ENTREZGENE_ACC:6888,ENTREZGENE_ACC:5062,ENTREZGENE_ACC:302,ENTREZGENE_A…
4.31605	1	!	4.31605	4.83e-05	5522	1643	555	0.338	0.101	TF:M05327_0	tf	170	Factor: WT1; motif: NGCGGGGGGGTSMMCYN; match class: 0 1 ENTREZGENE_ACC:51056,ENTREZGENE_ACC:2288,ENTREZGENE_ACC:79017,ENTREZGENE_ACC:6224,ENTREZGENE_ACC:9918,ENTREZGENE_ACC:26993,ENTREZGENE_ACC:58525,ENTREZGENE_ACC:1355,ENTREZGENE_ACC:63932,ENTREZGENE_ACC:477,ENTREZGENE_ACC:2273,ENTREZGENE_ACC:6050,ENTREZGENE_ACC:58528,ENTREZGENE_ACC:2324,ENTREZGENE_ACC:84245,ENTREZGENE_ACC:23644,ENTREZGENE_ACC:7…
4.31247	1	!	4.31247	4.87e-05	3290	1643	355	0.216	0.108	TF:M01273	tf	158	Factor: SP4; motif: SCCCCGCCCCS 1 ENTREZGENE_ACC:381,ENTREZGENE_ACC:5577,ENTREZGENE_ACC:9918,ENTREZGENE_ACC:58525,ENTREZGENE_ACC:5238,ENTREZGENE_ACC:2273,ENTREZGENE_ACC:6050,ENTREZGENE_ACC:23279,ENTREZGENE_ACC:2324,ENTREZGENE_ACC:84245,ENTREZGENE_ACC:23196,ENTREZGENE_ACC:5982,ENTREZGENE_ACC:8574,ENTREZGENE_ACC:29085,ENTREZGENE_ACC:2296,ENTREZGENE_ACC:51663,ENTREZGENE_ACC:2665,ENTREZGENE_ACC:29927…
4.25885	1	!	4.25885	5.51e-05	2637	1643	294	0.179	0.111	TF:M00483	tf	240	Factor: ATF6; motif: TGACGTGG 1 ENTREZGENE_ACC:8813,ENTREZGENE_ACC:381,ENTREZGENE_ACC:23028,ENTREZGENE_ACC:54623,ENTREZGENE_ACC:60528,ENTREZGENE_ACC:10157,ENTREZGENE_ACC:23376,ENTREZGENE_ACC:23154,ENTREZGENE_ACC:23196,ENTREZGENE_ACC:29927,ENTREZGENE_ACC:5832,ENTREZGENE_ACC:81671,ENTREZGENE_ACC:5586,ENTREZGENE_ACC:57418,ENTREZGENE_ACC:8621,ENTREZGENE_ACC:7158,ENTREZGENE_ACC:3421,ENTREZGENE_ACC:102…
4.25571	1	!	4.25571	5.55e-05	4397	1643	455	0.277	0.103	TF:M03812_0	tf	455	Factor: arnt; motif: CACGYA; match class: 0 1 ENTREZGENE_ACC:381,ENTREZGENE_ACC:5965,ENTREZGENE_ACC:996,ENTREZGENE_ACC:10943,ENTREZGENE_ACC:163,ENTREZGENE_ACC:60528,ENTREZGENE_ACC:6224,ENTREZGENE_ACC:26993,ENTREZGENE_ACC:5725,ENTREZGENE_ACC:5238,ENTREZGENE_ACC:63932,ENTREZGENE_ACC:4719,ENTREZGENE_ACC:58528,ENTREZGENE_ACC:23279,ENTREZGENE_ACC:23517,ENTREZGENE_ACC:84321,ENTREZGENE_ACC:29085,ENTREZG…
4.24489	1	!	4.24489	5.69e-05	1740	1643	208	0.127	0.120	TF:M02279_0	tf	642	Factor: CREB1; motif: TGACGTCA; match class: 0 1 ENTREZGENE_ACC:51056,ENTREZGENE_ACC:5976,ENTREZGENE_ACC:163,ENTREZGENE_ACC:54623,ENTREZGENE_ACC:5704,ENTREZGENE_ACC:63932,ENTREZGENE_ACC:23154,ENTREZGENE_ACC:2273,ENTREZGENE_ACC:11231,ENTREZGENE_ACC:7175,ENTREZGENE_ACC:29927,ENTREZGENE_ACC:5832,ENTREZGENE_ACC:9410,ENTREZGENE_ACC:81671,ENTREZGENE_ACC:6141,ENTREZGENE_ACC:1994,ENTREZGENE_ACC:7158,ENTR…
4.21042	1	!	4.21042	6.16e-05	28	759	19	0.025	0.679	CORUM:1257	cor	336	ALL-1 supercomplex 1 ENTREZGENE_ACC:23028,ENTREZGENE_ACC:53615,ENTREZGENE_ACC:6595,ENTREZGENE_ACC:6598,ENTREZGENE_ACC:5931,ENTREZGENE_ACC:9343,ENTREZGENE_ACC:3065,ENTREZGENE_ACC:4297,ENTREZGENE_ACC:8189,ENTREZGENE_ACC:6601,ENTREZGENE_ACC:9219,ENTREZGENE_ACC:10284,ENTREZGENE_ACC:8467,ENTREZGENE_ACC:53981,ENTREZGENE_ACC:25942,ENTREZGENE_ACC:1107,ENTREZGENE_ACC:6599,ENTREZGENE_ACC:3066,ENTREZGENE_AC…
4.20343	1	!	4.20343	6.26e-05	5065	1643	514	0.313	0.101	TF:M00799	tf	407	Factor: Myc; motif: CACGTGS 1 ENTREZGENE_ACC:51056,ENTREZGENE_ACC:204,ENTREZGENE_ACC:5577,ENTREZGENE_ACC:10943,ENTREZGENE_ACC:79017,ENTREZGENE_ACC:7812,ENTREZGENE_ACC:5704,ENTREZGENE_ACC:8540,ENTREZGENE_ACC:2273,ENTREZGENE_ACC:6050,ENTREZGENE_ACC:4719,ENTREZGENE_ACC:58528,ENTREZGENE_ACC:23633,ENTREZGENE_ACC:8452,ENTREZGENE_ACC:84245,ENTREZGENE_ACC:3309,ENTREZGENE_ACC:23223,ENTREZGENE_ACC:9967,ENT…
4.19111	1	!	4.19111	6.44e-05	7293	1643	707	0.430	0.097	TF:M01175_0	tf	217	Factor: CKROX; motif: SCCCTCCCC; match class: 0 1 ENTREZGENE_ACC:381,ENTREZGENE_ACC:204,ENTREZGENE_ACC:2288,ENTREZGENE_ACC:23028,ENTREZGENE_ACC:10165,ENTREZGENE_ACC:5577,ENTREZGENE_ACC:10943,ENTREZGENE_ACC:55750,ENTREZGENE_ACC:6224,ENTREZGENE_ACC:9031,ENTREZGENE_ACC:6924,ENTREZGENE_ACC:11313,ENTREZGENE_ACC:5725,ENTREZGENE_ACC:58525,ENTREZGENE_ACC:1355,ENTREZGENE_ACC:9782,ENTREZGENE_ACC:23154,ENTR…
4.16558	1	!	4.16558	6.83e-05	7401	1643	716	0.436	0.097	TF:M01858	tf	652	Factor: AP-2beta; motif: GCNNNGGSCNGVGGGN 1 ENTREZGENE_ACC:381,ENTREZGENE_ACC:2288,ENTREZGENE_ACC:10165,ENTREZGENE_ACC:5976,ENTREZGENE_ACC:10943,ENTREZGENE_ACC:9031,ENTREZGENE_ACC:6924,ENTREZGENE_ACC:5725,ENTREZGENE_ACC:58525,ENTREZGENE_ACC:5704,ENTREZGENE_ACC:5238,ENTREZGENE_ACC:9782,ENTREZGENE_ACC:8540,ENTREZGENE_ACC:23154,ENTREZGENE_ACC:6050,ENTREZGENE_ACC:58528,ENTREZGENE_ACC:11231,ENTREZGENE…
4.14509	1	!	4.14509	7.16e-05	962	1643	129	0.079	0.134	TF:M03974	tf	630	Factor: ERF; motif: ACCGGAAGTR 1 ENTREZGENE_ACC:81887,ENTREZGENE_ACC:26073,ENTREZGENE_ACC:9918,ENTREZGENE_ACC:9774,ENTREZGENE_ACC:6301,ENTREZGENE_ACC:81671,ENTREZGENE_ACC:8621,ENTREZGENE_ACC:4904,ENTREZGENE_ACC:1994,ENTREZGENE_ACC:56949,ENTREZGENE_ACC:2975,ENTREZGENE_ACC:7520,ENTREZGENE_ACC:6932,ENTREZGENE_ACC:9689,ENTREZGENE_ACC:10992,ENTREZGENE_ACC:22974,ENTREZGENE_ACC:24137,ENTREZGENE_ACC:1076…
4.14327	1	!	4.14327	7.19e-05	2202	1054	313	0.297	0.142	HPA:056010_22	hpa	286	tonsil; germinal center cells[Approved,Medium] 1 ENTREZGENE_ACC:5976,ENTREZGENE_ACC:79017,ENTREZGENE_ACC:54623,ENTREZGENE_ACC:60528,ENTREZGENE_ACC:5536,ENTREZGENE_ACC:5704,ENTREZGENE_ACC:2324,ENTREZGENE_ACC:84245,ENTREZGENE_ACC:23196,ENTREZGENE_ACC:5982,ENTREZGENE_ACC:5601,ENTREZGENE_ACC:84321,ENTREZGENE_ACC:5610,ENTREZGENE_ACC:101060521,ENTREZGENE_ACC:9877,ENTREZGENE_ACC:5832,ENTREZGENE_ACC:7983…
4.12033	1	!	4.12033	7.58e-05	2104	1054	301	0.286	0.143	HPA:009020_22	hpa	710	cervix, uterine; squamous epithelial cells[Approved,Medium] 1 ENTREZGENE_ACC:8813,ENTREZGENE_ACC:204,ENTREZGENE_ACC:10165,ENTREZGENE_ACC:5976,ENTREZGENE_ACC:163,ENTREZGENE_ACC:60528,ENTREZGENE_ACC:6224,ENTREZGENE_ACC:6924,ENTREZGENE_ACC:5704,ENTREZGENE_ACC:58528,ENTREZGENE_ACC:2324,ENTREZGENE_ACC:84245,ENTREZGENE_ACC:5982,ENTREZGENE_ACC:84321,ENTREZGENE_ACC:29085,ENTREZGENE_ACC:101060521,ENTREZGE…
4.11976	1	!	4.11976	7.59e-05	53	1638	19	0.012	0.358	GO:0030120	CC	135	vesicle coat 1 ENTREZGENE_ACC:163,ENTREZGENE_ACC:8301,ENTREZGENE_ACC:56681,ENTREZGENE_ACC:10484,ENTREZGENE_ACC:10483,ENTREZGENE_ACC:11316,ENTREZGENE_ACC:22818,ENTREZGENE_ACC:1314,ENTREZGENE_ACC:3092,ENTREZGENE_ACC:10427,ENTREZGENE_ACC:1213,ENTREZGENE_ACC:6396,ENTREZGENE_ACC:164,ENTREZGENE_ACC:9632,ENTREZGENE_ACC:161,ENTREZGENE_ACC:9276,ENTREZGENE_ACC:23285,ENTREZGENE_ACC:160,ENTREZGENE_ACC:10016
4.10679	1	!	4.10679	7.82e-05	48	1638	18	0.011	0.375	GO:0071349	BP	662	cellular response to interleukin-12 1 ENTREZGENE_ACC:998,ENTREZGENE_ACC:3313,ENTREZGENE_ACC:4001,ENTREZGENE_ACC:6950,ENTREZGENE_ACC:3181,ENTREZGENE_ACC:6627,ENTREZGENE_ACC:375,ENTREZGENE_ACC:4478,ENTREZGENE_ACC:27250,ENTREZGENE_ACC:9987,ENTREZGENE_ACC:3185,ENTREZGENE_ACC:5306,ENTREZGENE_ACC:6888,ENTREZGENE_ACC:5062,ENTREZGENE_ACC:302,ENTREZGENE_ACC:107984053,ENTREZGENE_ACC:5478,ENTREZGENE_ACC:4282
4.08991	1	!	4.08991	8.13e-05	1925	1054	279	0.265	0.145	HPA:014010_21	hpa	716	endometrium 2; cells in endometrial stroma[Approved,Low] 1 ENTREZGENE_ACC:8813,ENTREZGENE_ACC:5976,ENTREZGENE_ACC:6224,ENTREZGENE_ACC:5704,ENTREZGENE_ACC:58528,ENTREZGENE_ACC:84245,ENTREZGENE_ACC:23196,ENTREZGENE_ACC:5982,ENTREZGENE_ACC:84321,ENTREZGENE_ACC:29085,ENTREZGENE_ACC:101060521,ENTREZGENE_ACC:6433,ENTREZGENE_ACC:10362,ENTREZGENE_ACC:5586,ENTREZGENE_ACC:57418,ENTREZGENE_ACC:1994,ENTREZGE…
4.08619	1	!	4.08619	8.2e-05	226	1603	52	0.032	0.230	MIRNA:hsa-miR-12	26-3p	mir	438 hsa-miR-1226-3p 1 ENTREZGENE_ACC:54623,ENTREZGENE_ACC:7812,ENTREZGENE_ACC:23644,ENTREZGENE_ACC:3735,ENTREZGENE_ACC:4171,ENTREZGENE_ACC:3320,ENTREZGENE_ACC:231,ENTREZGENE_ACC:54439,ENTREZGENE_ACC:3326,ENTREZGENE_ACC:4809,ENTREZGENE_ACC:25777,ENTREZGENE_ACC:22985,ENTREZGENE_ACC:24148,ENTREZGENE_ACC:9777,ENTREZGENE_ACC:4150,ENTREZGENE_ACC:9810,ENTREZGENE_ACC:10382,ENTREZGENE_ACC:6510,ENTREZGENE_…
4.07417	1	!	4.07417	8.43e-05	361	1643	62	0.038	0.172	TF:M03965_0	tf	259	Factor: EHF; motif: NACCCGGAAGTA; match class: 0 1 ENTREZGENE_ACC:1355,ENTREZGENE_ACC:9716,ENTREZGENE_ACC:23071,ENTREZGENE_ACC:23223,ENTREZGENE_ACC:1659,ENTREZGENE_ACC:6949,ENTREZGENE_ACC:6193,ENTREZGENE_ACC:6576,ENTREZGENE_ACC:8563,ENTREZGENE_ACC:10598,ENTREZGENE_ACC:2079,ENTREZGENE_ACC:8237,ENTREZGENE_ACC:1445,ENTREZGENE_ACC:10940,ENTREZGENE_ACC:5862,ENTREZGENE_ACC:1209,ENTREZGENE_ACC:83743,ENT…
4.05552	1	!	4.05552	8.8e-05	9353	1643	879	0.535	0.094	TF:M00649	tf	626	Factor: MAZ; motif: GGGGAGGG 1 ENTREZGENE_ACC:8813,ENTREZGENE_ACC:381,ENTREZGENE_ACC:26073,ENTREZGENE_ACC:204,ENTREZGENE_ACC:2288,ENTREZGENE_ACC:23028,ENTREZGENE_ACC:10165,ENTREZGENE_ACC:5577,ENTREZGENE_ACC:10943,ENTREZGENE_ACC:55750,ENTREZGENE_ACC:10157,ENTREZGENE_ACC:6224,ENTREZGENE_ACC:7812,ENTREZGENE_ACC:9031,ENTREZGENE_ACC:6924,ENTREZGENE_ACC:11313,ENTREZGENE_ACC:5725,ENTREZGENE_ACC:58525,EN…
4.01818	1	!	4.01818	9.59e-05	678	469	127	0.271	0.187	HP:0001508	hp	141	Failure to thrive 1 ENTREZGENE_ACC:8813,ENTREZGENE_ACC:204,ENTREZGENE_ACC:10165,ENTREZGENE_ACC:60528,ENTREZGENE_ACC:9031,ENTREZGENE_ACC:1355,ENTREZGENE_ACC:8540,ENTREZGENE_ACC:4719,ENTREZGENE_ACC:5982,ENTREZGENE_ACC:5832,ENTREZGENE_ACC:6949,ENTREZGENE_ACC:7037,ENTREZGENE_ACC:8243,ENTREZGENE_ACC:6389,ENTREZGENE_ACC:617,ENTREZGENE_ACC:6595,ENTREZGENE_ACC:10269,ENTREZGENE_ACC:3030,ENTREZGENE_ACC:100…
4.00087	1	!	4.00087	9.98e-05	92	1216	29	0.024	0.315	REAC:R-HSA-40864	0	rea	38 PCP/CE pathway 1 ENTREZGENE_ACC:163,ENTREZGENE_ACC:5704,ENTREZGENE_ACC:5705,ENTREZGENE_ACC:5714,ENTREZGENE_ACC:5706,ENTREZGENE_ACC:5700,ENTREZGENE_ACC:5716,ENTREZGENE_ACC:5713,ENTREZGENE_ACC:5709,ENTREZGENE_ACC:5216,ENTREZGENE_ACC:5717,ENTREZGENE_ACC:10213,ENTREZGENE_ACC:9491,ENTREZGENE_ACC:5682,ENTREZGENE_ACC:10197,ENTREZGENE_ACC:5879,ENTREZGENE_ACC:1213,ENTREZGENE_ACC:5686,ENTREZGENE_ACC:557…
4	1	!	4	0.0001	2933	1054	399	0.379	0.136	HPA:008030_22	hpa	216	cerebral cortex; neuronal cells[Approved,Medium] 1 ENTREZGENE_ACC:8813,ENTREZGENE_ACC:10165,ENTREZGENE_ACC:5976,ENTREZGENE_ACC:163,ENTREZGENE_ACC:54623,ENTREZGENE_ACC:60528,ENTREZGENE_ACC:6224,ENTREZGENE_ACC:6924,ENTREZGENE_ACC:5536,ENTREZGENE_ACC:5704,ENTREZGENE_ACC:58528,ENTREZGENE_ACC:23196,ENTREZGENE_ACC:5982,ENTREZGENE_ACC:5601,ENTREZGENE_ACC:84321,ENTREZGENE_ACC:29085,ENTREZGENE_ACC:5610,EN…
3.97881	1	!	3.97881	0.000105	68	1216	24	0.020	0.353	REAC:R-HSA-56584	42	rea	184 Regulation of RAS by GAPs 1 ENTREZGENE_ACC:5704,ENTREZGENE_ACC:8452,ENTREZGENE_ACC:5705,ENTREZGENE_ACC:5714,ENTREZGENE_ACC:9978,ENTREZGENE_ACC:5706,ENTREZGENE_ACC:5700,ENTREZGENE_ACC:5716,ENTREZGENE_ACC:5713,ENTREZGENE_ACC:5709,ENTREZGENE_ACC:5717,ENTREZGENE_ACC:10213,ENTREZGENE_ACC:9491,ENTREZGENE_ACC:5682,ENTREZGENE_ACC:10197,ENTREZGENE_ACC:5686,ENTREZGENE_ACC:5710,ENTREZGENE_ACC:5701,ENTRE…
3.95861	1	!	3.95861	0.00011	639	1603	112	0.070	0.175	MIRNA:hsa-let-7a	-5p	mir	440 hsa-let-7a-5p 1 ENTREZGENE_ACC:9031,ENTREZGENE_ACC:23633,ENTREZGENE_ACC:7204,ENTREZGENE_ACC:5982,ENTREZGENE_ACC:6433,ENTREZGENE_ACC:1431,ENTREZGENE_ACC:5315,ENTREZGENE_ACC:490,ENTREZGENE_ACC:8243,ENTREZGENE_ACC:11176,ENTREZGENE_ACC:2975,ENTREZGENE_ACC:56681,ENTREZGENE_ACC:9689,ENTREZGENE_ACC:5351,ENTREZGENE_ACC:10075,ENTREZGENE_ACC:10291,ENTREZGENE_ACC:4522,ENTREZGENE_ACC:1457,ENTREZGENE_ACC:…
3.95861	1	!	3.95861	0.00011	2827	1643	310	0.189	0.110	TF:M01243	tf	157	Factor: MTF-1; motif: TGCGCAC 1 ENTREZGENE_ACC:8813,ENTREZGENE_ACC:23028,ENTREZGENE_ACC:5577,ENTREZGENE_ACC:60528,ENTREZGENE_ACC:7384,ENTREZGENE_ACC:5704,ENTREZGENE_ACC:23154,ENTREZGENE_ACC:2273,ENTREZGENE_ACC:23633,ENTREZGENE_ACC:9774,ENTREZGENE_ACC:8498,ENTREZGENE_ACC:2324,ENTREZGENE_ACC:7175,ENTREZGENE_ACC:2296,ENTREZGENE_ACC:51660,ENTREZGENE_ACC:60488,ENTREZGENE_ACC:1431,ENTREZGENE_ACC:10147,…
3.95468	1	!	3.95468	0.000111	4611	1643	472	0.287	0.102	TF:M09603	tf	640	Factor: Egr-1; motif: NNNNNGYGKGGGNGGGNN 1 ENTREZGENE_ACC:51056,ENTREZGENE_ACC:381,ENTREZGENE_ACC:204,ENTREZGENE_ACC:23028,ENTREZGENE_ACC:5577,ENTREZGENE_ACC:10943,ENTREZGENE_ACC:79017,ENTREZGENE_ACC:55692,ENTREZGENE_ACC:58525,ENTREZGENE_ACC:5238,ENTREZGENE_ACC:1355,ENTREZGENE_ACC:9782,ENTREZGENE_ACC:23154,ENTREZGENE_ACC:2273,ENTREZGENE_ACC:6050,ENTREZGENE_ACC:23071,ENTREZGENE_ACC:58528,ENTREZGEN…
3.91009	1	!	3.91009	0.000123	103	1216	31	0.025	0.301	REAC:R-HSA-38255	6	rea	554 ABC-family proteins mediated transport 1 ENTREZGENE_ACC:5704,ENTREZGENE_ACC:6400,ENTREZGENE_ACC:5705,ENTREZGENE_ACC:5714,ENTREZGENE_ACC:5706,ENTREZGENE_ACC:5700,ENTREZGENE_ACC:5716,ENTREZGENE_ACC:5713,ENTREZGENE_ACC:10613,ENTREZGENE_ACC:5709,ENTREZGENE_ACC:5717,ENTREZGENE_ACC:10213,ENTREZGENE_ACC:10257,ENTREZGENE_ACC:9491,ENTREZGENE_ACC:8894,ENTREZGENE_ACC:5682,ENTREZGENE_ACC:1968,ENTREZGENE_…
3.90658	1	!	3.90658	0.000124	235	1603	53	0.033	0.226	MIRNA:hsa-miR-87	7-5p	mir	535 hsa-miR-877-5p 1 ENTREZGENE_ACC:9967,ENTREZGENE_ACC:29085,ENTREZGENE_ACC:2296,ENTREZGENE_ACC:5610,ENTREZGENE_ACC:51729,ENTREZGENE_ACC:10075,ENTREZGENE_ACC:10914,ENTREZGENE_ACC:6576,ENTREZGENE_ACC:4522,ENTREZGENE_ACC:57680,ENTREZGENE_ACC:22919,ENTREZGENE_ACC:23646,ENTREZGENE_ACC:5717,ENTREZGENE_ACC:3312,ENTREZGENE_ACC:1027,ENTREZGENE_ACC:22916,ENTREZGENE_ACC:26003,ENTREZGENE_ACC:4999,ENTREZGEN…
3.89279	1	!	3.89279	0.000128	14	759	12	0.016	0.857	CORUM:626	cor	478	LSD1 complex 1 ENTREZGENE_ACC:23028,ENTREZGENE_ACC:10362,ENTREZGENE_ACC:23186,ENTREZGENE_ACC:3065,ENTREZGENE_ACC:55758,ENTREZGENE_ACC:7750,ENTREZGENE_ACC:6239,ENTREZGENE_ACC:51317,ENTREZGENE_ACC:10363,ENTREZGENE_ACC:1487,ENTREZGENE_ACC:7764,ENTREZGENE_ACC:3303
3.89279	1	!	3.89279	0.000128	2862	1054	390	0.370	0.136	HPA:028010_21	hpa	522	lymph node; germinal center cells[Approved,Low] 1 ENTREZGENE_ACC:8813,ENTREZGENE_ACC:204,ENTREZGENE_ACC:10165,ENTREZGENE_ACC:5976,ENTREZGENE_ACC:54623,ENTREZGENE_ACC:60528,ENTREZGENE_ACC:6224,ENTREZGENE_ACC:6924,ENTREZGENE_ACC:5536,ENTREZGENE_ACC:5704,ENTREZGENE_ACC:58528,ENTREZGENE_ACC:23196,ENTREZGENE_ACC:5982,ENTREZGENE_ACC:5601,ENTREZGENE_ACC:84321,ENTREZGENE_ACC:29085,ENTREZGENE_ACC:5610,ENT…
3.88606	1	!	3.88606	0.00013	59	909	22	0.024	0.373	KEGG:00310	keg	503	Lysine degradation 1 ENTREZGENE_ACC:10157,ENTREZGENE_ACC:38,ENTREZGENE_ACC:5351,ENTREZGENE_ACC:3030,ENTREZGENE_ACC:84444,ENTREZGENE_ACC:4967,ENTREZGENE_ACC:8985,ENTREZGENE_ACC:7468,ENTREZGENE_ACC:217,ENTREZGENE_ACC:7799,ENTREZGENE_ACC:4297,ENTREZGENE_ACC:1892,ENTREZGENE_ACC:79709,ENTREZGENE_ACC:219,ENTREZGENE_ACC:3033,ENTREZGENE_ACC:223,ENTREZGENE_ACC:501,ENTREZGENE_ACC:64324,ENTREZGENE_ACC:8085,…
3.86646	1	!	3.86646	0.000136	857	1603	141	0.088	0.165	MIRNA:hsa-miR-24	-3p	mir	282 hsa-miR-24-3p 1 ENTREZGENE_ACC:1595,ENTREZGENE_ACC:54623,ENTREZGENE_ACC:58525,ENTREZGENE_ACC:9782,ENTREZGENE_ACC:23633,ENTREZGENE_ACC:23223,ENTREZGENE_ACC:55749,ENTREZGENE_ACC:55737,ENTREZGENE_ACC:8518,ENTREZGENE_ACC:6624,ENTREZGENE_ACC:56889,ENTREZGENE_ACC:54431,ENTREZGENE_ACC:55183,ENTREZGENE_ACC:9933,ENTREZGENE_ACC:57092,ENTREZGENE_ACC:9689,ENTREZGENE_ACC:55696,ENTREZGENE_ACC:51593,ENTREZG…
3.86328	1	!	3.86328	0.000137	2523	1643	281	0.171	0.111	TF:M03806	tf	51	Factor: ZBTB7C; motif: GKCCCGGGCKG 1 ENTREZGENE_ACC:2288,ENTREZGENE_ACC:10165,ENTREZGENE_ACC:5976,ENTREZGENE_ACC:9031,ENTREZGENE_ACC:6924,ENTREZGENE_ACC:58525,ENTREZGENE_ACC:5536,ENTREZGENE_ACC:4719,ENTREZGENE_ACC:8452,ENTREZGENE_ACC:84245,ENTREZGENE_ACC:5601,ENTREZGENE_ACC:2296,ENTREZGENE_ACC:5610,ENTREZGENE_ACC:2665,ENTREZGENE_ACC:55749,ENTREZGENE_ACC:79832,ENTREZGENE_ACC:10147,ENTREZGENE_ACC:3…
3.85699	1	!	3.85699	0.000139	35	1638	15	0.009	0.429	GO:0008536	MF	657	Ran GTPase binding 1 ENTREZGENE_ACC:8498,ENTREZGENE_ACC:3843,ENTREZGENE_ACC:7514,ENTREZGENE_ACC:3842,ENTREZGENE_ACC:51194,ENTREZGENE_ACC:10762,ENTREZGENE_ACC:5905,ENTREZGENE_ACC:3837,ENTREZGENE_ACC:1434,ENTREZGENE_ACC:57510,ENTREZGENE_ACC:23039,ENTREZGENE_ACC:10526,ENTREZGENE_ACC:11260,ENTREZGENE_ACC:55705,ENTREZGENE_ACC:10527
3.82391	1	!	3.82391	0.00015	124	469	37	0.079	0.298	HP:0002151	hp	45	Increased serum lactate 1 ENTREZGENE_ACC:55750,ENTREZGENE_ACC:1355,ENTREZGENE_ACC:4719,ENTREZGENE_ACC:51660,ENTREZGENE_ACC:6389,ENTREZGENE_ACC:617,ENTREZGENE_ACC:4967,ENTREZGENE_ACC:27429,ENTREZGENE_ACC:10102,ENTREZGENE_ACC:57505,ENTREZGENE_ACC:1892,ENTREZGENE_ACC:4705,ENTREZGENE_ACC:5160,ENTREZGENE_ACC:3939,ENTREZGENE_ACC:79587,ENTREZGENE_ACC:51204,ENTREZGENE_ACC:10128,ENTREZGENE_ACC:51067,ENTRE…
3.75696	1	!	3.75696	0.000175	7239	1643	699	0.425	0.097	TF:M09645	tf	115	Factor: Pax-5; motif: NNNNRNKCAGCNRAGCGTGAC 1 ENTREZGENE_ACC:81887,ENTREZGENE_ACC:381,ENTREZGENE_ACC:26073,ENTREZGENE_ACC:2288,ENTREZGENE_ACC:996,ENTREZGENE_ACC:5976,ENTREZGENE_ACC:5577,ENTREZGENE_ACC:79017,ENTREZGENE_ACC:54623,ENTREZGENE_ACC:55692,ENTREZGENE_ACC:10157,ENTREZGENE_ACC:9031,ENTREZGENE_ACC:7384,ENTREZGENE_ACC:9918,ENTREZGENE_ACC:6924,ENTREZGENE_ACC:26993,ENTREZGENE_ACC:5725,ENTREZGE…
3.75203	1	!	3.75203	0.000177	65	1216	23	0.019	0.354	REAC:R-HSA-53583	46	rea	192 Hedgehog ligand biogenesis 1 ENTREZGENE_ACC:5704,ENTREZGENE_ACC:6400,ENTREZGENE_ACC:5705,ENTREZGENE_ACC:5714,ENTREZGENE_ACC:5706,ENTREZGENE_ACC:5700,ENTREZGENE_ACC:5716,ENTREZGENE_ACC:5713,ENTREZGENE_ACC:5709,ENTREZGENE_ACC:5717,ENTREZGENE_ACC:10213,ENTREZGENE_ACC:9491,ENTREZGENE_ACC:5682,ENTREZGENE_ACC:10197,ENTREZGENE_ACC:5686,ENTREZGENE_ACC:5710,ENTREZGENE_ACC:5701,ENTREZGENE_ACC:9861,ENTR…
3.74715	1	!	3.74715	0.000179	9	759	9	0.012	1.000	CORUM:643	cor	57	CtBP core complex 1 ENTREZGENE_ACC:23028,ENTREZGENE_ACC:23186,ENTREZGENE_ACC:3065,ENTREZGENE_ACC:6935,ENTREZGENE_ACC:1487,ENTREZGENE_ACC:1488,ENTREZGENE_ACC:79813,ENTREZGENE_ACC:3066,ENTREZGENE_ACC:10919
3.74232	1	!	3.74232	0.000181	2422	1054	337	0.320	0.139	HPA:022020_22	hpa	398	hippocampus; neuronal cells[Approved,Medium] 1 ENTREZGENE_ACC:8813,ENTREZGENE_ACC:10165,ENTREZGENE_ACC:5976,ENTREZGENE_ACC:163,ENTREZGENE_ACC:54623,ENTREZGENE_ACC:60528,ENTREZGENE_ACC:6224,ENTREZGENE_ACC:6924,ENTREZGENE_ACC:5536,ENTREZGENE_ACC:5704,ENTREZGENE_ACC:477,ENTREZGENE_ACC:58528,ENTREZGENE_ACC:23196,ENTREZGENE_ACC:5982,ENTREZGENE_ACC:5601,ENTREZGENE_ACC:84321,ENTREZGENE_ACC:29085,ENTREZG…
3.73283	1	!	3.73283	0.000185	69	909	24	0.026	0.348	KEGG:00010	keg	711	Glycolysis / Gluconeogenesis 1 ENTREZGENE_ACC:5214,ENTREZGENE_ACC:5315,ENTREZGENE_ACC:2023,ENTREZGENE_ACC:5236,ENTREZGENE_ACC:5230,ENTREZGENE_ACC:230,ENTREZGENE_ACC:217,ENTREZGENE_ACC:2597,ENTREZGENE_ACC:2026,ENTREZGENE_ACC:10327,ENTREZGENE_ACC:5160,ENTREZGENE_ACC:3939,ENTREZGENE_ACC:219,ENTREZGENE_ACC:5211,ENTREZGENE_ACC:223,ENTREZGENE_ACC:226,ENTREZGENE_ACC:1737,ENTREZGENE_ACC:5213,ENTREZGENE_A…
3.72584	1	!	3.72584	0.000188	35	1216	16	0.013	0.457	REAC:R-HSA-16729	0	rea	653 Pausing and recovery of HIV elongation 1 ENTREZGENE_ACC:6924,ENTREZGENE_ACC:5431,ENTREZGENE_ACC:8812,ENTREZGENE_ACC:5434,ENTREZGENE_ACC:5432,ENTREZGENE_ACC:6923,ENTREZGENE_ACC:2962,ENTREZGENE_ACC:904,ENTREZGENE_ACC:1025,ENTREZGENE_ACC:6921,ENTREZGENE_ACC:5437,ENTREZGENE_ACC:5430,ENTREZGENE_ACC:2963,ENTREZGENE_ACC:25920,ENTREZGENE_ACC:6829,ENTREZGENE_ACC:7936
3.72584	1	!	3.72584	0.000188	35	1216	16	0.013	0.457	REAC:R-HSA-16728	7	rea	6 HIV elongation arrest and recovery 1 ENTREZGENE_ACC:6924,ENTREZGENE_ACC:5431,ENTREZGENE_ACC:8812,ENTREZGENE_ACC:5434,ENTREZGENE_ACC:5432,ENTREZGENE_ACC:6923,ENTREZGENE_ACC:2962,ENTREZGENE_ACC:904,ENTREZGENE_ACC:1025,ENTREZGENE_ACC:6921,ENTREZGENE_ACC:5437,ENTREZGENE_ACC:5430,ENTREZGENE_ACC:2963,ENTREZGENE_ACC:25920,ENTREZGENE_ACC:6829,ENTREZGENE_ACC:7936
3.66154	1	!	3.66154	0.000218	476	1216	91	0.075	0.191	REAC:R-HSA-67986	95	rea	152 Neutrophil degranulation 1 ENTREZGENE_ACC:23071,ENTREZGENE_ACC:535,ENTREZGENE_ACC:2665,ENTREZGENE_ACC:5476,ENTREZGENE_ACC:8621,ENTREZGENE_ACC:5315,ENTREZGENE_ACC:7879,ENTREZGENE_ACC:7520,ENTREZGENE_ACC:5236,ENTREZGENE_ACC:3320,ENTREZGENE_ACC:2950,ENTREZGENE_ACC:8895,ENTREZGENE_ACC:10075,ENTREZGENE_ACC:3326,ENTREZGENE_ACC:22931,ENTREZGENE_ACC:5594,ENTREZGENE_ACC:1727,ENTREZGENE_ACC:5834,ENTREZ…
3.6517	1	!	3.6517	0.000223	1823	1054	264	0.250	0.145	HPA:043010_22	hpa	643	skin 1; Langerhans[Approved,Medium] 1 ENTREZGENE_ACC:8813,ENTREZGENE_ACC:5976,ENTREZGENE_ACC:54623,ENTREZGENE_ACC:6224,ENTREZGENE_ACC:6924,ENTREZGENE_ACC:58528,ENTREZGENE_ACC:84245,ENTREZGENE_ACC:23196,ENTREZGENE_ACC:5982,ENTREZGENE_ACC:101060521,ENTREZGENE_ACC:9877,ENTREZGENE_ACC:6433,ENTREZGENE_ACC:6141,ENTREZGENE_ACC:10362,ENTREZGENE_ACC:5586,ENTREZGENE_ACC:57418,ENTREZGENE_ACC:1994,ENTREZGENE…
3.60555	1	!	3.60555	0.000248	2912	1054	394	0.374	0.135	HPA:056030_22	hpa	249	tonsil; squamous epithelial cells[Approved,Medium] 1 ENTREZGENE_ACC:8813,ENTREZGENE_ACC:204,ENTREZGENE_ACC:5976,ENTREZGENE_ACC:79017,ENTREZGENE_ACC:54623,ENTREZGENE_ACC:60528,ENTREZGENE_ACC:6224,ENTREZGENE_ACC:6924,ENTREZGENE_ACC:5536,ENTREZGENE_ACC:58528,ENTREZGENE_ACC:84245,ENTREZGENE_ACC:23196,ENTREZGENE_ACC:5982,ENTREZGENE_ACC:5601,ENTREZGENE_ACC:84321,ENTREZGENE_ACC:29085,ENTREZGENE_ACC:1010…
3.58838	1	!	3.58838	0.000258	36	909	16	0.018	0.444	KEGG:03030	keg	575	DNA replication 1 ENTREZGENE_ACC:5982,ENTREZGENE_ACC:4171,ENTREZGENE_ACC:4175,ENTREZGENE_ACC:4174,ENTREZGENE_ACC:5422,ENTREZGENE_ACC:4173,ENTREZGENE_ACC:3978,ENTREZGENE_ACC:5985,ENTREZGENE_ACC:4172,ENTREZGENE_ACC:6118,ENTREZGENE_ACC:5111,ENTREZGENE_ACC:5983,ENTREZGENE_ACC:79621,ENTREZGENE_ACC:4176,ENTREZGENE_ACC:2237,ENTREZGENE_ACC:5557
3.56543	1	!	3.56543	0.000272	11766	1643	1072	0.652	0.091	TF:M09734	tf	297	Factor: ZNF692; motif: SYNGGSCCCASCCNC 1 ENTREZGENE_ACC:1595,ENTREZGENE_ACC:51056,ENTREZGENE_ACC:381,ENTREZGENE_ACC:26073,ENTREZGENE_ACC:2288,ENTREZGENE_ACC:23028,ENTREZGENE_ACC:5965,ENTREZGENE_ACC:10165,ENTREZGENE_ACC:5976,ENTREZGENE_ACC:10943,ENTREZGENE_ACC:163,ENTREZGENE_ACC:55750,ENTREZGENE_ACC:79017,ENTREZGENE_ACC:54623,ENTREZGENE_ACC:10157,ENTREZGENE_ACC:6224,ENTREZGENE_ACC:7812,ENTREZGENE_…
3.54668	1	!	3.54668	0.000284	9258	1643	867	0.528	0.094	TF:M01047_0	tf	446	Factor: AP-2alphaA; motif: ANMGCCTNAGGCKNT; match class: 0 1 ENTREZGENE_ACC:8813,ENTREZGENE_ACC:1595,ENTREZGENE_ACC:381,ENTREZGENE_ACC:2288,ENTREZGENE_ACC:23028,ENTREZGENE_ACC:10165,ENTREZGENE_ACC:996,ENTREZGENE_ACC:5976,ENTREZGENE_ACC:5577,ENTREZGENE_ACC:10943,ENTREZGENE_ACC:55750,ENTREZGENE_ACC:79017,ENTREZGENE_ACC:55692,ENTREZGENE_ACC:9031,ENTREZGENE_ACC:9918,ENTREZGENE_ACC:6924,ENTREZGENE_ACC…
3.54212	1	!	3.54212	0.000287	1588	1638	192	0.117	0.121	GO:0009719	BP	442	response to endogenous stimulus 1 ENTREZGENE_ACC:2288,ENTREZGENE_ACC:23028,ENTREZGENE_ACC:5577,ENTREZGENE_ACC:5725,ENTREZGENE_ACC:5536,ENTREZGENE_ACC:23376,ENTREZGENE_ACC:477,ENTREZGENE_ACC:58528,ENTREZGENE_ACC:535,ENTREZGENE_ACC:3309,ENTREZGENE_ACC:5431,ENTREZGENE_ACC:7175,ENTREZGENE_ACC:9967,ENTREZGENE_ACC:2296,ENTREZGENE_ACC:3843,ENTREZGENE_ACC:5315,ENTREZGENE_ACC:8891,ENTREZGENE_ACC:490,ENTRE…
3.54212	1	!	3.54212	0.000287	18011	1643	1545	0.940	0.086	TF:M00378_0	tf	679	Factor: Pax-4; motif: NNNNNYCACCCB; match class: 0 1 ENTREZGENE_ACC:8813,ENTREZGENE_ACC:81887,ENTREZGENE_ACC:1595,ENTREZGENE_ACC:51056,ENTREZGENE_ACC:381,ENTREZGENE_ACC:26073,ENTREZGENE_ACC:204,ENTREZGENE_ACC:2288,ENTREZGENE_ACC:23028,ENTREZGENE_ACC:5965,ENTREZGENE_ACC:10165,ENTREZGENE_ACC:996,ENTREZGENE_ACC:5976,ENTREZGENE_ACC:5577,ENTREZGENE_ACC:10943,ENTREZGENE_ACC:163,ENTREZGENE_ACC:55750,ENT…
3.51999	1	!	3.51999	0.000302	173	1603	42	0.026	0.243	MIRNA:hsa-miR-17	-3p	mir	127 hsa-miR-17-3p 1 ENTREZGENE_ACC:26073,ENTREZGENE_ACC:5725,ENTREZGENE_ACC:5315,ENTREZGENE_ACC:26986,ENTREZGENE_ACC:7037,ENTREZGENE_ACC:6605,ENTREZGENE_ACC:8301,ENTREZGENE_ACC:6624,ENTREZGENE_ACC:7514,ENTREZGENE_ACC:3326,ENTREZGENE_ACC:1399,ENTREZGENE_ACC:4522,ENTREZGENE_ACC:6217,ENTREZGENE_ACC:3209,ENTREZGENE_ACC:3959,ENTREZGENE_ACC:4928,ENTREZGENE_ACC:2597,ENTREZGENE_ACC:5528,ENTREZGENE_ACC:55…
3.50724	1	!	3.50724	0.000311	2781	1054	378	0.359	0.136	HPA:007010_22	hpa	199	cerebellum; Purkinje cells[Approved,Medium] 1 ENTREZGENE_ACC:8813,ENTREZGENE_ACC:204,ENTREZGENE_ACC:10165,ENTREZGENE_ACC:5976,ENTREZGENE_ACC:163,ENTREZGENE_ACC:79017,ENTREZGENE_ACC:54623,ENTREZGENE_ACC:60528,ENTREZGENE_ACC:6224,ENTREZGENE_ACC:6924,ENTREZGENE_ACC:5536,ENTREZGENE_ACC:5704,ENTREZGENE_ACC:4719,ENTREZGENE_ACC:2324,ENTREZGENE_ACC:23196,ENTREZGENE_ACC:5982,ENTREZGENE_ACC:5601,ENTREZGENE…
3.48945	1	!	3.48945	0.000324	121	1603	33	0.021	0.273	MIRNA:hsa-miR-93	5	mir	655 hsa-miR-935 1 ENTREZGENE_ACC:4904,ENTREZGENE_ACC:5315,ENTREZGENE_ACC:1659,ENTREZGENE_ACC:483,ENTREZGENE_ACC:54431,ENTREZGENE_ACC:2975,ENTREZGENE_ACC:55183,ENTREZGENE_ACC:328,ENTREZGENE_ACC:92609,ENTREZGENE_ACC:4839,ENTREZGENE_ACC:79954,ENTREZGENE_ACC:51780,ENTREZGENE_ACC:821,ENTREZGENE_ACC:1736,ENTREZGENE_ACC:22,ENTREZGENE_ACC:22800,ENTREZGENE_ACC:3939,ENTREZGENE_ACC:5814,ENTREZGENE_ACC:226,E…
3.47886	1	!	3.47886	0.000332	203	1638	41	0.025	0.202	GO:0000287	MF	298	magnesium ion binding 1 ENTREZGENE_ACC:5238,ENTREZGENE_ACC:5315,ENTREZGENE_ACC:3421,ENTREZGENE_ACC:2023,ENTREZGENE_ACC:5236,ENTREZGENE_ACC:10914,ENTREZGENE_ACC:1312,ENTREZGENE_ACC:4436,ENTREZGENE_ACC:6732,ENTREZGENE_ACC:3420,ENTREZGENE_ACC:5634,ENTREZGENE_ACC:10994,ENTREZGENE_ACC:2026,ENTREZGENE_ACC:2956,ENTREZGENE_ACC:10056,ENTREZGENE_ACC:6195,ENTREZGENE_ACC:10054,ENTREZGENE_ACC:2770,ENTREZGENE_…
3.4698	1	!	3.4698	0.000339	712	1603	120	0.075	0.169	MIRNA:hsa-miR-92	b-3p	mir	80 hsa-miR-92b-3p 1 ENTREZGENE_ACC:2288,ENTREZGENE_ACC:996,ENTREZGENE_ACC:7812,ENTREZGENE_ACC:9918,ENTREZGENE_ACC:6924,ENTREZGENE_ACC:5725,ENTREZGENE_ACC:7204,ENTREZGENE_ACC:79832,ENTREZGENE_ACC:55699,ENTREZGENE_ACC:6949,ENTREZGENE_ACC:7515,ENTREZGENE_ACC:4905,ENTREZGENE_ACC:23152,ENTREZGENE_ACC:3842,ENTREZGENE_ACC:54439,ENTREZGENE_ACC:25831,ENTREZGENE_ACC:3096,ENTREZGENE_ACC:988,ENTREZGENE_ACC:5…
3.44129	1	!	3.44129	0.000362	11	759	10	0.013	0.909	CORUM:803	cor	139	BRG1-SIN3A-HDAC containing SWI/SNF remodeling complex I 1 ENTREZGENE_ACC:6605,ENTREZGENE_ACC:6598,ENTREZGENE_ACC:10419,ENTREZGENE_ACC:8289,ENTREZGENE_ACC:6597,ENTREZGENE_ACC:86,ENTREZGENE_ACC:6601,ENTREZGENE_ACC:25942,ENTREZGENE_ACC:6599,ENTREZGENE_ACC:3066
3.41454	1	!	3.41454	0.000385	281	469	64	0.136	0.228	HP:0010438	hp	133	Abnormal ventricular septum morphology 1 ENTREZGENE_ACC:9031,ENTREZGENE_ACC:1355,ENTREZGENE_ACC:4719,ENTREZGENE_ACC:5982,ENTREZGENE_ACC:8621,ENTREZGENE_ACC:8243,ENTREZGENE_ACC:6389,ENTREZGENE_ACC:546,ENTREZGENE_ACC:26227,ENTREZGENE_ACC:1312,ENTREZGENE_ACC:1399,ENTREZGENE_ACC:5594,ENTREZGENE_ACC:8220,ENTREZGENE_ACC:2033,ENTREZGENE_ACC:8260,ENTREZGENE_ACC:10084,ENTREZGENE_ACC:55697,ENTREZGENE_ACC:6…
3.37366	1	!	3.37366	0.000423	19	759	14	0.018	0.737	CORUM:1335	cor	448	SNW1 complex 1 ENTREZGENE_ACC:9782,ENTREZGENE_ACC:3309,ENTREZGENE_ACC:4436,ENTREZGENE_ACC:988,ENTREZGENE_ACC:22938,ENTREZGENE_ACC:51366,ENTREZGENE_ACC:9343,ENTREZGENE_ACC:6421,ENTREZGENE_ACC:5211,ENTREZGENE_ACC:23020,ENTREZGENE_ACC:1915,ENTREZGENE_ACC:10594,ENTREZGENE_ACC:9416,ENTREZGENE_ACC:203068
3.37263	1	!	3.37263	0.000424	101	909	30	0.033	0.297	KEGG:04066	keg	418	HIF-1 signaling pathway 1 ENTREZGENE_ACC:7037,ENTREZGENE_ACC:2023,ENTREZGENE_ACC:5594,ENTREZGENE_ACC:9978,ENTREZGENE_ACC:2033,ENTREZGENE_ACC:5230,ENTREZGENE_ACC:5595,ENTREZGENE_ACC:6923,ENTREZGENE_ACC:8453,ENTREZGENE_ACC:1027,ENTREZGENE_ACC:2597,ENTREZGENE_ACC:2026,ENTREZGENE_ACC:6513,ENTREZGENE_ACC:5335,ENTREZGENE_ACC:5605,ENTREZGENE_ACC:5160,ENTREZGENE_ACC:3939,ENTREZGENE_ACC:54583,ENTREZGENE_A…
3.36653	1	!	3.36653	0.00043	2291	1054	319	0.303	0.139	HPA:031020_21	hpa	12	ovary; ovarian stroma cells[Approved,Low] 1 ENTREZGENE_ACC:8813,ENTREZGENE_ACC:204,ENTREZGENE_ACC:10165,ENTREZGENE_ACC:5976,ENTREZGENE_ACC:79017,ENTREZGENE_ACC:6224,ENTREZGENE_ACC:5704,ENTREZGENE_ACC:58528,ENTREZGENE_ACC:2324,ENTREZGENE_ACC:23196,ENTREZGENE_ACC:5982,ENTREZGENE_ACC:5601,ENTREZGENE_ACC:29085,ENTREZGENE_ACC:101060521,ENTREZGENE_ACC:9877,ENTREZGENE_ACC:79832,ENTREZGENE_ACC:6433,ENTRE…
3.34008	1	!	3.34008	0.000457	5160	1643	516	0.314	0.100	TF:M09761_0	tf	42	Factor: EGR1; motif: NGNGKGGGYGGNGS; match class: 0 1 ENTREZGENE_ACC:51056,ENTREZGENE_ACC:381,ENTREZGENE_ACC:5577,ENTREZGENE_ACC:10943,ENTREZGENE_ACC:163,ENTREZGENE_ACC:10157,ENTREZGENE_ACC:11313,ENTREZGENE_ACC:26993,ENTREZGENE_ACC:5725,ENTREZGENE_ACC:58525,ENTREZGENE_ACC:5238,ENTREZGENE_ACC:9782,ENTREZGENE_ACC:23154,ENTREZGENE_ACC:2273,ENTREZGENE_ACC:6050,ENTREZGENE_ACC:58528,ENTREZGENE_ACC:1123…
3.33536	1	!	3.33536	0.000462	6310	1643	616	0.375	0.098	TF:M01208_0	tf	450	Factor: FLI-1; motif: CMGGAWGTSAN; match class: 0 1 ENTREZGENE_ACC:8813,ENTREZGENE_ACC:81887,ENTREZGENE_ACC:51056,ENTREZGENE_ACC:26073,ENTREZGENE_ACC:996,ENTREZGENE_ACC:54623,ENTREZGENE_ACC:60528,ENTREZGENE_ACC:6224,ENTREZGENE_ACC:7812,ENTREZGENE_ACC:9918,ENTREZGENE_ACC:11313,ENTREZGENE_ACC:5238,ENTREZGENE_ACC:23376,ENTREZGENE_ACC:1355,ENTREZGENE_ACC:63932,ENTREZGENE_ACC:9716,ENTREZGENE_ACC:6050,…
3.33255	1	!	3.33255	0.000465	1664	1643	196	0.119	0.118	TF:M00287	tf	566	Factor: NF-Y; motif: NNNRRCCAATSRGNNN 1 ENTREZGENE_ACC:5965,ENTREZGENE_ACC:79017,ENTREZGENE_ACC:60528,ENTREZGENE_ACC:10157,ENTREZGENE_ACC:9918,ENTREZGENE_ACC:9774,ENTREZGENE_ACC:8452,ENTREZGENE_ACC:5601,ENTREZGENE_ACC:8943,ENTREZGENE_ACC:3843,ENTREZGENE_ACC:4942,ENTREZGENE_ACC:10885,ENTREZGENE_ACC:4710,ENTREZGENE_ACC:1994,ENTREZGENE_ACC:5165,ENTREZGENE_ACC:55737,ENTREZGENE_ACC:27440,ENTREZGENE_AC…
3.32975	1	!	3.32975	0.000468	194	1603	45	0.028	0.232	MIRNA:hsa-miR-76	0	mir	472 hsa-miR-760 1 ENTREZGENE_ACC:2288,ENTREZGENE_ACC:5476,ENTREZGENE_ACC:80347,ENTREZGENE_ACC:483,ENTREZGENE_ACC:6389,ENTREZGENE_ACC:6624,ENTREZGENE_ACC:2975,ENTREZGENE_ACC:2222,ENTREZGENE_ACC:3320,ENTREZGENE_ACC:63035,ENTREZGENE_ACC:10523,ENTREZGENE_ACC:22803,ENTREZGENE_ACC:1457,ENTREZGENE_ACC:81502,ENTREZGENE_ACC:7227,ENTREZGENE_ACC:3209,ENTREZGENE_ACC:5709,ENTREZGENE_ACC:5869,ENTREZGENE_ACC:81…
3.32148	1	!	3.32148	0.000477	37	1216	16	0.013	0.432	REAC:R-HSA-89392	43	rea	318 RUNX1 interacts with co-factors whose precise effect on RUNX1 targets is not known 1 ENTREZGENE_ACC:1459,ENTREZGENE_ACC:6605,ENTREZGENE_ACC:6595,ENTREZGENE_ACC:6598,ENTREZGENE_ACC:2033,ENTREZGENE_ACC:1457,ENTREZGENE_ACC:8289,ENTREZGENE_ACC:6045,ENTREZGENE_ACC:6597,ENTREZGENE_ACC:86,ENTREZGENE_ACC:6601,ENTREZGENE_ACC:57332,ENTREZGENE_ACC:6599,ENTREZGENE_ACC:196528,ENTREZGENE_ACC:6015,ENTREZGEN…
3.32148	1	!	3.32148	0.000477	33	1216	15	0.012	0.455	REAC:R-HSA-16724	3	rea	7 Tat-mediated HIV elongation arrest and recovery 1 ENTREZGENE_ACC:6924,ENTREZGENE_ACC:5431,ENTREZGENE_ACC:5434,ENTREZGENE_ACC:5432,ENTREZGENE_ACC:6923,ENTREZGENE_ACC:2962,ENTREZGENE_ACC:904,ENTREZGENE_ACC:1025,ENTREZGENE_ACC:6921,ENTREZGENE_ACC:5437,ENTREZGENE_ACC:5430,ENTREZGENE_ACC:2963,ENTREZGENE_ACC:25920,ENTREZGENE_ACC:6829,ENTREZGENE_ACC:7936
3.32148	1	!	3.32148	0.000477	33	1216	15	0.012	0.455	REAC:R-HSA-16723	8	rea	621 Pausing and recovery of Tat-mediated HIV elongation 1 ENTREZGENE_ACC:6924,ENTREZGENE_ACC:5431,ENTREZGENE_ACC:5434,ENTREZGENE_ACC:5432,ENTREZGENE_ACC:6923,ENTREZGENE_ACC:2962,ENTREZGENE_ACC:904,ENTREZGENE_ACC:1025,ENTREZGENE_ACC:6921,ENTREZGENE_ACC:5437,ENTREZGENE_ACC:5430,ENTREZGENE_ACC:2963,ENTREZGENE_ACC:25920,ENTREZGENE_ACC:6829,ENTREZGENE_ACC:7936
3.31695	1	!	3.31695	0.000482	2495	1054	343	0.325	0.137	HPA:030010_22	hpa	72	oral mucosa; squamous epithelial cells[Approved,Medium] 1 ENTREZGENE_ACC:8813,ENTREZGENE_ACC:204,ENTREZGENE_ACC:5976,ENTREZGENE_ACC:54623,ENTREZGENE_ACC:60528,ENTREZGENE_ACC:6224,ENTREZGENE_ACC:6924,ENTREZGENE_ACC:5704,ENTREZGENE_ACC:58528,ENTREZGENE_ACC:84245,ENTREZGENE_ACC:23196,ENTREZGENE_ACC:5982,ENTREZGENE_ACC:5601,ENTREZGENE_ACC:84321,ENTREZGENE_ACC:29085,ENTREZGENE_ACC:101060521,ENTREZGENE…
3.31426	1	!	3.31426	0.000485	344	1603	68	0.042	0.198	MIRNA:hsa-miR-42	3-5p	mir	544 hsa-miR-423-5p 1 ENTREZGENE_ACC:204,ENTREZGENE_ACC:2288,ENTREZGENE_ACC:7812,ENTREZGENE_ACC:9774,ENTREZGENE_ACC:5315,ENTREZGENE_ACC:26986,ENTREZGENE_ACC:57062,ENTREZGENE_ACC:4174,ENTREZGENE_ACC:23170,ENTREZGENE_ACC:328,ENTREZGENE_ACC:6729,ENTREZGENE_ACC:57680,ENTREZGENE_ACC:4605,ENTREZGENE_ACC:55697,ENTREZGENE_ACC:56061,ENTREZGENE_ACC:6299,ENTREZGENE_ACC:10397,ENTREZGENE_ACC:56647,ENTREZGENE_A…
3.2993	1	!	3.2993	0.000502	22	1216	12	0.010	0.545	REAC:R-HSA-16724	2	rea	702 Abortive elongation of HIV-1 transcript in the absence of Tat 1 ENTREZGENE_ACC:5431,ENTREZGENE_ACC:5434,ENTREZGENE_ACC:5432,ENTREZGENE_ACC:22916,ENTREZGENE_ACC:2962,ENTREZGENE_ACC:4686,ENTREZGENE_ACC:5437,ENTREZGENE_ACC:5430,ENTREZGENE_ACC:2963,ENTREZGENE_ACC:25920,ENTREZGENE_ACC:6829,ENTREZGENE_ACC:7936
3.29158	1	!	3.29158	0.000511	6838	1643	661	0.402	0.097	TF:M00119_1	tf	71	Factor: Max; motif: NNANCACGTGNTNN; match class: 1 1 ENTREZGENE_ACC:51056,ENTREZGENE_ACC:204,ENTREZGENE_ACC:10165,ENTREZGENE_ACC:5577,ENTREZGENE_ACC:10943,ENTREZGENE_ACC:79017,ENTREZGENE_ACC:55692,ENTREZGENE_ACC:7812,ENTREZGENE_ACC:26993,ENTREZGENE_ACC:5725,ENTREZGENE_ACC:5704,ENTREZGENE_ACC:8540,ENTREZGENE_ACC:63932,ENTREZGENE_ACC:2273,ENTREZGENE_ACC:6050,ENTREZGENE_ACC:4719,ENTREZGENE_ACC:58528…
3.28735	1	!	3.28735	0.000516	4171	1643	428	0.260	0.103	TF:M00217_0	tf	204	Factor: USF; motif: NCACGTGN; match class: 0 1 ENTREZGENE_ACC:51056,ENTREZGENE_ACC:204,ENTREZGENE_ACC:5577,ENTREZGENE_ACC:10943,ENTREZGENE_ACC:79017,ENTREZGENE_ACC:7812,ENTREZGENE_ACC:5704,ENTREZGENE_ACC:8540,ENTREZGENE_ACC:2273,ENTREZGENE_ACC:6050,ENTREZGENE_ACC:4719,ENTREZGENE_ACC:58528,ENTREZGENE_ACC:23633,ENTREZGENE_ACC:8452,ENTREZGENE_ACC:84245,ENTREZGENE_ACC:3309,ENTREZGENE_ACC:23223,ENTREZ…
3.25104	1	!	3.25104	0.000561	440	1643	69	0.042	0.157	TF:M08213	tf	470	Factor: Elk-1:TBR2; motif: TNRCACCGGAAGN 1 ENTREZGENE_ACC:26073,ENTREZGENE_ACC:8621,ENTREZGENE_ACC:65993,ENTREZGENE_ACC:7520,ENTREZGENE_ACC:6932,ENTREZGENE_ACC:9689,ENTREZGENE_ACC:10992,ENTREZGENE_ACC:22803,ENTREZGENE_ACC:10762,ENTREZGENE_ACC:1312,ENTREZGENE_ACC:56993,ENTREZGENE_ACC:162,ENTREZGENE_ACC:84844,ENTREZGENE_ACC:50,ENTREZGENE_ACC:2332,ENTREZGENE_ACC:5432,ENTREZGENE_ACC:11333,ENTREZGENE_…
3.21681	1	!	3.21681	0.000607	110	1216	31	0.025	0.282	REAC:R-HSA-56963	98	rea	283 Nucleotide Excision Repair 1 ENTREZGENE_ACC:9716,ENTREZGENE_ACC:5431,ENTREZGENE_ACC:5982,ENTREZGENE_ACC:7515,ENTREZGENE_ACC:56949,ENTREZGENE_ACC:5434,ENTREZGENE_ACC:9978,ENTREZGENE_ACC:2033,ENTREZGENE_ACC:7528,ENTREZGENE_ACC:5432,ENTREZGENE_ACC:7329,ENTREZGENE_ACC:3978,ENTREZGENE_ACC:5985,ENTREZGENE_ACC:7341,ENTREZGENE_ACC:6118,ENTREZGENE_ACC:10987,ENTREZGENE_ACC:5111,ENTREZGENE_ACC:5983,ENTR…
3.19382	1	!	3.19382	0.00064	83	1638	23	0.014	0.277	GO:0006890	BP	251	retrograde vesicle-mediated transport, Golgi to ER 1 ENTREZGENE_ACC:381,ENTREZGENE_ACC:3796,ENTREZGENE_ACC:4905,ENTREZGENE_ACC:10959,ENTREZGENE_ACC:24137,ENTREZGENE_ACC:23256,ENTREZGENE_ACC:55738,ENTREZGENE_ACC:11316,ENTREZGENE_ACC:8729,ENTREZGENE_ACC:22818,ENTREZGENE_ACC:64083,ENTREZGENE_ACC:1314,ENTREZGENE_ACC:11014,ENTREZGENE_ACC:5861,ENTREZGENE_ACC:11079,ENTREZGENE_ACC:378,ENTREZGENE_ACC:1096…
3.19111	1	!	3.19111	0.000644	276	1216	59	0.049	0.214	REAC:R-HSA-48397	26	rea	490 Chromatin organization 1 ENTREZGENE_ACC:23028,ENTREZGENE_ACC:10943,ENTREZGENE_ACC:10362,ENTREZGENE_ACC:8518,ENTREZGENE_ACC:53615,ENTREZGENE_ACC:6605,ENTREZGENE_ACC:6595,ENTREZGENE_ACC:2122,ENTREZGENE_ACC:23186,ENTREZGENE_ACC:6598,ENTREZGENE_ACC:2033,ENTREZGENE_ACC:10419,ENTREZGENE_ACC:5931,ENTREZGENE_ACC:84444,ENTREZGENE_ACC:7468,ENTREZGENE_ACC:1108,ENTREZGENE_ACC:3065,ENTREZGENE_ACC:8289,ENT…
3.19044	1	!	3.19044	0.000645	223	1638	43	0.026	0.193	GO:0072331	BP	589	signal transduction by p53 class mediator 1 ENTREZGENE_ACC:23028,ENTREZGENE_ACC:1459,ENTREZGENE_ACC:546,ENTREZGENE_ACC:4849,ENTREZGENE_ACC:22974,ENTREZGENE_ACC:4436,ENTREZGENE_ACC:23411,ENTREZGENE_ACC:2033,ENTREZGENE_ACC:10419,ENTREZGENE_ACC:22938,ENTREZGENE_ACC:1457,ENTREZGENE_ACC:5716,ENTREZGENE_ACC:9100,ENTREZGENE_ACC:10397,ENTREZGENE_ACC:1655,ENTREZGENE_ACC:1027,ENTREZGENE_ACC:4839,ENTREZGENE…
3.18509	1	!	3.18509	0.000653	1658	1054	241	0.229	0.145	HPA:007030_22	hpa	289	cerebellum; cells in molecular layer[Approved,Medium] 1 ENTREZGENE_ACC:10165,ENTREZGENE_ACC:5976,ENTREZGENE_ACC:79017,ENTREZGENE_ACC:54623,ENTREZGENE_ACC:6224,ENTREZGENE_ACC:6924,ENTREZGENE_ACC:5536,ENTREZGENE_ACC:5704,ENTREZGENE_ACC:477,ENTREZGENE_ACC:58528,ENTREZGENE_ACC:23196,ENTREZGENE_ACC:5601,ENTREZGENE_ACC:29085,ENTREZGENE_ACC:101060521,ENTREZGENE_ACC:6433,ENTREZGENE_ACC:1994,ENTREZGENE_AC…
3.17393	1	!	3.17393	0.00067	423	1603	79	0.049	0.187	MIRNA:hsa-miR-27	b-3p	mir	388 hsa-miR-27b-3p 1 ENTREZGENE_ACC:5601,ENTREZGENE_ACC:84321,ENTREZGENE_ACC:9877,ENTREZGENE_ACC:8943,ENTREZGENE_ACC:80347,ENTREZGENE_ACC:55746,ENTREZGENE_ACC:7321,ENTREZGENE_ACC:11176,ENTREZGENE_ACC:3842,ENTREZGENE_ACC:118,ENTREZGENE_ACC:8570,ENTREZGENE_ACC:8812,ENTREZGENE_ACC:10042,ENTREZGENE_ACC:328,ENTREZGENE_ACC:9688,ENTREZGENE_ACC:51366,ENTREZGENE_ACC:2997,ENTREZGENE_ACC:221927,ENTREZGENE_A…
3.11634	1	!	3.11634	0.000765	8	759	8	0.011	1.000	CORUM:1737	cor	457	SF3b complex 1 ENTREZGENE_ACC:10992,ENTREZGENE_ACC:84844,ENTREZGENE_ACC:51639,ENTREZGENE_ACC:23451,ENTREZGENE_ACC:10262,ENTREZGENE_ACC:83443,ENTREZGENE_ACC:23450,ENTREZGENE_ACC:11325
3.11577	1	!	3.11577	0.000766	321	1603	64	0.040	0.199	MIRNA:hsa-miR-10	b-5p	mir	543 hsa-miR-10b-5p 1 ENTREZGENE_ACC:10943,ENTREZGENE_ACC:5165,ENTREZGENE_ACC:26986,ENTREZGENE_ACC:55421,ENTREZGENE_ACC:9733,ENTREZGENE_ACC:1457,ENTREZGENE_ACC:22919,ENTREZGENE_ACC:191,ENTREZGENE_ACC:1209,ENTREZGENE_ACC:92609,ENTREZGENE_ACC:10613,ENTREZGENE_ACC:5717,ENTREZGENE_ACC:7358,ENTREZGENE_ACC:10969,ENTREZGENE_ACC:23215,ENTREZGENE_ACC:10987,ENTREZGENE_ACC:6045,ENTREZGENE_ACC:1017,ENTREZGENE…
3.10458	1	!	3.10458	0.000786	688	1643	96	0.058	0.140	TF:M08231_0	tf	299	Factor: Elk-1:T-bet; motif: TCACACCGGAAGNN; match class: 0 1 ENTREZGENE_ACC:8813,ENTREZGENE_ACC:81887,ENTREZGENE_ACC:26073,ENTREZGENE_ACC:8452,ENTREZGENE_ACC:8621,ENTREZGENE_ACC:65993,ENTREZGENE_ACC:2975,ENTREZGENE_ACC:7520,ENTREZGENE_ACC:6932,ENTREZGENE_ACC:9689,ENTREZGENE_ACC:10992,ENTREZGENE_ACC:22803,ENTREZGENE_ACC:10762,ENTREZGENE_ACC:1312,ENTREZGENE_ACC:56993,ENTREZGENE_ACC:162,ENTREZGENE_A…
3.05998	1	!	3.05998	0.000871	47	1216	18	0.015	0.383	REAC:R-HSA-16715	2	rea	111 Formation of HIV elongation complex in the absence of HIV Tat 1 ENTREZGENE_ACC:6924,ENTREZGENE_ACC:5431,ENTREZGENE_ACC:8812,ENTREZGENE_ACC:5434,ENTREZGENE_ACC:5432,ENTREZGENE_ACC:6923,ENTREZGENE_ACC:22916,ENTREZGENE_ACC:2962,ENTREZGENE_ACC:904,ENTREZGENE_ACC:1025,ENTREZGENE_ACC:4686,ENTREZGENE_ACC:6921,ENTREZGENE_ACC:5437,ENTREZGENE_ACC:5430,ENTREZGENE_ACC:2963,ENTREZGENE_ACC:25920,ENTREZGENE…
3.057	1	!	3.057	0.000877	3393	1054	446	0.423	0.131	HPA:053020_22	hpa	49	testis; cells in seminiferous ducts[Approved,Medium] 1 ENTREZGENE_ACC:8813,ENTREZGENE_ACC:204,ENTREZGENE_ACC:5976,ENTREZGENE_ACC:163,ENTREZGENE_ACC:79017,ENTREZGENE_ACC:54623,ENTREZGENE_ACC:60528,ENTREZGENE_ACC:6924,ENTREZGENE_ACC:5536,ENTREZGENE_ACC:5704,ENTREZGENE_ACC:477,ENTREZGENE_ACC:58528,ENTREZGENE_ACC:2324,ENTREZGENE_ACC:23196,ENTREZGENE_ACC:5982,ENTREZGENE_ACC:5601,ENTREZGENE_ACC:84321,E…
3.05159	1	!	3.05159	0.000888	1876	1643	215	0.131	0.115	TF:M03572_1	tf	155	Factor: DEC1; motif: CNCACRTGASC; match class: 1 1 ENTREZGENE_ACC:10165,ENTREZGENE_ACC:5577,ENTREZGENE_ACC:10943,ENTREZGENE_ACC:79017,ENTREZGENE_ACC:60528,ENTREZGENE_ACC:5725,ENTREZGENE_ACC:2273,ENTREZGENE_ACC:6050,ENTREZGENE_ACC:23633,ENTREZGENE_ACC:84245,ENTREZGENE_ACC:2665,ENTREZGENE_ACC:9877,ENTREZGENE_ACC:8531,ENTREZGENE_ACC:55749,ENTREZGENE_ACC:51660,ENTREZGENE_ACC:1431,ENTREZGENE_ACC:10147…
3.05012	1	!	3.05012	0.000891	5460	1643	540	0.329	0.099	TF:M01837_0	tf	447	Factor: FKLF; motif: BGGGNGGVMD; match class: 0 1 ENTREZGENE_ACC:204,ENTREZGENE_ACC:2288,ENTREZGENE_ACC:23028,ENTREZGENE_ACC:996,ENTREZGENE_ACC:5577,ENTREZGENE_ACC:10943,ENTREZGENE_ACC:55750,ENTREZGENE_ACC:55692,ENTREZGENE_ACC:7812,ENTREZGENE_ACC:9918,ENTREZGENE_ACC:6924,ENTREZGENE_ACC:11313,ENTREZGENE_ACC:5725,ENTREZGENE_ACC:58525,ENTREZGENE_ACC:5238,ENTREZGENE_ACC:23376,ENTREZGENE_ACC:8540,ENTR…
3.04239	1	!	3.04239	0.000907	4247	1643	433	0.264	0.102	TF:M00055_0	tf	4	Factor: N-Myc; motif: NNCCACGTGNNN; match class: 0 1 ENTREZGENE_ACC:51056,ENTREZGENE_ACC:204,ENTREZGENE_ACC:5577,ENTREZGENE_ACC:10943,ENTREZGENE_ACC:79017,ENTREZGENE_ACC:7812,ENTREZGENE_ACC:5704,ENTREZGENE_ACC:63932,ENTREZGENE_ACC:2273,ENTREZGENE_ACC:6050,ENTREZGENE_ACC:4719,ENTREZGENE_ACC:58528,ENTREZGENE_ACC:23633,ENTREZGENE_ACC:8452,ENTREZGENE_ACC:84245,ENTREZGENE_ACC:23517,ENTREZGENE_ACC:3309…
3.02365	1	!	3.02365	0.000947	6351	1643	617	0.376	0.097	TF:M01145_0	tf	644	Factor: c-Myc; motif: RACCACGTGCTC; match class: 0 1 ENTREZGENE_ACC:51056,ENTREZGENE_ACC:204,ENTREZGENE_ACC:5577,ENTREZGENE_ACC:10943,ENTREZGENE_ACC:55750,ENTREZGENE_ACC:79017,ENTREZGENE_ACC:55692,ENTREZGENE_ACC:7812,ENTREZGENE_ACC:11313,ENTREZGENE_ACC:26993,ENTREZGENE_ACC:5725,ENTREZGENE_ACC:5704,ENTREZGENE_ACC:1355,ENTREZGENE_ACC:8540,ENTREZGENE_ACC:63932,ENTREZGENE_ACC:2273,ENTREZGENE_ACC:4719…
3.02228	1	!	3.02228	0.00095	224	1603	49	0.031	0.219	MIRNA:hsa-miR-50	5-3p	mir	327 hsa-miR-505-3p 1 ENTREZGENE_ACC:79832,ENTREZGENE_ACC:81671,ENTREZGENE_ACC:7158,ENTREZGENE_ACC:3205,ENTREZGENE_ACC:3842,ENTREZGENE_ACC:54517,ENTREZGENE_ACC:988,ENTREZGENE_ACC:6319,ENTREZGENE_ACC:4605,ENTREZGENE_ACC:5716,ENTREZGENE_ACC:6299,ENTREZGENE_ACC:4150,ENTREZGENE_ACC:10397,ENTREZGENE_ACC:7323,ENTREZGENE_ACC:1656,ENTREZGENE_ACC:6209,ENTREZGENE_ACC:3069,ENTREZGENE_ACC:4999,ENTREZGENE_ACC:…
3.01637	1	!	3.01637	0.000963	690	469	125	0.267	0.181	HP:0002167	hp	312	Neurological speech impairment 1 ENTREZGENE_ACC:81887,ENTREZGENE_ACC:9031,ENTREZGENE_ACC:5238,ENTREZGENE_ACC:1355,ENTREZGENE_ACC:9782,ENTREZGENE_ACC:477,ENTREZGENE_ACC:4719,ENTREZGENE_ACC:7204,ENTREZGENE_ACC:5982,ENTREZGENE_ACC:5832,ENTREZGENE_ACC:80347,ENTREZGENE_ACC:8891,ENTREZGENE_ACC:6949,ENTREZGENE_ACC:8243,ENTREZGENE_ACC:3028,ENTREZGENE_ACC:6389,ENTREZGENE_ACC:6605,ENTREZGENE_ACC:617,ENTREZ…
3.00043	1	!	3.00043	0.000999	11	1638	8	0.005	0.727	GO:1905214	BP	331	regulation of RNA binding 1 ENTREZGENE_ACC:8664,ENTREZGENE_ACC:2332,ENTREZGENE_ACC:3646,ENTREZGENE_ACC:1025,ENTREZGENE_ACC:4686,ENTREZGENE_ACC:9775,ENTREZGENE_ACC:10498,ENTREZGENE_ACC:8663
2.96658	1	!	2.96658	0.00108	989	1643	127	0.077	0.128	TF:M09613_1	tf	578	Factor: Fli-1; motif: RCMGGAAGYGNNN; match class: 1 1 ENTREZGENE_ACC:8813,ENTREZGENE_ACC:81887,ENTREZGENE_ACC:26073,ENTREZGENE_ACC:11313,ENTREZGENE_ACC:5725,ENTREZGENE_ACC:6301,ENTREZGENE_ACC:4710,ENTREZGENE_ACC:1659,ENTREZGENE_ACC:6949,ENTREZGENE_ACC:7037,ENTREZGENE_ACC:65993,ENTREZGENE_ACC:9733,ENTREZGENE_ACC:54431,ENTREZGENE_ACC:2975,ENTREZGENE_ACC:5550,ENTREZGENE_ACC:10523,ENTREZGENE_ACC:1099…
2.96257	1	!	2.96257	0.00109	573	1643	83	0.051	0.145	TF:M02060	tf	623	Factor: Net; motif: ACCGGAARTN 1 ENTREZGENE_ACC:26073,ENTREZGENE_ACC:81671,ENTREZGENE_ACC:8621,ENTREZGENE_ACC:1994,ENTREZGENE_ACC:6932,ENTREZGENE_ACC:9689,ENTREZGENE_ACC:10992,ENTREZGENE_ACC:22974,ENTREZGENE_ACC:5714,ENTREZGENE_ACC:162,ENTREZGENE_ACC:8563,ENTREZGENE_ACC:2332,ENTREZGENE_ACC:10084,ENTREZGENE_ACC:5432,ENTREZGENE_ACC:1445,ENTREZGENE_ACC:3978,ENTREZGENE_ACC:11333,ENTREZGENE_ACC:8985,E…
2.93181	1	!	2.93181	0.00117	53	1603	19	0.012	0.358	MIRNA:hsa-miR-99	b-5p	mir	385 hsa-miR-99b-5p 1 ENTREZGENE_ACC:4942,ENTREZGENE_ACC:10598,ENTREZGENE_ACC:7227,ENTREZGENE_ACC:2026,ENTREZGENE_ACC:4172,ENTREZGENE_ACC:1820,ENTREZGENE_ACC:10212,ENTREZGENE_ACC:6204,ENTREZGENE_ACC:219,ENTREZGENE_ACC:9775,ENTREZGENE_ACC:8467,ENTREZGENE_ACC:3098,ENTREZGENE_ACC:10642,ENTREZGENE_ACC:1938,ENTREZGENE_ACC:80153,ENTREZGENE_ACC:6667,ENTREZGENE_ACC:2475,ENTREZGENE_ACC:5500,ENTREZGENE_ACC:…
2.92082	1	!	2.92082	0.0012	1630	1054	236	0.224	0.145	HPA:002020_22	hpa	206	appendix; lymphoid tissue[Approved,Medium] 1 ENTREZGENE_ACC:8813,ENTREZGENE_ACC:204,ENTREZGENE_ACC:10165,ENTREZGENE_ACC:5976,ENTREZGENE_ACC:79017,ENTREZGENE_ACC:54623,ENTREZGENE_ACC:6224,ENTREZGENE_ACC:5536,ENTREZGENE_ACC:58528,ENTREZGENE_ACC:84245,ENTREZGENE_ACC:23196,ENTREZGENE_ACC:5982,ENTREZGENE_ACC:5601,ENTREZGENE_ACC:84321,ENTREZGENE_ACC:101060521,ENTREZGENE_ACC:9877,ENTREZGENE_ACC:6433,ENT…
2.91364	1	!	2.91364	0.00122	1471	1643	175	0.107	0.119	TF:M04194_0	tf	143	Factor: TFEB; motif: RNCACGTGAC; match class: 0 1 ENTREZGENE_ACC:10165,ENTREZGENE_ACC:5577,ENTREZGENE_ACC:5725,ENTREZGENE_ACC:63932,ENTREZGENE_ACC:9967,ENTREZGENE_ACC:51663,ENTREZGENE_ACC:2665,ENTREZGENE_ACC:9877,ENTREZGENE_ACC:55749,ENTREZGENE_ACC:5476,ENTREZGENE_ACC:5586,ENTREZGENE_ACC:4904,ENTREZGENE_ACC:4171,ENTREZGENE_ACC:8301,ENTREZGENE_ACC:2023,ENTREZGENE_ACC:7879,ENTREZGENE_ACC:3205,ENTRE…
2.90658	1	!	2.90658	0.00124	18	1638	10	0.006	0.556	GO:0070577	MF	631	lysine-acetylated histone binding 1 ENTREZGENE_ACC:11176,ENTREZGENE_ACC:23613,ENTREZGENE_ACC:4297,ENTREZGENE_ACC:8805,ENTREZGENE_ACC:6597,ENTREZGENE_ACC:23476,ENTREZGENE_ACC:10498,ENTREZGENE_ACC:29117,ENTREZGENE_ACC:8019,ENTREZGENE_ACC:6046
2.87943	1	!	2.87943	0.00132	8881	1643	830	0.505	0.093	TF:M03811	tf	408	Factor: AP-2gamma; motif: GCCYNCRGSN 1 ENTREZGENE_ACC:1595,ENTREZGENE_ACC:51056,ENTREZGENE_ACC:381,ENTREZGENE_ACC:26073,ENTREZGENE_ACC:204,ENTREZGENE_ACC:2288,ENTREZGENE_ACC:23028,ENTREZGENE_ACC:5965,ENTREZGENE_ACC:10165,ENTREZGENE_ACC:996,ENTREZGENE_ACC:5976,ENTREZGENE_ACC:10943,ENTREZGENE_ACC:163,ENTREZGENE_ACC:79017,ENTREZGENE_ACC:54623,ENTREZGENE_ACC:6224,ENTREZGENE_ACC:9031,ENTREZGENE_ACC:99…
2.8729	1	!	2.8729	0.00134	80	759	36	0.047	0.450	CORUM:306	cor	613	Ribosome, cytoplasmic 1 ENTREZGENE_ACC:6224,ENTREZGENE_ACC:6141,ENTREZGENE_ACC:6193,ENTREZGENE_ACC:6217,ENTREZGENE_ACC:6143,ENTREZGENE_ACC:6207,ENTREZGENE_ACC:6206,ENTREZGENE_ACC:6209,ENTREZGENE_ACC:6146,ENTREZGENE_ACC:6125,ENTREZGENE_ACC:6204,ENTREZGENE_ACC:25873,ENTREZGENE_ACC:6155,ENTREZGENE_ACC:6210,ENTREZGENE_ACC:11224,ENTREZGENE_ACC:23521,ENTREZGENE_ACC:6161,ENTREZGENE_ACC:6129,ENTREZGENE_A…
2.8729	1	!	2.8729	0.00134	67	1216	22	0.018	0.328	REAC:R-HSA-11690	91	rea	484 Activation of NF-kappaB in B cells 1 ENTREZGENE_ACC:5704,ENTREZGENE_ACC:5705,ENTREZGENE_ACC:5714,ENTREZGENE_ACC:5706,ENTREZGENE_ACC:5700,ENTREZGENE_ACC:5716,ENTREZGENE_ACC:5713,ENTREZGENE_ACC:5709,ENTREZGENE_ACC:5717,ENTREZGENE_ACC:10213,ENTREZGENE_ACC:9491,ENTREZGENE_ACC:5682,ENTREZGENE_ACC:10197,ENTREZGENE_ACC:5686,ENTREZGENE_ACC:5710,ENTREZGENE_ACC:5701,ENTREZGENE_ACC:9861,ENTREZGENE_ACC:5…
2.84164	1	!	2.84164	0.00144	3555	1054	463	0.439	0.130	HPA:057010_22	hpa	532	urinary bladder; urothelial cells[Approved,Medium] 1 ENTREZGENE_ACC:8813,ENTREZGENE_ACC:204,ENTREZGENE_ACC:5976,ENTREZGENE_ACC:79017,ENTREZGENE_ACC:54623,ENTREZGENE_ACC:60528,ENTREZGENE_ACC:6224,ENTREZGENE_ACC:6924,ENTREZGENE_ACC:5536,ENTREZGENE_ACC:5704,ENTREZGENE_ACC:58528,ENTREZGENE_ACC:2324,ENTREZGENE_ACC:84245,ENTREZGENE_ACC:23196,ENTREZGENE_ACC:5982,ENTREZGENE_ACC:5601,ENTREZGENE_ACC:84321,…
2.83863	1	!	2.83863	0.00145	2215	1643	246	0.150	0.111	TF:M00122	tf	495	Factor: USF; motif: NNRNCACGTGNYNN 1 ENTREZGENE_ACC:10165,ENTREZGENE_ACC:7812,ENTREZGENE_ACC:26993,ENTREZGENE_ACC:5725,ENTREZGENE_ACC:63932,ENTREZGENE_ACC:2273,ENTREZGENE_ACC:4719,ENTREZGENE_ACC:23633,ENTREZGENE_ACC:29085,ENTREZGENE_ACC:51663,ENTREZGENE_ACC:2665,ENTREZGENE_ACC:9877,ENTREZGENE_ACC:55749,ENTREZGENE_ACC:5476,ENTREZGENE_ACC:10147,ENTREZGENE_ACC:4904,ENTREZGENE_ACC:3796,ENTREZGENE_ACC…
2.78252	1	!	2.78252	0.00165	2507	1643	273	0.166	0.109	TF:M01252_0	tf	509	Factor: E2F-6; motif: CNTTTCNT; match class: 0 1 ENTREZGENE_ACC:5965,ENTREZGENE_ACC:996,ENTREZGENE_ACC:55750,ENTREZGENE_ACC:79017,ENTREZGENE_ACC:7812,ENTREZGENE_ACC:6924,ENTREZGENE_ACC:1355,ENTREZGENE_ACC:9782,ENTREZGENE_ACC:477,ENTREZGENE_ACC:11231,ENTREZGENE_ACC:23633,ENTREZGENE_ACC:23279,ENTREZGENE_ACC:2324,ENTREZGENE_ACC:7204,ENTREZGENE_ACC:23517,ENTREZGENE_ACC:5431,ENTREZGENE_ACC:29085,ENTRE…
2.77469	1	!	2.77469	0.00168	690	1643	95	0.058	0.138	TF:M05938	tf	474	Factor: ZNF714; motif: NSGKTGGGCCGM 1 ENTREZGENE_ACC:29085,ENTREZGENE_ACC:4942,ENTREZGENE_ACC:2182,ENTREZGENE_ACC:25929,ENTREZGENE_ACC:22894,ENTREZGENE_ACC:55968,ENTREZGENE_ACC:645,ENTREZGENE_ACC:8812,ENTREZGENE_ACC:10726,ENTREZGENE_ACC:25831,ENTREZGENE_ACC:5594,ENTREZGENE_ACC:55738,ENTREZGENE_ACC:1457,ENTREZGENE_ACC:8760,ENTREZGENE_ACC:81502,ENTREZGENE_ACC:5931,ENTREZGENE_ACC:7329,ENTREZGENE_ACC…
2.767	1	!	2.767	0.00171	12	759	10	0.013	0.833	CORUM:806	cor	330	BRM-SIN3A-HDAC complex 1 ENTREZGENE_ACC:6605,ENTREZGENE_ACC:6595,ENTREZGENE_ACC:6598,ENTREZGENE_ACC:10419,ENTREZGENE_ACC:8289,ENTREZGENE_ACC:86,ENTREZGENE_ACC:6601,ENTREZGENE_ACC:25942,ENTREZGENE_ACC:6599,ENTREZGENE_ACC:3066
2.74958	1	!	2.74958	0.00178	615	1603	104	0.065	0.169	MIRNA:hsa-let-7e	-5p	mir	182 hsa-let-7e-5p 1 ENTREZGENE_ACC:9031,ENTREZGENE_ACC:9782,ENTREZGENE_ACC:5982,ENTREZGENE_ACC:5476,ENTREZGENE_ACC:10147,ENTREZGENE_ACC:8243,ENTREZGENE_ACC:2975,ENTREZGENE_ACC:56681,ENTREZGENE_ACC:9689,ENTREZGENE_ACC:94005,ENTREZGENE_ACC:3183,ENTREZGENE_ACC:988,ENTREZGENE_ACC:6319,ENTREZGENE_ACC:23481,ENTREZGENE_ACC:23170,ENTREZGENE_ACC:79868,ENTREZGENE_ACC:6299,ENTREZGENE_ACC:10382,ENTREZGENE_AC…
2.73518	1	!	2.73518	0.00184	14	1216	9	0.007	0.643	REAC:R-HSA-33715	68	rea	393 Attenuation phase 1 ENTREZGENE_ACC:2288,ENTREZGENE_ACC:3320,ENTREZGENE_ACC:3326,ENTREZGENE_ACC:2033,ENTREZGENE_ACC:3312,ENTREZGENE_ACC:10728,ENTREZGENE_ACC:3306,ENTREZGENE_ACC:3303,ENTREZGENE_ACC:3305
2.72125	1	!	2.72125	0.0019	166	1603	39	0.024	0.235	MIRNA:hsa-miR-76	9-3p	mir	354 hsa-miR-769-3p 1 ENTREZGENE_ACC:3205,ENTREZGENE_ACC:23011,ENTREZGENE_ACC:10959,ENTREZGENE_ACC:51575,ENTREZGENE_ACC:3189,ENTREZGENE_ACC:51386,ENTREZGENE_ACC:162,ENTREZGENE_ACC:7528,ENTREZGENE_ACC:10743,ENTREZGENE_ACC:10944,ENTREZGENE_ACC:2597,ENTREZGENE_ACC:5576,ENTREZGENE_ACC:1615,ENTREZGENE_ACC:27101,ENTREZGENE_ACC:6195,ENTREZGENE_ACC:10274,ENTREZGENE_ACC:1017,ENTREZGENE_ACC:9367,ENTREZGENE_…
2.7167	1	!	2.7167	0.00192	350	1603	67	0.042	0.191	MIRNA:hsa-miR-18	3-5p	mir	501 hsa-miR-183-5p 1 ENTREZGENE_ACC:60528,ENTREZGENE_ACC:7384,ENTREZGENE_ACC:5982,ENTREZGENE_ACC:6433,ENTREZGENE_ACC:1431,ENTREZGENE_ACC:3796,ENTREZGENE_ACC:51109,ENTREZGENE_ACC:55183,ENTREZGENE_ACC:3320,ENTREZGENE_ACC:2932,ENTREZGENE_ACC:7430,ENTREZGENE_ACC:4436,ENTREZGENE_ACC:4670,ENTREZGENE_ACC:55671,ENTREZGENE_ACC:7528,ENTREZGENE_ACC:1457,ENTREZGENE_ACC:2935,ENTREZGENE_ACC:5516,ENTREZGENE_ACC…
2.70997	1	!	2.70997	0.00195	10205	1643	938	0.571	0.092	TF:M04065_0	tf	614	Factor: Pax-6; motif: TTTCACGCWTGANTGMNYN; match class: 0 1 ENTREZGENE_ACC:8813,ENTREZGENE_ACC:81887,ENTREZGENE_ACC:381,ENTREZGENE_ACC:204,ENTREZGENE_ACC:5965,ENTREZGENE_ACC:5976,ENTREZGENE_ACC:5577,ENTREZGENE_ACC:10943,ENTREZGENE_ACC:163,ENTREZGENE_ACC:55750,ENTREZGENE_ACC:79017,ENTREZGENE_ACC:54623,ENTREZGENE_ACC:55692,ENTREZGENE_ACC:10157,ENTREZGENE_ACC:6224,ENTREZGENE_ACC:7812,ENTREZGENE_ACC:…
2.67778	1	!	2.67778	0.0021	156	1216	38	0.031	0.244	REAC:R-HSA-89392	11	rea	245 ESR-mediated signaling 1 ENTREZGENE_ACC:2288,ENTREZGENE_ACC:23028,ENTREZGENE_ACC:5536,ENTREZGENE_ACC:5431,ENTREZGENE_ACC:8243,ENTREZGENE_ACC:3320,ENTREZGENE_ACC:2289,ENTREZGENE_ACC:3326,ENTREZGENE_ACC:5434,ENTREZGENE_ACC:5594,ENTREZGENE_ACC:2033,ENTREZGENE_ACC:7528,ENTREZGENE_ACC:10735,ENTREZGENE_ACC:5595,ENTREZGENE_ACC:5432,ENTREZGENE_ACC:9126,ENTREZGENE_ACC:1655,ENTREZGENE_ACC:10728,ENTREZG…
2.66154	1	!	2.66154	0.00218	47	1638	16	0.010	0.340	GO:0005048	MF	569	signal sequence binding 1 ENTREZGENE_ACC:163,ENTREZGENE_ACC:23633,ENTREZGENE_ACC:3843,ENTREZGENE_ACC:3842,ENTREZGENE_ACC:6729,ENTREZGENE_ACC:3839,ENTREZGENE_ACC:3837,ENTREZGENE_ACC:4928,ENTREZGENE_ACC:3836,ENTREZGENE_ACC:9972,ENTREZGENE_ACC:8021,ENTREZGENE_ACC:11014,ENTREZGENE_ACC:26953,ENTREZGENE_ACC:6727,ENTREZGENE_ACC:3840,ENTREZGENE_ACC:3841
2.64397	1	!	2.64397	0.00227	64	1638	19	0.012	0.297	GO:0006513	BP	619	protein monoubiquitination 1 ENTREZGENE_ACC:54623,ENTREZGENE_ACC:8452,ENTREZGENE_ACC:10075,ENTREZGENE_ACC:51322,ENTREZGENE_ACC:9978,ENTREZGENE_ACC:9810,ENTREZGENE_ACC:7323,ENTREZGENE_ACC:7706,ENTREZGENE_ACC:6045,ENTREZGENE_ACC:79577,ENTREZGENE_ACC:8450,ENTREZGENE_ACC:123169,ENTREZGENE_ACC:7324,ENTREZGENE_ACC:63893,ENTREZGENE_ACC:54880,ENTREZGENE_ACC:9646,ENTREZGENE_ACC:6015,ENTREZGENE_ACC:10016,E…
2.64207	1	!	2.64207	0.00228	1052	1643	132	0.080	0.125	TF:M03907	tf	15	Factor: HINFP; motif: CNRCGTCCGCNN 1 ENTREZGENE_ACC:5577,ENTREZGENE_ACC:8540,ENTREZGENE_ACC:6050,ENTREZGENE_ACC:11231,ENTREZGENE_ACC:7204,ENTREZGENE_ACC:23196,ENTREZGENE_ACC:5610,ENTREZGENE_ACC:2665,ENTREZGENE_ACC:55176,ENTREZGENE_ACC:1994,ENTREZGENE_ACC:6389,ENTREZGENE_ACC:9689,ENTREZGENE_ACC:25929,ENTREZGENE_ACC:81929,ENTREZGENE_ACC:3183,ENTREZGENE_ACC:1312,ENTREZGENE_ACC:1399,ENTREZGENE_ACC:55…
2.64016	1	!	2.64016	0.00229	1900	1643	215	0.131	0.113	TF:M01863_0	tf	568	Factor: ATF-3; motif: RTKRCGTCANN; match class: 0 1 ENTREZGENE_ACC:1595,ENTREZGENE_ACC:51056,ENTREZGENE_ACC:5976,ENTREZGENE_ACC:5577,ENTREZGENE_ACC:10943,ENTREZGENE_ACC:163,ENTREZGENE_ACC:79017,ENTREZGENE_ACC:54623,ENTREZGENE_ACC:10157,ENTREZGENE_ACC:63932,ENTREZGENE_ACC:23154,ENTREZGENE_ACC:6050,ENTREZGENE_ACC:535,ENTREZGENE_ACC:5832,ENTREZGENE_ACC:55749,ENTREZGENE_ACC:9410,ENTREZGENE_ACC:6141,E…
2.63639	1	!	2.63639	0.00231	137	1603	34	0.021	0.248	MIRNA:hsa-miR-56	81a	mir	350 hsa-miR-5681a 1 ENTREZGENE_ACC:7879,ENTREZGENE_ACC:8570,ENTREZGENE_ACC:84271,ENTREZGENE_ACC:8106,ENTREZGENE_ACC:191,ENTREZGENE_ACC:83743,ENTREZGENE_ACC:5216,ENTREZGENE_ACC:5878,ENTREZGENE_ACC:10944,ENTREZGENE_ACC:7341,ENTREZGENE_ACC:7799,ENTREZGENE_ACC:8289,ENTREZGENE_ACC:4297,ENTREZGENE_ACC:6418,ENTREZGENE_ACC:79684,ENTREZGENE_ACC:10212,ENTREZGENE_ACC:10489,ENTREZGENE_ACC:3607,ENTREZGENE_ACC…
2.61439	1	!	2.61439	0.00243	19	1638	10	0.006	0.526	GO:0140142	MF	137	nucleocytoplasmic carrier activity 1 ENTREZGENE_ACC:23633,ENTREZGENE_ACC:7514,ENTREZGENE_ACC:3839,ENTREZGENE_ACC:3836,ENTREZGENE_ACC:1434,ENTREZGENE_ACC:57510,ENTREZGENE_ACC:8021,ENTREZGENE_ACC:23039,ENTREZGENE_ACC:3840,ENTREZGENE_ACC:3841
2.61261	1	!	2.61261	0.00244	2307	1054	316	0.300	0.137	HPA:013010_21	hpa	81	endometrium 1; cells in endometrial stroma[Approved,Low] 1 ENTREZGENE_ACC:8813,ENTREZGENE_ACC:54623,ENTREZGENE_ACC:6224,ENTREZGENE_ACC:58528,ENTREZGENE_ACC:84245,ENTREZGENE_ACC:23196,ENTREZGENE_ACC:5982,ENTREZGENE_ACC:84321,ENTREZGENE_ACC:29085,ENTREZGENE_ACC:5610,ENTREZGENE_ACC:101060521,ENTREZGENE_ACC:9877,ENTREZGENE_ACC:8531,ENTREZGENE_ACC:6433,ENTREZGENE_ACC:10362,ENTREZGENE_ACC:5586,ENTREZGE…
2.6038	1	!	2.6038	0.00249	717	1603	117	0.073	0.163	MIRNA:hsa-miR-15	a-5p	mir	456 hsa-miR-15a-5p 1 ENTREZGENE_ACC:996,ENTREZGENE_ACC:163,ENTREZGENE_ACC:7812,ENTREZGENE_ACC:5704,ENTREZGENE_ACC:6050,ENTREZGENE_ACC:11231,ENTREZGENE_ACC:8452,ENTREZGENE_ACC:9967,ENTREZGENE_ACC:54969,ENTREZGENE_ACC:2665,ENTREZGENE_ACC:29927,ENTREZGENE_ACC:537,ENTREZGENE_ACC:11176,ENTREZGENE_ACC:54431,ENTREZGENE_ACC:55183,ENTREZGENE_ACC:23011,ENTREZGENE_ACC:9689,ENTREZGENE_ACC:2932,ENTREZGENE_ACC…
2.57349	1	!	2.57349	0.00267	36	759	20	0.026	0.556	CORUM:193	cor	701	PA700-20S-PA28 complex 1 ENTREZGENE_ACC:5704,ENTREZGENE_ACC:5705,ENTREZGENE_ACC:5714,ENTREZGENE_ACC:5706,ENTREZGENE_ACC:5700,ENTREZGENE_ACC:5716,ENTREZGENE_ACC:5713,ENTREZGENE_ACC:5709,ENTREZGENE_ACC:5717,ENTREZGENE_ACC:10213,ENTREZGENE_ACC:5682,ENTREZGENE_ACC:5686,ENTREZGENE_ACC:5710,ENTREZGENE_ACC:5701,ENTREZGENE_ACC:9861,ENTREZGENE_ACC:5702,ENTREZGENE_ACC:5707,ENTREZGENE_ACC:5708,ENTREZGENE_AC…
2.56384	1	!	2.56384	0.00273	5127	1643	507	0.309	0.099	TF:M03814_0	tf	257	Factor: BTEB2; motif: GNAGGGGGNGGGSSNN; match class: 0 1 ENTREZGENE_ACC:51056,ENTREZGENE_ACC:204,ENTREZGENE_ACC:2288,ENTREZGENE_ACC:5976,ENTREZGENE_ACC:5577,ENTREZGENE_ACC:54623,ENTREZGENE_ACC:9031,ENTREZGENE_ACC:26993,ENTREZGENE_ACC:5725,ENTREZGENE_ACC:58525,ENTREZGENE_ACC:9782,ENTREZGENE_ACC:8540,ENTREZGENE_ACC:63932,ENTREZGENE_ACC:11231,ENTREZGENE_ACC:23279,ENTREZGENE_ACC:8498,ENTREZGENE_ACC:7…
2.55909	1	!	2.55909	0.00276	85	1216	25	0.021	0.294	REAC:R-HSA-56326	84	rea	707 Hedgehog 'on' state 1 ENTREZGENE_ACC:5704,ENTREZGENE_ACC:8452,ENTREZGENE_ACC:5705,ENTREZGENE_ACC:5714,ENTREZGENE_ACC:9978,ENTREZGENE_ACC:5706,ENTREZGENE_ACC:5700,ENTREZGENE_ACC:5716,ENTREZGENE_ACC:5713,ENTREZGENE_ACC:5709,ENTREZGENE_ACC:5717,ENTREZGENE_ACC:10213,ENTREZGENE_ACC:9491,ENTREZGENE_ACC:5682,ENTREZGENE_ACC:10197,ENTREZGENE_ACC:79577,ENTREZGENE_ACC:5686,ENTREZGENE_ACC:5710,ENTREZGENE…
2.54516	1	!	2.54516	0.00285	160	469	41	0.087	0.256	HP:0000400	hp	713	Macrotia 1 ENTREZGENE_ACC:9031,ENTREZGENE_ACC:7204,ENTREZGENE_ACC:5982,ENTREZGENE_ACC:5832,ENTREZGENE_ACC:8943,ENTREZGENE_ACC:25885,ENTREZGENE_ACC:8243,ENTREZGENE_ACC:10269,ENTREZGENE_ACC:55644,ENTREZGENE_ACC:26227,ENTREZGENE_ACC:22931,ENTREZGENE_ACC:8260,ENTREZGENE_ACC:2332,ENTREZGENE_ACC:10084,ENTREZGENE_ACC:6299,ENTREZGENE_ACC:7227,ENTREZGENE_ACC:9126,ENTREZGENE_ACC:57122,ENTREZGENE_ACC:5906,E…
2.53462	1	!	2.53462	0.00292	29	469	14	0.030	0.483	HP:0009623	hp	301	Proximal placement of thumb 1 ENTREZGENE_ACC:8243,ENTREZGENE_ACC:3209,ENTREZGENE_ACC:9126,ENTREZGENE_ACC:9343,ENTREZGENE_ACC:4297,ENTREZGENE_ACC:7317,ENTREZGENE_ACC:2626,ENTREZGENE_ACC:7020,ENTREZGENE_ACC:51651,ENTREZGENE_ACC:9775,ENTREZGENE_ACC:25836,ENTREZGENE_ACC:5885,ENTREZGENE_ACC:25942,ENTREZGENE_ACC:9361
2.50585	1	!	2.50585	0.00312	461	1603	82	0.051	0.178	MIRNA:hsa-miR-10	a-5p	mir	22 hsa-miR-10a-5p 1 ENTREZGENE_ACC:10165,ENTREZGENE_ACC:10943,ENTREZGENE_ACC:477,ENTREZGENE_ACC:8452,ENTREZGENE_ACC:5165,ENTREZGENE_ACC:26986,ENTREZGENE_ACC:55421,ENTREZGENE_ACC:3320,ENTREZGENE_ACC:25929,ENTREZGENE_ACC:6319,ENTREZGENE_ACC:22931,ENTREZGENE_ACC:1457,ENTREZGENE_ACC:191,ENTREZGENE_ACC:8237,ENTREZGENE_ACC:92609,ENTREZGENE_ACC:10613,ENTREZGENE_ACC:6830,ENTREZGENE_ACC:7358,ENTREZGENE_AC…
2.48545	1	!	2.48545	0.00327	7	759	7	0.009	1.000	CORUM:620	cor	39	CoREST-HDAC complex 1 ENTREZGENE_ACC:23028,ENTREZGENE_ACC:10362,ENTREZGENE_ACC:23186,ENTREZGENE_ACC:3065,ENTREZGENE_ACC:51317,ENTREZGENE_ACC:7764,ENTREZGENE_ACC:3066
2.48545	1	!	2.48545	0.00327	7	759	7	0.009	1.000	CORUM:3063	cor	179	Brg1-associated complex II 1 ENTREZGENE_ACC:6598,ENTREZGENE_ACC:10419,ENTREZGENE_ACC:8289,ENTREZGENE_ACC:6597,ENTREZGENE_ACC:86,ENTREZGENE_ACC:6601,ENTREZGENE_ACC:6599
2.48017	1	!	2.48017	0.00331	433	1603	78	0.049	0.180	MIRNA:hsa-miR-12	5b-5p	mir	399 hsa-miR-125b-5p 1 ENTREZGENE_ACC:11313,ENTREZGENE_ACC:5725,ENTREZGENE_ACC:9782,ENTREZGENE_ACC:6050,ENTREZGENE_ACC:9967,ENTREZGENE_ACC:10147,ENTREZGENE_ACC:23013,ENTREZGENE_ACC:5315,ENTREZGENE_ACC:26986,ENTREZGENE_ACC:6400,ENTREZGENE_ACC:4898,ENTREZGENE_ACC:10075,ENTREZGENE_ACC:8570,ENTREZGENE_ACC:23193,ENTREZGENE_ACC:8761,ENTREZGENE_ACC:6576,ENTREZGENE_ACC:1457,ENTREZGENE_ACC:9688,ENTREZGENE_…
2.45967	1	!	2.45967	0.00347	208	1643	39	0.024	0.188	TF:M08537_0	tf	561	Factor: ERF:HES-7; motif: NNCACGYGCNNNCCGGAAGT; match class: 0 1 ENTREZGENE_ACC:26073,ENTREZGENE_ACC:5577,ENTREZGENE_ACC:5725,ENTREZGENE_ACC:23644,ENTREZGENE_ACC:7204,ENTREZGENE_ACC:5982,ENTREZGENE_ACC:2289,ENTREZGENE_ACC:23411,ENTREZGENE_ACC:162,ENTREZGENE_ACC:7528,ENTREZGENE_ACC:9658,ENTREZGENE_ACC:5931,ENTREZGENE_ACC:9694,ENTREZGENE_ACC:51366,ENTREZGENE_ACC:92609,ENTREZGENE_ACC:11140,ENTREZGEN…
2.44249	1	!	2.44249	0.00361	243	469	55	0.117	0.226	HP:0011337	hp	556	Abnormality of mouth size 1 ENTREZGENE_ACC:9031,ENTREZGENE_ACC:5982,ENTREZGENE_ACC:5832,ENTREZGENE_ACC:8621,ENTREZGENE_ACC:55699,ENTREZGENE_ACC:6949,ENTREZGENE_ACC:6605,ENTREZGENE_ACC:6595,ENTREZGENE_ACC:10269,ENTREZGENE_ACC:546,ENTREZGENE_ACC:1312,ENTREZGENE_ACC:1399,ENTREZGENE_ACC:6598,ENTREZGENE_ACC:5594,ENTREZGENE_ACC:2033,ENTREZGENE_ACC:10484,ENTREZGENE_ACC:10084,ENTREZGENE_ACC:6299,ENTREZGE…
2.42713	1	!	2.42713	0.00374	273	1643	47	0.029	0.172	TF:M01742	tf	146	Factor: Zfp206; motif: TGCGCAKGCGC 1 ENTREZGENE_ACC:8498,ENTREZGENE_ACC:57418,ENTREZGENE_ACC:4710,ENTREZGENE_ACC:55737,ENTREZGENE_ACC:2975,ENTREZGENE_ACC:6193,ENTREZGENE_ACC:51575,ENTREZGENE_ACC:22931,ENTREZGENE_ACC:4522,ENTREZGENE_ACC:6729,ENTREZGENE_ACC:10994,ENTREZGENE_ACC:1155,ENTREZGENE_ACC:56006,ENTREZGENE_ACC:9678,ENTREZGENE_ACC:56647,ENTREZGENE_ACC:10767,ENTREZGENE_ACC:10051,ENTREZGENE_AC…
2.41229	1	!	2.41229	0.00387	134	1603	33	0.021	0.246	MIRNA:hsa-miR-99	a-5p	mir	704 hsa-miR-99a-5p 1 ENTREZGENE_ACC:163,ENTREZGENE_ACC:8452,ENTREZGENE_ACC:2289,ENTREZGENE_ACC:6732,ENTREZGENE_ACC:56993,ENTREZGENE_ACC:328,ENTREZGENE_ACC:9093,ENTREZGENE_ACC:10360,ENTREZGENE_ACC:8453,ENTREZGENE_ACC:6209,ENTREZGENE_ACC:1718,ENTREZGENE_ACC:10054,ENTREZGENE_ACC:7283,ENTREZGENE_ACC:1984,ENTREZGENE_ACC:11311,ENTREZGENE_ACC:3032,ENTREZGENE_ACC:5925,ENTREZGENE_ACC:84916,ENTREZGENE_ACC:…
2.41117	1	!	2.41117	0.00388	362	469	74	0.158	0.204	HP:0000431	hp	369	Wide nasal bridge 1 ENTREZGENE_ACC:23028,ENTREZGENE_ACC:9031,ENTREZGENE_ACC:5982,ENTREZGENE_ACC:2296,ENTREZGENE_ACC:8621,ENTREZGENE_ACC:25885,ENTREZGENE_ACC:6949,ENTREZGENE_ACC:6605,ENTREZGENE_ACC:546,ENTREZGENE_ACC:1312,ENTREZGENE_ACC:22931,ENTREZGENE_ACC:6598,ENTREZGENE_ACC:2033,ENTREZGENE_ACC:10484,ENTREZGENE_ACC:23394,ENTREZGENE_ACC:24148,ENTREZGENE_ACC:1457,ENTREZGENE_ACC:3420,ENTREZGENE_ACC…
2.40561	1	!	2.40561	0.00393	66	909	21	0.023	0.318	KEGG:05230	keg	117	Central carbon metabolism in cancer 1 ENTREZGENE_ACC:5214,ENTREZGENE_ACC:5315,ENTREZGENE_ACC:5594,ENTREZGENE_ACC:5595,ENTREZGENE_ACC:6510,ENTREZGENE_ACC:5159,ENTREZGENE_ACC:2744,ENTREZGENE_ACC:6513,ENTREZGENE_ACC:5605,ENTREZGENE_ACC:5160,ENTREZGENE_ACC:3939,ENTREZGENE_ACC:3417,ENTREZGENE_ACC:5211,ENTREZGENE_ACC:5213,ENTREZGENE_ACC:3098,ENTREZGENE_ACC:3099,ENTREZGENE_ACC:2539,ENTREZGENE_ACC:5162,E…
2.39686	1	!	2.39686	0.00401	302	1603	59	0.037	0.195	MIRNA:hsa-miR-19	6a-5p	mir	226 hsa-miR-196a-5p 1 ENTREZGENE_ACC:10943,ENTREZGENE_ACC:5982,ENTREZGENE_ACC:3843,ENTREZGENE_ACC:4942,ENTREZGENE_ACC:23013,ENTREZGENE_ACC:51109,ENTREZGENE_ACC:617,ENTREZGENE_ACC:3205,ENTREZGENE_ACC:7419,ENTREZGENE_ACC:23011,ENTREZGENE_ACC:63035,ENTREZGENE_ACC:10075,ENTREZGENE_ACC:51593,ENTREZGENE_ACC:10762,ENTREZGENE_ACC:5714,ENTREZGENE_ACC:5594,ENTREZGENE_ACC:6305,ENTREZGENE_ACC:10598,ENTREZGEN…
2.37882	1	!	2.37882	0.00418	2371	1054	322	0.306	0.136	HPA:050020_21	hpa	562	spleen; cells in white pulp[Approved,Low] 1 ENTREZGENE_ACC:8813,ENTREZGENE_ACC:79017,ENTREZGENE_ACC:6224,ENTREZGENE_ACC:5536,ENTREZGENE_ACC:5704,ENTREZGENE_ACC:84245,ENTREZGENE_ACC:23196,ENTREZGENE_ACC:5601,ENTREZGENE_ACC:84321,ENTREZGENE_ACC:29085,ENTREZGENE_ACC:101060521,ENTREZGENE_ACC:6433,ENTREZGENE_ACC:6141,ENTREZGENE_ACC:10362,ENTREZGENE_ACC:3843,ENTREZGENE_ACC:1994,ENTREZGENE_ACC:1659,ENTR…
2.37469	1	!	2.37469	0.00422	3721	1643	381	0.232	0.102	TF:M03805_1	tf	705	Factor: YB-1; motif: CCAMTCNGMR; match class: 1 1 ENTREZGENE_ACC:81887,ENTREZGENE_ACC:1595,ENTREZGENE_ACC:381,ENTREZGENE_ACC:204,ENTREZGENE_ACC:23028,ENTREZGENE_ACC:5965,ENTREZGENE_ACC:996,ENTREZGENE_ACC:79017,ENTREZGENE_ACC:54623,ENTREZGENE_ACC:10157,ENTREZGENE_ACC:7812,ENTREZGENE_ACC:9918,ENTREZGENE_ACC:5725,ENTREZGENE_ACC:23071,ENTREZGENE_ACC:58528,ENTREZGENE_ACC:23633,ENTREZGENE_ACC:8498,ENTR…
2.34582	1	!	2.34582	0.00451	2841	1054	377	0.358	0.133	HPA:039010_22	hpa	205	salivary gland; glandular cells[Approved,Medium] 1 ENTREZGENE_ACC:8813,ENTREZGENE_ACC:204,ENTREZGENE_ACC:5976,ENTREZGENE_ACC:79017,ENTREZGENE_ACC:54623,ENTREZGENE_ACC:6224,ENTREZGENE_ACC:5704,ENTREZGENE_ACC:58528,ENTREZGENE_ACC:2324,ENTREZGENE_ACC:84245,ENTREZGENE_ACC:23196,ENTREZGENE_ACC:5982,ENTREZGENE_ACC:5601,ENTREZGENE_ACC:29085,ENTREZGENE_ACC:101060521,ENTREZGENE_ACC:9877,ENTREZGENE_ACC:643…
2.31695	1	!	2.31695	0.00482	26	1216	12	0.010	0.462	REAC:R-HSA-38996	0	rea	706 Formation of tubulin folding intermediates by CCT/TriC 1 ENTREZGENE_ACC:10382,ENTREZGENE_ACC:10575,ENTREZGENE_ACC:6950,ENTREZGENE_ACC:10574,ENTREZGENE_ACC:908,ENTREZGENE_ACC:22948,ENTREZGENE_ACC:10694,ENTREZGENE_ACC:7203,ENTREZGENE_ACC:84790,ENTREZGENE_ACC:84617,ENTREZGENE_ACC:10383,ENTREZGENE_ACC:10381
2.30803	1	!	2.30803	0.00492	67	1638	19	0.012	0.284	GO:0006695	BP	196	cholesterol biosynthetic process 1 ENTREZGENE_ACC:1595,ENTREZGENE_ACC:2222,ENTREZGENE_ACC:6319,ENTREZGENE_ACC:1727,ENTREZGENE_ACC:10613,ENTREZGENE_ACC:3837,ENTREZGENE_ACC:1718,ENTREZGENE_ACC:5447,ENTREZGENE_ACC:47,ENTREZGENE_ACC:5562,ENTREZGENE_ACC:10682,ENTREZGENE_ACC:50814,ENTREZGENE_ACC:11160,ENTREZGENE_ACC:2539,ENTREZGENE_ACC:4047,ENTREZGENE_ACC:2224,ENTREZGENE_ACC:2194,ENTREZGENE_ACC:7555,EN…
2.2993	1	!	2.2993	0.00502	31	909	13	0.014	0.419	KEGG:00030	keg	258	Pentose phosphate pathway 1 ENTREZGENE_ACC:5214,ENTREZGENE_ACC:5236,ENTREZGENE_ACC:5634,ENTREZGENE_ACC:230,ENTREZGENE_ACC:5211,ENTREZGENE_ACC:5226,ENTREZGENE_ACC:5631,ENTREZGENE_ACC:226,ENTREZGENE_ACC:5213,ENTREZGENE_ACC:2539,ENTREZGENE_ACC:7086,ENTREZGENE_ACC:55276,ENTREZGENE_ACC:6888
2.29243	1	!	2.29243	0.0051	15	759	11	0.014	0.733	CORUM:714	cor	409	BRM-SIN3A complex 1 ENTREZGENE_ACC:6605,ENTREZGENE_ACC:6595,ENTREZGENE_ACC:6598,ENTREZGENE_ACC:10419,ENTREZGENE_ACC:3065,ENTREZGENE_ACC:8289,ENTREZGENE_ACC:86,ENTREZGENE_ACC:6601,ENTREZGENE_ACC:25942,ENTREZGENE_ACC:6599,ENTREZGENE_ACC:3066
2.28904	1	!	2.28904	0.00514	3355	1054	436	0.414	0.130	HPA:015010_22	hpa	432	epididymis; glandular cells[Approved,Medium] 1 ENTREZGENE_ACC:8813,ENTREZGENE_ACC:204,ENTREZGENE_ACC:5976,ENTREZGENE_ACC:79017,ENTREZGENE_ACC:54623,ENTREZGENE_ACC:60528,ENTREZGENE_ACC:6224,ENTREZGENE_ACC:6924,ENTREZGENE_ACC:5536,ENTREZGENE_ACC:5704,ENTREZGENE_ACC:58528,ENTREZGENE_ACC:2324,ENTREZGENE_ACC:84245,ENTREZGENE_ACC:23196,ENTREZGENE_ACC:5982,ENTREZGENE_ACC:5601,ENTREZGENE_ACC:84321,ENTREZ…
2.27654	1	!	2.27654	0.00529	121	1216	31	0.025	0.256	REAC:R-HSA-56632	20	rea	659 RHO GTPases Activate Formins 1 ENTREZGENE_ACC:23279,ENTREZGENE_ACC:3796,ENTREZGENE_ACC:55746,ENTREZGENE_ACC:5217,ENTREZGENE_ACC:998,ENTREZGENE_ACC:7514,ENTREZGENE_ACC:81929,ENTREZGENE_ACC:10726,ENTREZGENE_ACC:5905,ENTREZGENE_ACC:22919,ENTREZGENE_ACC:80152,ENTREZGENE_ACC:5516,ENTREZGENE_ACC:5216,ENTREZGENE_ACC:4928,ENTREZGENE_ACC:57122,ENTREZGENE_ACC:5528,ENTREZGENE_ACC:79902,ENTREZGENE_ACC:17…
2.27165	1	!	2.27165	0.00535	62	1643	18	0.011	0.290	TF:M01002_1	tf	300	Factor: DEAF1; motif: RNNNRTTCGGGNRTTTCCGGRRNKN; match class: 1 1 ENTREZGENE_ACC:996,ENTREZGENE_ACC:4719,ENTREZGENE_ACC:6141,ENTREZGENE_ACC:2932,ENTREZGENE_ACC:8602,ENTREZGENE_ACC:22985,ENTREZGENE_ACC:23197,ENTREZGENE_ACC:1933,ENTREZGENE_ACC:23451,ENTREZGENE_ACC:58155,ENTREZGENE_ACC:3181,ENTREZGENE_ACC:9040,ENTREZGENE_ACC:23211,ENTREZGENE_ACC:4677,ENTREZGENE_ACC:9219,ENTREZGENE_ACC:84823,ENTREZGE…
2.2636	1	!	2.2636	0.00545	9	759	8	0.011	0.889	CORUM:711	cor	634	Brm-associated complex 1 ENTREZGENE_ACC:6605,ENTREZGENE_ACC:6595,ENTREZGENE_ACC:6598,ENTREZGENE_ACC:10419,ENTREZGENE_ACC:8289,ENTREZGENE_ACC:86,ENTREZGENE_ACC:6601,ENTREZGENE_ACC:6599
2.2636	1	!	2.2636	0.00545	9	759	8	0.011	0.889	CORUM:807	cor	279	BRG1-associated complex 1 ENTREZGENE_ACC:6605,ENTREZGENE_ACC:6598,ENTREZGENE_ACC:10419,ENTREZGENE_ACC:8289,ENTREZGENE_ACC:6597,ENTREZGENE_ACC:86,ENTREZGENE_ACC:6601,ENTREZGENE_ACC:6599
2.2636	1	!	2.2636	0.00545	9	759	8	0.011	0.889	CORUM:1237	cor	107	BAF complex 1 ENTREZGENE_ACC:6605,ENTREZGENE_ACC:6595,ENTREZGENE_ACC:6598,ENTREZGENE_ACC:8289,ENTREZGENE_ACC:6597,ENTREZGENE_ACC:86,ENTREZGENE_ACC:6601,ENTREZGENE_ACC:6599
2.2636	1	!	2.2636	0.00545	9	759	8	0.011	0.889	CORUM:710	cor	606	Brg1-associated complex I 1 ENTREZGENE_ACC:6605,ENTREZGENE_ACC:6598,ENTREZGENE_ACC:10419,ENTREZGENE_ACC:8289,ENTREZGENE_ACC:6597,ENTREZGENE_ACC:86,ENTREZGENE_ACC:6601,ENTREZGENE_ACC:6599
2.25493	1	!	2.25493	0.00556	2093	1643	231	0.141	0.110	TF:M09814_0	tf	677	Factor: MYCN; motif: NNCCACGTGGNN; match class: 0 1 ENTREZGENE_ACC:51056,ENTREZGENE_ACC:10943,ENTREZGENE_ACC:79017,ENTREZGENE_ACC:7812,ENTREZGENE_ACC:5704,ENTREZGENE_ACC:2273,ENTREZGENE_ACC:4719,ENTREZGENE_ACC:84245,ENTREZGENE_ACC:3309,ENTREZGENE_ACC:23223,ENTREZGENE_ACC:5610,ENTREZGENE_ACC:2665,ENTREZGENE_ACC:5832,ENTREZGENE_ACC:51660,ENTREZGENE_ACC:10147,ENTREZGENE_ACC:8943,ENTREZGENE_ACC:3843,…
2.23732	1	!	2.23732	0.00579	431	469	84	0.179	0.195	HP:0000648	hp	698	Optic atrophy 1 ENTREZGENE_ACC:8813,ENTREZGENE_ACC:1355,ENTREZGENE_ACC:4719,ENTREZGENE_ACC:8518,ENTREZGENE_ACC:8891,ENTREZGENE_ACC:3028,ENTREZGENE_ACC:6389,ENTREZGENE_ACC:617,ENTREZGENE_ACC:546,ENTREZGENE_ACC:10059,ENTREZGENE_ACC:2767,ENTREZGENE_ACC:2271,ENTREZGENE_ACC:1312,ENTREZGENE_ACC:8086,ENTREZGENE_ACC:22931,ENTREZGENE_ACC:50,ENTREZGENE_ACC:10484,ENTREZGENE_ACC:24148,ENTREZGENE_ACC:3420,ENT…
2.23732	1	!	2.23732	0.00579	3341	1054	434	0.412	0.130	HPA:043040_21	hpa	577	skin 1; melanocytes[Approved,Low] 1 ENTREZGENE_ACC:8813,ENTREZGENE_ACC:204,ENTREZGENE_ACC:5976,ENTREZGENE_ACC:54623,ENTREZGENE_ACC:60528,ENTREZGENE_ACC:6224,ENTREZGENE_ACC:6924,ENTREZGENE_ACC:5704,ENTREZGENE_ACC:4719,ENTREZGENE_ACC:58528,ENTREZGENE_ACC:84245,ENTREZGENE_ACC:23196,ENTREZGENE_ACC:5982,ENTREZGENE_ACC:5601,ENTREZGENE_ACC:84321,ENTREZGENE_ACC:29085,ENTREZGENE_ACC:5610,ENTREZGENE_ACC:10…
2.23284	1	!	2.23284	0.00585	635	469	114	0.243	0.180	HP:0010938	hp	337	Abnormality of the external nose 1 ENTREZGENE_ACC:81887,ENTREZGENE_ACC:23028,ENTREZGENE_ACC:2296,ENTREZGENE_ACC:5832,ENTREZGENE_ACC:6141,ENTREZGENE_ACC:2182,ENTREZGENE_ACC:8243,ENTREZGENE_ACC:6605,ENTREZGENE_ACC:6595,ENTREZGENE_ACC:10269,ENTREZGENE_ACC:546,ENTREZGENE_ACC:2271,ENTREZGENE_ACC:26227,ENTREZGENE_ACC:1312,ENTREZGENE_ACC:51322,ENTREZGENE_ACC:22931,ENTREZGENE_ACC:1399,ENTREZGENE_ACC:6598…
2.2321	1	!	2.2321	0.00586	13	759	10	0.013	0.769	CORUM:1097	cor	381	eIF3 complex (EIF3S6, EIF3S5, EIF3S4, EIF3S3, EIF3S6IP, EIF3S2, EIF3S9, EIF3S12, EIF3S10, EIF3S8, EIF3S1, EIF3S7, PCID1) 1 ENTREZGENE_ACC:51386,ENTREZGENE_ACC:8664,ENTREZGENE_ACC:3646,ENTREZGENE_ACC:8662,ENTREZGENE_ACC:8661,ENTREZGENE_ACC:8666,ENTREZGENE_ACC:8667,ENTREZGENE_ACC:10480,ENTREZGENE_ACC:8665,ENTREZGENE_ACC:8663
2.22113	1	!	2.22113	0.00601	142	469	37	0.079	0.261	HP:0000998	hp	374	Hypertrichosis 1 ENTREZGENE_ACC:23028,ENTREZGENE_ACC:1355,ENTREZGENE_ACC:2273,ENTREZGENE_ACC:4719,ENTREZGENE_ACC:7204,ENTREZGENE_ACC:8243,ENTREZGENE_ACC:6389,ENTREZGENE_ACC:617,ENTREZGENE_ACC:54187,ENTREZGENE_ACC:55280,ENTREZGENE_ACC:51322,ENTREZGENE_ACC:6598,ENTREZGENE_ACC:1457,ENTREZGENE_ACC:9126,ENTREZGENE_ACC:10743,ENTREZGENE_ACC:3313,ENTREZGENE_ACC:8289,ENTREZGENE_ACC:4297,ENTREZGENE_ACC:823…
2.21183	1	!	2.21183	0.00614	11	759	9	0.012	0.818	CORUM:3040	cor	96	Multisynthetase complex 1 ENTREZGENE_ACC:3735,ENTREZGENE_ACC:7965,ENTREZGENE_ACC:1615,ENTREZGENE_ACC:9521,ENTREZGENE_ACC:51520,ENTREZGENE_ACC:9255,ENTREZGENE_ACC:4141,ENTREZGENE_ACC:5859,ENTREZGENE_ACC:3376
2.18509	1	!	2.18509	0.00653	497	1643	72	0.044	0.145	TF:M00796_1	tf	514	Factor: USF; motif: NRCCACGTGASN; match class: 1 1 ENTREZGENE_ACC:10165,ENTREZGENE_ACC:9877,ENTREZGENE_ACC:5476,ENTREZGENE_ACC:4904,ENTREZGENE_ACC:26528,ENTREZGENE_ACC:8301,ENTREZGENE_ACC:7879,ENTREZGENE_ACC:23011,ENTREZGENE_ACC:8570,ENTREZGENE_ACC:114882,ENTREZGENE_ACC:55644,ENTREZGENE_ACC:2289,ENTREZGENE_ACC:23411,ENTREZGENE_ACC:328,ENTREZGENE_ACC:5595,ENTREZGENE_ACC:9694,ENTREZGENE_ACC:1936,EN…
2.13787	1	!	2.13787	0.00728	1297	1643	154	0.094	0.119	TF:M01298_0	tf	323	Factor: MECP2; motif: CCGGSNNNANNAWWT; match class: 0 1 ENTREZGENE_ACC:381,ENTREZGENE_ACC:60528,ENTREZGENE_ACC:8452,ENTREZGENE_ACC:7204,ENTREZGENE_ACC:3309,ENTREZGENE_ACC:7175,ENTREZGENE_ACC:54969,ENTREZGENE_ACC:101060521,ENTREZGENE_ACC:9877,ENTREZGENE_ACC:23063,ENTREZGENE_ACC:81671,ENTREZGENE_ACC:6141,ENTREZGENE_ACC:10147,ENTREZGENE_ACC:4942,ENTREZGENE_ACC:3421,ENTREZGENE_ACC:5217,ENTREZGENE_ACC…
2.12784	1	!	2.12784	0.00745	23	1216	11	0.009	0.478	REAC:R-HSA-89492	15	rea	316 Mitochondrial calcium ion transport 1 ENTREZGENE_ACC:7419,ENTREZGENE_ACC:9512,ENTREZGENE_ACC:10730,ENTREZGENE_ACC:10939,ENTREZGENE_ACC:30968,ENTREZGENE_ACC:7417,ENTREZGENE_ACC:23203,ENTREZGENE_ACC:5245,ENTREZGENE_ACC:3954,ENTREZGENE_ACC:7416,ENTREZGENE_ACC:11331
2.12494	1	!	2.12494	0.0075	136	1638	29	0.018	0.213	GO:0016779	MF	437	nucleotidyltransferase activity 1 ENTREZGENE_ACC:5431,ENTREZGENE_ACC:101060521,ENTREZGENE_ACC:3735,ENTREZGENE_ACC:80347,ENTREZGENE_ACC:25885,ENTREZGENE_ACC:8891,ENTREZGENE_ACC:10914,ENTREZGENE_ACC:54187,ENTREZGENE_ACC:5434,ENTREZGENE_ACC:8760,ENTREZGENE_ACC:9097,ENTREZGENE_ACC:5422,ENTREZGENE_ACC:5432,ENTREZGENE_ACC:10728,ENTREZGENE_ACC:55907,ENTREZGENE_ACC:6675,ENTREZGENE_ACC:1736,ENTREZGENE_ACC…
2.12436	1	!	2.12436	0.00751	3187	1643	331	0.201	0.104	TF:M03862_1	tf	339	Factor: YB-1; motif: NNNNCCAATNN; match class: 1 1 ENTREZGENE_ACC:81887,ENTREZGENE_ACC:5965,ENTREZGENE_ACC:55750,ENTREZGENE_ACC:79017,ENTREZGENE_ACC:54623,ENTREZGENE_ACC:10157,ENTREZGENE_ACC:9031,ENTREZGENE_ACC:9918,ENTREZGENE_ACC:6924,ENTREZGENE_ACC:5536,ENTREZGENE_ACC:63932,ENTREZGENE_ACC:2273,ENTREZGENE_ACC:23071,ENTREZGENE_ACC:23279,ENTREZGENE_ACC:3309,ENTREZGENE_ACC:5601,ENTREZGENE_ACC:5610,…
2.10846	1	!	2.10846	0.00779	4475	1643	446	0.271	0.100	TF:M01864_0	tf	553	Factor: ATF-4; motif: KACGTCAKS; match class: 0 1 ENTREZGENE_ACC:51056,ENTREZGENE_ACC:381,ENTREZGENE_ACC:2288,ENTREZGENE_ACC:23028,ENTREZGENE_ACC:5976,ENTREZGENE_ACC:5577,ENTREZGENE_ACC:10943,ENTREZGENE_ACC:163,ENTREZGENE_ACC:79017,ENTREZGENE_ACC:54623,ENTREZGENE_ACC:10157,ENTREZGENE_ACC:9918,ENTREZGENE_ACC:26993,ENTREZGENE_ACC:23376,ENTREZGENE_ACC:1355,ENTREZGENE_ACC:63932,ENTREZGENE_ACC:6050,EN…
2.10513	1	!	2.10513	0.00785	35	1638	13	0.008	0.371	GO:0097718	MF	604	disordered domain specific binding 1 ENTREZGENE_ACC:3320,ENTREZGENE_ACC:7430,ENTREZGENE_ACC:3326,ENTREZGENE_ACC:23770,ENTREZGENE_ACC:2597,ENTREZGENE_ACC:3306,ENTREZGENE_ACC:51645,ENTREZGENE_ACC:4926,ENTREZGENE_ACC:5925,ENTREZGENE_ACC:1213,ENTREZGENE_ACC:6240,ENTREZGENE_ACC:161,ENTREZGENE_ACC:3303
2.08884	1	!	2.08884	0.00815	79	909	23	0.025	0.291	KEGG:03018	keg	380	RNA degradation 1 ENTREZGENE_ACC:23644,ENTREZGENE_ACC:23517,ENTREZGENE_ACC:5214,ENTREZGENE_ACC:26986,ENTREZGENE_ACC:2023,ENTREZGENE_ACC:22894,ENTREZGENE_ACC:4849,ENTREZGENE_ACC:22803,ENTREZGENE_ACC:8761,ENTREZGENE_ACC:51010,ENTREZGENE_ACC:1656,ENTREZGENE_ACC:2026,ENTREZGENE_ACC:3313,ENTREZGENE_ACC:11340,ENTREZGENE_ACC:23019,ENTREZGENE_ACC:87178,ENTREZGENE_ACC:5073,ENTREZGENE_ACC:5211,ENTREZGENE_A…
2.08778	1	!	2.08778	0.00817	3212	1643	333	0.203	0.104	TF:M08910_1	tf	376	Factor: C/EBPBETA; motif: KRTTGCGYAAY; match class: 1 1 ENTREZGENE_ACC:8813,ENTREZGENE_ACC:1595,ENTREZGENE_ACC:23028,ENTREZGENE_ACC:5965,ENTREZGENE_ACC:163,ENTREZGENE_ACC:55750,ENTREZGENE_ACC:60528,ENTREZGENE_ACC:6224,ENTREZGENE_ACC:7812,ENTREZGENE_ACC:1355,ENTREZGENE_ACC:9716,ENTREZGENE_ACC:4719,ENTREZGENE_ACC:23071,ENTREZGENE_ACC:6301,ENTREZGENE_ACC:23517,ENTREZGENE_ACC:23196,ENTREZGENE_ACC:843…
2.08725	1	!	2.08725	0.00818	1188	1643	143	0.087	0.120	TF:M08526_0	tf	114	Factor: E2F-3:HES-7; motif: NNNSGCGCSNNNNNCRCGYGNN; match class: 0 1 ENTREZGENE_ACC:23028,ENTREZGENE_ACC:5976,ENTREZGENE_ACC:10943,ENTREZGENE_ACC:60528,ENTREZGENE_ACC:5238,ENTREZGENE_ACC:5601,ENTREZGENE_ACC:101060521,ENTREZGENE_ACC:8531,ENTREZGENE_ACC:23063,ENTREZGENE_ACC:10362,ENTREZGENE_ACC:4942,ENTREZGENE_ACC:5165,ENTREZGENE_ACC:5217,ENTREZGENE_ACC:26528,ENTREZGENE_ACC:5566,ENTREZGENE_ACC:8301…
2.0804	1	!	2.0804	0.00831	17	1638	9	0.005	0.529	GO:2000641	BP	663	regulation of early endosome to late endosome transport 1 ENTREZGENE_ACC:23011,ENTREZGENE_ACC:7430,ENTREZGENE_ACC:5594,ENTREZGENE_ACC:5595,ENTREZGENE_ACC:8724,ENTREZGENE_ACC:5605,ENTREZGENE_ACC:5962,ENTREZGENE_ACC:4478,ENTREZGENE_ACC:5604
2.06803	1	!	2.06803	0.00855	1033	1638	129	0.079	0.125	GO:0098827	CC	648	endoplasmic reticulum subcompartment 1 ENTREZGENE_ACC:8813,ENTREZGENE_ACC:1595,ENTREZGENE_ACC:23376,ENTREZGENE_ACC:23071,ENTREZGENE_ACC:11231,ENTREZGENE_ACC:3309,ENTREZGENE_ACC:29927,ENTREZGENE_ACC:55176,ENTREZGENE_ACC:2182,ENTREZGENE_ACC:998,ENTREZGENE_ACC:6400,ENTREZGENE_ACC:537,ENTREZGENE_ACC:51109,ENTREZGENE_ACC:3998,ENTREZGENE_ACC:2222,ENTREZGENE_ACC:23011,ENTREZGENE_ACC:5351,ENTREZGENE_ACC:…
2.05998	1	!	2.05998	0.00871	10	1638	7	0.004	0.700	GO:0004576	MF	416	oligosaccharyl transferase activity 1 ENTREZGENE_ACC:6185,ENTREZGENE_ACC:29880,ENTREZGENE_ACC:1603,ENTREZGENE_ACC:3703,ENTREZGENE_ACC:201595,ENTREZGENE_ACC:6184,ENTREZGENE_ACC:1650
2.05306	1	!	2.05306	0.00885	7576	1643	713	0.434	0.094	TF:M03819_1	tf	519	Factor: Elk-1; motif: GGAAGN; match class: 1 1 ENTREZGENE_ACC:8813,ENTREZGENE_ACC:81887,ENTREZGENE_ACC:26073,ENTREZGENE_ACC:10165,ENTREZGENE_ACC:10943,ENTREZGENE_ACC:79017,ENTREZGENE_ACC:55692,ENTREZGENE_ACC:10157,ENTREZGENE_ACC:7812,ENTREZGENE_ACC:9918,ENTREZGENE_ACC:11313,ENTREZGENE_ACC:58525,ENTREZGENE_ACC:5704,ENTREZGENE_ACC:23376,ENTREZGENE_ACC:1355,ENTREZGENE_ACC:8540,ENTREZGENE_ACC:63932,E…
2.04001	1	!	2.04001	0.00912	2030	1054	279	0.265	0.137	HPA:035010_22	hpa	113	placenta; decidual cells[Approved,Medium] 1 ENTREZGENE_ACC:8813,ENTREZGENE_ACC:204,ENTREZGENE_ACC:5976,ENTREZGENE_ACC:54623,ENTREZGENE_ACC:60528,ENTREZGENE_ACC:6224,ENTREZGENE_ACC:58528,ENTREZGENE_ACC:23196,ENTREZGENE_ACC:5982,ENTREZGENE_ACC:5601,ENTREZGENE_ACC:84321,ENTREZGENE_ACC:29085,ENTREZGENE_ACC:5610,ENTREZGENE_ACC:9877,ENTREZGENE_ACC:5832,ENTREZGENE_ACC:6433,ENTREZGENE_ACC:6141,ENTREZGENE…
2.0348	1	!	2.0348	0.00923	5	1216	5	0.004	1.000	REAC:R-HSA-88694	96	rea	467 TFAP2A acts as a transcriptional repressor during retinoic acid induced cell differentiation 1 ENTREZGENE_ACC:4605,ENTREZGENE_ACC:4839,ENTREZGENE_ACC:7020,ENTREZGENE_ACC:3329,ENTREZGENE_ACC:4869
2.0348	1	!	2.0348	0.00923	5	1216	5	0.004	1.000	REAC:R-HSA-77348		rea	453 Beta oxidation of octanoyl-CoA to hexanoyl-CoA 1 ENTREZGENE_ACC:3030,ENTREZGENE_ACC:34,ENTREZGENE_ACC:1892,ENTREZGENE_ACC:3032,ENTREZGENE_ACC:3033
2.03152	1	!	2.03152	0.0093	3527	1643	361	0.220	0.102	TF:M00074	tf	358	Factor: c-Ets-1(p54); motif: NNACMGGAWRTNN 1 ENTREZGENE_ACC:8813,ENTREZGENE_ACC:26073,ENTREZGENE_ACC:10165,ENTREZGENE_ACC:60528,ENTREZGENE_ACC:6224,ENTREZGENE_ACC:7812,ENTREZGENE_ACC:9918,ENTREZGENE_ACC:11313,ENTREZGENE_ACC:5704,ENTREZGENE_ACC:23376,ENTREZGENE_ACC:63932,ENTREZGENE_ACC:4719,ENTREZGENE_ACC:535,ENTREZGENE_ACC:2324,ENTREZGENE_ACC:7204,ENTREZGENE_ACC:5982,ENTREZGENE_ACC:23223,ENTREZGE…
2.03058	1	!	2.03058	0.00932	3739	1643	380	0.231	0.102	TF:M00139_0	tf	709	Factor: AhR; motif: CCYCNRRSTNGCGTGASA; match class: 0 1 ENTREZGENE_ACC:1595,ENTREZGENE_ACC:381,ENTREZGENE_ACC:204,ENTREZGENE_ACC:2288,ENTREZGENE_ACC:996,ENTREZGENE_ACC:55692,ENTREZGENE_ACC:6924,ENTREZGENE_ACC:11313,ENTREZGENE_ACC:5536,ENTREZGENE_ACC:5704,ENTREZGENE_ACC:6050,ENTREZGENE_ACC:4719,ENTREZGENE_ACC:11231,ENTREZGENE_ACC:23633,ENTREZGENE_ACC:9774,ENTREZGENE_ACC:6301,ENTREZGENE_ACC:535,EN…
2.00261	1	!	2.00261	0.00994	18	759	12	0.016	0.667	CORUM:2721	cor	269	HCF-1 complex 1 ENTREZGENE_ACC:3309,ENTREZGENE_ACC:3320,ENTREZGENE_ACC:5931,ENTREZGENE_ACC:3312,ENTREZGENE_ACC:3065,ENTREZGENE_ACC:9070,ENTREZGENE_ACC:8473,ENTREZGENE_ACC:25942,ENTREZGENE_ACC:3308,ENTREZGENE_ACC:3054,ENTREZGENE_ACC:6667,ENTREZGENE_ACC:3066
1.9914	1	!	1.9914	0.0102	2386	1054	321	0.305	0.135	HPA:006020_22	hpa	533	caudate; neuronal cells[Approved,Medium] 1 ENTREZGENE_ACC:8813,ENTREZGENE_ACC:10165,ENTREZGENE_ACC:5976,ENTREZGENE_ACC:163,ENTREZGENE_ACC:79017,ENTREZGENE_ACC:54623,ENTREZGENE_ACC:60528,ENTREZGENE_ACC:6224,ENTREZGENE_ACC:6924,ENTREZGENE_ACC:5536,ENTREZGENE_ACC:5704,ENTREZGENE_ACC:58528,ENTREZGENE_ACC:23196,ENTREZGENE_ACC:84321,ENTREZGENE_ACC:29085,ENTREZGENE_ACC:5610,ENTREZGENE_ACC:101060521,ENTR…
1.98716	1	!	1.98716	0.0103	146	1603	34	0.021	0.233	MIRNA:hsa-miR-32	0b	mir	595 hsa-miR-320b 1 ENTREZGENE_ACC:7384,ENTREZGENE_ACC:6924,ENTREZGENE_ACC:118,ENTREZGENE_ACC:5411,ENTREZGENE_ACC:5595,ENTREZGENE_ACC:8985,ENTREZGENE_ACC:10360,ENTREZGENE_ACC:5216,ENTREZGENE_ACC:506,ENTREZGENE_ACC:55907,ENTREZGENE_ACC:64083,ENTREZGENE_ACC:6195,ENTREZGENE_ACC:4297,ENTREZGENE_ACC:23314,ENTREZGENE_ACC:47,ENTREZGENE_ACC:54407,ENTREZGENE_ACC:10492,ENTREZGENE_ACC:2752,ENTREZGENE_ACC:113…
1.97469	1	!	1.97469	0.0106	10	1216	7	0.006	0.700	REAC:R-HSA-39045	0	rea	61 Folding of actin by CCT/TriC 1 ENTREZGENE_ACC:10575,ENTREZGENE_ACC:6950,ENTREZGENE_ACC:10574,ENTREZGENE_ACC:908,ENTREZGENE_ACC:22948,ENTREZGENE_ACC:10694,ENTREZGENE_ACC:7203
1.97062	1	!	1.97062	0.0107	134	1603	32	0.020	0.239	MIRNA:hsa-miR-32	8-3p	mir	427 hsa-miR-328-3p 1 ENTREZGENE_ACC:2288,ENTREZGENE_ACC:23223,ENTREZGENE_ACC:2665,ENTREZGENE_ACC:23013,ENTREZGENE_ACC:5315,ENTREZGENE_ACC:8243,ENTREZGENE_ACC:6605,ENTREZGENE_ACC:11176,ENTREZGENE_ACC:7430,ENTREZGENE_ACC:2289,ENTREZGENE_ACC:6319,ENTREZGENE_ACC:23394,ENTREZGENE_ACC:9093,ENTREZGENE_ACC:3191,ENTREZGENE_ACC:55161,ENTREZGENE_ACC:10915,ENTREZGENE_ACC:84263,ENTREZGENE_ACC:6125,ENTREZGENE_…
1.95468	1	!	1.95468	0.0111	1471	1643	170	0.103	0.116	TF:M00775	tf	664	Factor: NF-Y; motif: NNNNRRCCAATSR 1 ENTREZGENE_ACC:5965,ENTREZGENE_ACC:79017,ENTREZGENE_ACC:60528,ENTREZGENE_ACC:10157,ENTREZGENE_ACC:9918,ENTREZGENE_ACC:26993,ENTREZGENE_ACC:5238,ENTREZGENE_ACC:51660,ENTREZGENE_ACC:3843,ENTREZGENE_ACC:3421,ENTREZGENE_ACC:5165,ENTREZGENE_ACC:55737,ENTREZGENE_ACC:27440,ENTREZGENE_ACC:6400,ENTREZGENE_ACC:51109,ENTREZGENE_ACC:5566,ENTREZGENE_ACC:3028,ENTREZGENE_ACC…
1.9393	1	!	1.9393	0.0115	673	1643	90	0.055	0.134	TF:M04679_1	tf	459	Factor: USF2; motif: GTCACGTGA; match class: 1 1 ENTREZGENE_ACC:5725,ENTREZGENE_ACC:58528,ENTREZGENE_ACC:9877,ENTREZGENE_ACC:55749,ENTREZGENE_ACC:1431,ENTREZGENE_ACC:5476,ENTREZGENE_ACC:55737,ENTREZGENE_ACC:4171,ENTREZGENE_ACC:8301,ENTREZGENE_ACC:23011,ENTREZGENE_ACC:2932,ENTREZGENE_ACC:23193,ENTREZGENE_ACC:114882,ENTREZGENE_ACC:55644,ENTREZGENE_ACC:2289,ENTREZGENE_ACC:23411,ENTREZGENE_ACC:328,EN…
1.93181	1	!	1.93181	0.0117	32	1603	13	0.008	0.406	MIRNA:hsa-miR-40	9-5p	mir	424 hsa-miR-409-5p 1 ENTREZGENE_ACC:79832,ENTREZGENE_ACC:2932,ENTREZGENE_ACC:10735,ENTREZGENE_ACC:3839,ENTREZGENE_ACC:51552,ENTREZGENE_ACC:2770,ENTREZGENE_ACC:6251,ENTREZGENE_ACC:22948,ENTREZGENE_ACC:2232,ENTREZGENE_ACC:23248,ENTREZGENE_ACC:21,ENTREZGENE_ACC:1778,ENTREZGENE_ACC:6191
1.92812	1	!	1.92812	0.0118	8446	1643	785	0.478	0.093	TF:M02077	tf	515	Factor: Spic; motif: NGNGGAASTN 1 ENTREZGENE_ACC:81887,ENTREZGENE_ACC:1595,ENTREZGENE_ACC:51056,ENTREZGENE_ACC:26073,ENTREZGENE_ACC:204,ENTREZGENE_ACC:10165,ENTREZGENE_ACC:10943,ENTREZGENE_ACC:55750,ENTREZGENE_ACC:79017,ENTREZGENE_ACC:54623,ENTREZGENE_ACC:55692,ENTREZGENE_ACC:10157,ENTREZGENE_ACC:7812,ENTREZGENE_ACC:7384,ENTREZGENE_ACC:6924,ENTREZGENE_ACC:11313,ENTREZGENE_ACC:58525,ENTREZGENE_ACC…
1.91364	1	!	1.91364	0.0122	399	469	78	0.166	0.195	HP:0002119	hp	166	Ventriculomegaly 1 ENTREZGENE_ACC:2296,ENTREZGENE_ACC:998,ENTREZGENE_ACC:8243,ENTREZGENE_ACC:6605,ENTREZGENE_ACC:26227,ENTREZGENE_ACC:54187,ENTREZGENE_ACC:22931,ENTREZGENE_ACC:6598,ENTREZGENE_ACC:6576,ENTREZGENE_ACC:8260,ENTREZGENE_ACC:7227,ENTREZGENE_ACC:56006,ENTREZGENE_ACC:9126,ENTREZGENE_ACC:10743,ENTREZGENE_ACC:7468,ENTREZGENE_ACC:1108,ENTREZGENE_ACC:5528,ENTREZGENE_ACC:5159,ENTREZGENE_ACC:5…
1.91364	1	!	1.91364	0.0122	28	1216	12	0.010	0.429	REAC:R-HSA-38995	7	rea	262 Prefoldin mediated transfer of substrate to CCT/TriC 1 ENTREZGENE_ACC:10382,ENTREZGENE_ACC:10575,ENTREZGENE_ACC:6950,ENTREZGENE_ACC:10574,ENTREZGENE_ACC:908,ENTREZGENE_ACC:22948,ENTREZGENE_ACC:10694,ENTREZGENE_ACC:7203,ENTREZGENE_ACC:84790,ENTREZGENE_ACC:84617,ENTREZGENE_ACC:10383,ENTREZGENE_ACC:10381
1.91009	1	!	1.91009	0.0123	103	1216	27	0.022	0.262	REAC:R-HSA-90207	2	rea	310 Interleukin-1 signaling 1 ENTREZGENE_ACC:5704,ENTREZGENE_ACC:5705,ENTREZGENE_ACC:5714,ENTREZGENE_ACC:9978,ENTREZGENE_ACC:5706,ENTREZGENE_ACC:5700,ENTREZGENE_ACC:5716,ENTREZGENE_ACC:5713,ENTREZGENE_ACC:5709,ENTREZGENE_ACC:5717,ENTREZGENE_ACC:10213,ENTREZGENE_ACC:9491,ENTREZGENE_ACC:5682,ENTREZGENE_ACC:10197,ENTREZGENE_ACC:1660,ENTREZGENE_ACC:5686,ENTREZGENE_ACC:5710,ENTREZGENE_ACC:5701,ENTREZG…
1.88941	1	!	1.88941	0.0129	16	759	11	0.014	0.688	CORUM:739	cor	261	SIN3-ING1b complex II 1 ENTREZGENE_ACC:6598,ENTREZGENE_ACC:5931,ENTREZGENE_ACC:3065,ENTREZGENE_ACC:8289,ENTREZGENE_ACC:6597,ENTREZGENE_ACC:86,ENTREZGENE_ACC:6601,ENTREZGENE_ACC:10284,ENTREZGENE_ACC:25942,ENTREZGENE_ACC:6599,ENTREZGENE_ACC:3066
1.87943	1	!	1.87943	0.0132	84	1638	21	0.013	0.250	GO:0005791	CC	220	rough endoplasmic reticulum 1 ENTREZGENE_ACC:29927,ENTREZGENE_ACC:6141,ENTREZGENE_ACC:5351,ENTREZGENE_ACC:81502,ENTREZGENE_ACC:5611,ENTREZGENE_ACC:8985,ENTREZGENE_ACC:57003,ENTREZGENE_ACC:6185,ENTREZGENE_ACC:51552,ENTREZGENE_ACC:6780,ENTREZGENE_ACC:821,ENTREZGENE_ACC:7317,ENTREZGENE_ACC:6155,ENTREZGENE_ACC:2752,ENTREZGENE_ACC:10970,ENTREZGENE_ACC:58477,ENTREZGENE_ACC:6184,ENTREZGENE_ACC:6227,ENTR…
1.8729	1	!	1.8729	0.0134	1705	1643	192	0.117	0.113	TF:M04683	tf	558	Factor: NF-YA; motif: YTCTSATTGGYYRN 1 ENTREZGENE_ACC:5965,ENTREZGENE_ACC:79017,ENTREZGENE_ACC:60528,ENTREZGENE_ACC:10157,ENTREZGENE_ACC:9918,ENTREZGENE_ACC:9774,ENTREZGENE_ACC:5601,ENTREZGENE_ACC:8943,ENTREZGENE_ACC:3843,ENTREZGENE_ACC:4942,ENTREZGENE_ACC:1994,ENTREZGENE_ACC:5165,ENTREZGENE_ACC:55737,ENTREZGENE_ACC:27440,ENTREZGENE_ACC:490,ENTREZGENE_ACC:53615,ENTREZGENE_ACC:56949,ENTREZGENE_ACC…
1.86967	1	!	1.86967	0.0135	6176	1643	592	0.360	0.096	TF:M07436	tf	574	Factor: WT1; motif: NNGGGNGGGSGN 1 ENTREZGENE_ACC:51056,ENTREZGENE_ACC:2288,ENTREZGENE_ACC:10165,ENTREZGENE_ACC:5577,ENTREZGENE_ACC:10943,ENTREZGENE_ACC:163,ENTREZGENE_ACC:79017,ENTREZGENE_ACC:10157,ENTREZGENE_ACC:6224,ENTREZGENE_ACC:6924,ENTREZGENE_ACC:5725,ENTREZGENE_ACC:58525,ENTREZGENE_ACC:23376,ENTREZGENE_ACC:9782,ENTREZGENE_ACC:8540,ENTREZGENE_ACC:23154,ENTREZGENE_ACC:2273,ENTREZGENE_ACC:58…
1.85699	1	!	1.85699	0.0139	6	759	6	0.008	1.000	CORUM:387	cor	506	MCM complex 1 ENTREZGENE_ACC:4171,ENTREZGENE_ACC:4175,ENTREZGENE_ACC:4174,ENTREZGENE_ACC:4173,ENTREZGENE_ACC:4172,ENTREZGENE_ACC:4176
1.85699	1	!	1.85699	0.0139	6	759	6	0.008	1.000	CORUM:636	cor	534	BHC complex 1 ENTREZGENE_ACC:23028,ENTREZGENE_ACC:10362,ENTREZGENE_ACC:23186,ENTREZGENE_ACC:3065,ENTREZGENE_ACC:51317,ENTREZGENE_ACC:3066
1.85699	1	!	1.85699	0.0139	6	759	6	0.008	1.000	CORUM:6855	cor	276	LAS1L-PELP1-TEX10-WDR18-NOL9-SENP3 complex 1 ENTREZGENE_ACC:81887,ENTREZGENE_ACC:57418,ENTREZGENE_ACC:54881,ENTREZGENE_ACC:27043,ENTREZGENE_ACC:26168,ENTREZGENE_ACC:79707
1.85387	1	!	1.85387	0.014	767	1054	121	0.115	0.158	HPA:016010_23	hpa	346	esophagus; squamous epithelial cells[Approved,High] 1 ENTREZGENE_ACC:54623,ENTREZGENE_ACC:60528,ENTREZGENE_ACC:84245,ENTREZGENE_ACC:84321,ENTREZGENE_ACC:101060521,ENTREZGENE_ACC:6433,ENTREZGENE_ACC:5586,ENTREZGENE_ACC:9733,ENTREZGENE_ACC:56889,ENTREZGENE_ACC:2975,ENTREZGENE_ACC:3842,ENTREZGENE_ACC:22894,ENTREZGENE_ACC:51729,ENTREZGENE_ACC:24137,ENTREZGENE_ACC:6732,ENTREZGENE_ACC:2079,ENTREZGENE_A…
1.85387	1	!	1.85387	0.014	199	1603	42	0.026	0.211	MIRNA:hsa-miR-13	01-3p	mir	693 hsa-miR-1301-3p 1 ENTREZGENE_ACC:2296,ENTREZGENE_ACC:5315,ENTREZGENE_ACC:55746,ENTREZGENE_ACC:7037,ENTREZGENE_ACC:6193,ENTREZGENE_ACC:5550,ENTREZGENE_ACC:5905,ENTREZGENE_ACC:11316,ENTREZGENE_ACC:23770,ENTREZGENE_ACC:3988,ENTREZGENE_ACC:55832,ENTREZGENE_ACC:4839,ENTREZGENE_ACC:4001,ENTREZGENE_ACC:3069,ENTREZGENE_ACC:10969,ENTREZGENE_ACC:4297,ENTREZGENE_ACC:7112,ENTREZGENE_ACC:311,ENTREZGENE_AC…
1.84771	1	!	1.84771	0.0142	100	1603	26	0.016	0.260	MIRNA:hsa-miR-31	58-5p	mir	366 hsa-miR-3158-5p 1 ENTREZGENE_ACC:26073,ENTREZGENE_ACC:25885,ENTREZGENE_ACC:7037,ENTREZGENE_ACC:6605,ENTREZGENE_ACC:8301,ENTREZGENE_ACC:118,ENTREZGENE_ACC:1399,ENTREZGENE_ACC:1457,ENTREZGENE_ACC:3209,ENTREZGENE_ACC:3959,ENTREZGENE_ACC:4928,ENTREZGENE_ACC:9761,ENTREZGENE_ACC:5528,ENTREZGENE_ACC:57488,ENTREZGENE_ACC:25940,ENTREZGENE_ACC:5335,ENTREZGENE_ACC:116113,ENTREZGENE_ACC:5861,ENTREZGENE_A…
1.81248	1	!	1.81248	0.0154	18	1638	9	0.005	0.500	GO:0006337	BP	406	nucleosome disassembly 1 ENTREZGENE_ACC:6605,ENTREZGENE_ACC:6598,ENTREZGENE_ACC:83743,ENTREZGENE_ACC:8289,ENTREZGENE_ACC:6418,ENTREZGENE_ACC:6597,ENTREZGENE_ACC:6601,ENTREZGENE_ACC:6599,ENTREZGENE_ACC:196528
1.7986	1	!	1.7986	0.0159	187	1603	40	0.025	0.214	MIRNA:hsa-miR-20	0b-3p	mir	513 hsa-miR-200b-3p 1 ENTREZGENE_ACC:9782,ENTREZGENE_ACC:2182,ENTREZGENE_ACC:26986,ENTREZGENE_ACC:7321,ENTREZGENE_ACC:6624,ENTREZGENE_ACC:23011,ENTREZGENE_ACC:2289,ENTREZGENE_ACC:22931,ENTREZGENE_ACC:1399,ENTREZGENE_ACC:2033,ENTREZGENE_ACC:10484,ENTREZGENE_ACC:55697,ENTREZGENE_ACC:9678,ENTREZGENE_ACC:1027,ENTREZGENE_ACC:4001,ENTREZGENE_ACC:56987,ENTREZGENE_ACC:6045,ENTREZGENE_ACC:989,ENTREZGENE_A…
1.79048	1	!	1.79048	0.0162	14	759	10	0.013	0.714	CORUM:1230	cor	370	WINAC complex 1 ENTREZGENE_ACC:9031,ENTREZGENE_ACC:6605,ENTREZGENE_ACC:6595,ENTREZGENE_ACC:6598,ENTREZGENE_ACC:8289,ENTREZGENE_ACC:6597,ENTREZGENE_ACC:86,ENTREZGENE_ACC:6601,ENTREZGENE_ACC:10036,ENTREZGENE_ACC:6599
1.79048	1	!	1.79048	0.0162	14	759	10	0.013	0.714	CORUM:713	cor	632	BRG1-SIN3A complex 1 ENTREZGENE_ACC:6605,ENTREZGENE_ACC:6598,ENTREZGENE_ACC:10419,ENTREZGENE_ACC:8289,ENTREZGENE_ACC:6597,ENTREZGENE_ACC:86,ENTREZGENE_ACC:6601,ENTREZGENE_ACC:25942,ENTREZGENE_ACC:6599,ENTREZGENE_ACC:3066
1.767	1	!	1.767	0.0171	101	1603	26	0.016	0.257	MIRNA:hsa-miR-68	57-5p	mir	285 hsa-miR-6857-5p 1 ENTREZGENE_ACC:6949,ENTREZGENE_ACC:5594,ENTREZGENE_ACC:23770,ENTREZGENE_ACC:23560,ENTREZGENE_ACC:22818,ENTREZGENE_ACC:10767,ENTREZGENE_ACC:7341,ENTREZGENE_ACC:53335,ENTREZGENE_ACC:10155,ENTREZGENE_ACC:54407,ENTREZGENE_ACC:8565,ENTREZGENE_ACC:5879,ENTREZGENE_ACC:3184,ENTREZGENE_ACC:57332,ENTREZGENE_ACC:4782,ENTREZGENE_ACC:4781,ENTREZGENE_ACC:79869,ENTREZGENE_ACC:389,ENTREZGEN…
1.75696	1	!	1.75696	0.0175	1860	1643	206	0.125	0.111	TF:M07356	tf	479	Factor: HIF2A; motif: ACGTGNNN 1 ENTREZGENE_ACC:5577,ENTREZGENE_ACC:10943,ENTREZGENE_ACC:2273,ENTREZGENE_ACC:23633,ENTREZGENE_ACC:3309,ENTREZGENE_ACC:23196,ENTREZGENE_ACC:2665,ENTREZGENE_ACC:101060521,ENTREZGENE_ACC:5832,ENTREZGENE_ACC:8531,ENTREZGENE_ACC:51660,ENTREZGENE_ACC:8943,ENTREZGENE_ACC:3843,ENTREZGENE_ACC:3421,ENTREZGENE_ACC:25885,ENTREZGENE_ACC:483,ENTREZGENE_ACC:27440,ENTREZGENE_ACC:2…
1.75449	1	!	1.75449	0.0176	214	1603	44	0.027	0.206	MIRNA:hsa-miR-20	0c-3p	mir	23 hsa-miR-200c-3p 1 ENTREZGENE_ACC:2182,ENTREZGENE_ACC:26986,ENTREZGENE_ACC:7321,ENTREZGENE_ACC:546,ENTREZGENE_ACC:2289,ENTREZGENE_ACC:23411,ENTREZGENE_ACC:1399,ENTREZGENE_ACC:2033,ENTREZGENE_ACC:10484,ENTREZGENE_ACC:5611,ENTREZGENE_ACC:55697,ENTREZGENE_ACC:7329,ENTREZGENE_ACC:7227,ENTREZGENE_ACC:3202,ENTREZGENE_ACC:9678,ENTREZGENE_ACC:1027,ENTREZGENE_ACC:4001,ENTREZGENE_ACC:56987,ENTREZGENE_ACC…
1.7122	1	!	1.7122	0.0194	12	759	9	0.012	0.750	CORUM:742	cor	637	eIF3 complex (EIF3S6, EIF3S5, EIF3S4, EIF3S3, EIF3S6IP, EIF3S2, EIF3S9, EIF3S12, EIF3S10, EIF3S8, EIF3S1, EIF3S7) 1 ENTREZGENE_ACC:51386,ENTREZGENE_ACC:8664,ENTREZGENE_ACC:3646,ENTREZGENE_ACC:8662,ENTREZGENE_ACC:8661,ENTREZGENE_ACC:8666,ENTREZGENE_ACC:8667,ENTREZGENE_ACC:8665,ENTREZGENE_ACC:8663
1.70115	1	!	1.70115	0.0199	2595	1643	274	0.167	0.106	TF:M04932	tf	202	Factor: Sp2; motif: AAGGGGCGG 1 ENTREZGENE_ACC:1595,ENTREZGENE_ACC:204,ENTREZGENE_ACC:7812,ENTREZGENE_ACC:5536,ENTREZGENE_ACC:477,ENTREZGENE_ACC:58528,ENTREZGENE_ACC:2324,ENTREZGENE_ACC:7175,ENTREZGENE_ACC:5982,ENTREZGENE_ACC:9967,ENTREZGENE_ACC:51663,ENTREZGENE_ACC:5476,ENTREZGENE_ACC:10147,ENTREZGENE_ACC:8943,ENTREZGENE_ACC:3843,ENTREZGENE_ACC:23013,ENTREZGENE_ACC:7158,ENTREZGENE_ACC:55699,ENTR…
1.69897	1	!	1.69897	0.02	276	1603	53	0.033	0.192	MIRNA:hsa-miR-12	60b	mir	85 hsa-miR-1260b 1 ENTREZGENE_ACC:5315,ENTREZGENE_ACC:6605,ENTREZGENE_ACC:3998,ENTREZGENE_ACC:2023,ENTREZGENE_ACC:38,ENTREZGENE_ACC:2975,ENTREZGENE_ACC:9689,ENTREZGENE_ACC:51729,ENTREZGENE_ACC:6319,ENTREZGENE_ACC:84844,ENTREZGENE_ACC:1457,ENTREZGENE_ACC:6510,ENTREZGENE_ACC:23560,ENTREZGENE_ACC:3959,ENTREZGENE_ACC:4928,ENTREZGENE_ACC:1027,ENTREZGENE_ACC:4172,ENTREZGENE_ACC:23530,ENTREZGENE_ACC:557…
1.68194	1	!	1.68194	0.0208	8	759	7	0.009	0.875	CORUM:126	cor	694	CCT complex (chaperonin containing TCP1 complex) 1 ENTREZGENE_ACC:10575,ENTREZGENE_ACC:6950,ENTREZGENE_ACC:10574,ENTREZGENE_ACC:908,ENTREZGENE_ACC:22948,ENTREZGENE_ACC:10694,ENTREZGENE_ACC:7203
1.68194	1	!	1.68194	0.0208	8	759	7	0.009	0.875	CORUM:1251	cor	628	BAF complex 1 ENTREZGENE_ACC:6605,ENTREZGENE_ACC:6595,ENTREZGENE_ACC:6598,ENTREZGENE_ACC:8289,ENTREZGENE_ACC:86,ENTREZGENE_ACC:6601,ENTREZGENE_ACC:6599
1.68194	1	!	1.68194	0.0208	8	759	7	0.009	0.875	CORUM:888	cor	272	MTA2 complex 1 ENTREZGENE_ACC:53615,ENTREZGENE_ACC:5931,ENTREZGENE_ACC:1108,ENTREZGENE_ACC:3065,ENTREZGENE_ACC:9219,ENTREZGENE_ACC:25942,ENTREZGENE_ACC:3066
1.68194	1	!	1.68194	0.0208	8	759	7	0.009	0.875	CORUM:564	cor	60	BAF complex 1 ENTREZGENE_ACC:6605,ENTREZGENE_ACC:6595,ENTREZGENE_ACC:6598,ENTREZGENE_ACC:8289,ENTREZGENE_ACC:86,ENTREZGENE_ACC:6601,ENTREZGENE_ACC:6599
1.67366	1	!	1.67366	0.0212	368	1603	66	0.041	0.179	MIRNA:hsa-miR-22	1-3p	mir	378 hsa-miR-221-3p 1 ENTREZGENE_ACC:996,ENTREZGENE_ACC:4719,ENTREZGENE_ACC:23633,ENTREZGENE_ACC:5315,ENTREZGENE_ACC:6624,ENTREZGENE_ACC:118,ENTREZGENE_ACC:8570,ENTREZGENE_ACC:25831,ENTREZGENE_ACC:3096,ENTREZGENE_ACC:23411,ENTREZGENE_ACC:10042,ENTREZGENE_ACC:7528,ENTREZGENE_ACC:22985,ENTREZGENE_ACC:2332,ENTREZGENE_ACC:80152,ENTREZGENE_ACC:10664,ENTREZGENE_ACC:7227,ENTREZGENE_ACC:5878,ENTREZGENE_AC…
1.66959	1	!	1.66959	0.0214	67	1638	18	0.011	0.269	GO:0022853	MF	228	active ion transmembrane transporter activity 1 ENTREZGENE_ACC:477,ENTREZGENE_ACC:535,ENTREZGENE_ACC:483,ENTREZGENE_ACC:490,ENTREZGENE_ACC:537,ENTREZGENE_ACC:478,ENTREZGENE_ACC:506,ENTREZGENE_ACC:523,ENTREZGENE_ACC:515,ENTREZGENE_ACC:10257,ENTREZGENE_ACC:526,ENTREZGENE_ACC:498,ENTREZGENE_ACC:528,ENTREZGENE_ACC:9114,ENTREZGENE_ACC:476,ENTREZGENE_ACC:509,ENTREZGENE_ACC:10632,ENTREZGENE_ACC:539
1.66555	1	!	1.66555	0.0216	10	759	8	0.011	0.800	CORUM:808	cor	175	BRM-associated complex 1 ENTREZGENE_ACC:6605,ENTREZGENE_ACC:6595,ENTREZGENE_ACC:6598,ENTREZGENE_ACC:10419,ENTREZGENE_ACC:8289,ENTREZGENE_ACC:86,ENTREZGENE_ACC:6601,ENTREZGENE_ACC:6599
1.66555	1	!	1.66555	0.0216	10	759	8	0.011	0.800	CORUM:1413	cor	48	NCOR1 complex 1 ENTREZGENE_ACC:6598,ENTREZGENE_ACC:10291,ENTREZGENE_ACC:6597,ENTREZGENE_ACC:10155,ENTREZGENE_ACC:6601,ENTREZGENE_ACC:9611,ENTREZGENE_ACC:6599,ENTREZGENE_ACC:23450
1.66555	1	!	1.66555	0.0216	10	759	8	0.011	0.800	CORUM:238	cor	673	SWI-SNF chromatin remodeling-related-BRCA1 complex 1 ENTREZGENE_ACC:6605,ENTREZGENE_ACC:6595,ENTREZGENE_ACC:6598,ENTREZGENE_ACC:8289,ENTREZGENE_ACC:6597,ENTREZGENE_ACC:86,ENTREZGENE_ACC:6601,ENTREZGENE_ACC:6599
1.64589	1	!	1.64589	0.0226	3417	1054	438	0.416	0.128	HPA:032020_21	hpa	315	pancreas; islets of Langerhans[Approved,Low] 1 ENTREZGENE_ACC:204,ENTREZGENE_ACC:10165,ENTREZGENE_ACC:5976,ENTREZGENE_ACC:163,ENTREZGENE_ACC:79017,ENTREZGENE_ACC:54623,ENTREZGENE_ACC:6224,ENTREZGENE_ACC:6924,ENTREZGENE_ACC:5536,ENTREZGENE_ACC:5704,ENTREZGENE_ACC:477,ENTREZGENE_ACC:23196,ENTREZGENE_ACC:5601,ENTREZGENE_ACC:84321,ENTREZGENE_ACC:29085,ENTREZGENE_ACC:5610,ENTREZGENE_ACC:101060521,ENTR…
1.62525	1	!	1.62525	0.0237	2992	1054	389	0.369	0.130	HPA:004020_22	hpa	171	breast; glandular cells[Approved,Medium] 1 ENTREZGENE_ACC:8813,ENTREZGENE_ACC:204,ENTREZGENE_ACC:10165,ENTREZGENE_ACC:5976,ENTREZGENE_ACC:79017,ENTREZGENE_ACC:54623,ENTREZGENE_ACC:60528,ENTREZGENE_ACC:6224,ENTREZGENE_ACC:6924,ENTREZGENE_ACC:5704,ENTREZGENE_ACC:2324,ENTREZGENE_ACC:84245,ENTREZGENE_ACC:23196,ENTREZGENE_ACC:5982,ENTREZGENE_ACC:5601,ENTREZGENE_ACC:84321,ENTREZGENE_ACC:29085,ENTREZGEN…
1.62525	1	!	1.62525	0.0237	986	1054	148	0.140	0.150	HPA:032010_23	hpa	26	pancreas; exocrine glandular cells[Approved,High] 1 ENTREZGENE_ACC:8813,ENTREZGENE_ACC:204,ENTREZGENE_ACC:6224,ENTREZGENE_ACC:84245,ENTREZGENE_ACC:23196,ENTREZGENE_ACC:5601,ENTREZGENE_ACC:101060521,ENTREZGENE_ACC:57418,ENTREZGENE_ACC:6400,ENTREZGENE_ACC:9733,ENTREZGENE_ACC:56889,ENTREZGENE_ACC:3842,ENTREZGENE_ACC:51729,ENTREZGENE_ACC:10959,ENTREZGENE_ACC:23256,ENTREZGENE_ACC:54187,ENTREZGENE_ACC:…
1.58838	1	!	1.58838	0.0258	10992	1643	992	0.604	0.090	TF:M04765_0	tf	129	Factor: Pasx-5; motif: GTCACGSTT; match class: 0 1 ENTREZGENE_ACC:8813,ENTREZGENE_ACC:81887,ENTREZGENE_ACC:1595,ENTREZGENE_ACC:51056,ENTREZGENE_ACC:204,ENTREZGENE_ACC:10165,ENTREZGENE_ACC:996,ENTREZGENE_ACC:10943,ENTREZGENE_ACC:163,ENTREZGENE_ACC:55750,ENTREZGENE_ACC:79017,ENTREZGENE_ACC:54623,ENTREZGENE_ACC:55692,ENTREZGENE_ACC:10157,ENTREZGENE_ACC:6224,ENTREZGENE_ACC:9031,ENTREZGENE_ACC:7384,EN…
1.58336	1	!	1.58336	0.0261	658	1643	87	0.053	0.132	TF:M07482	tf	718	Factor: CXXC1; motif: NMNMNMNAAAAMNANNNNMCG 1 ENTREZGENE_ACC:2288,ENTREZGENE_ACC:996,ENTREZGENE_ACC:11231,ENTREZGENE_ACC:535,ENTREZGENE_ACC:2324,ENTREZGENE_ACC:5431,ENTREZGENE_ACC:29105,ENTREZGENE_ACC:27332,ENTREZGENE_ACC:55094,ENTREZGENE_ACC:63035,ENTREZGENE_ACC:10523,ENTREZGENE_ACC:10959,ENTREZGENE_ACC:118,ENTREZGENE_ACC:55280,ENTREZGENE_ACC:10291,ENTREZGENE_ACC:4809,ENTREZGENE_ACC:162,ENTREZGE…
1.55596	1	!	1.55596	0.0278	30	1216	12	0.010	0.400	REAC:R-HSA-18078	6	rea	118 Extension of Telomeres 1 ENTREZGENE_ACC:5982,ENTREZGENE_ACC:5422,ENTREZGENE_ACC:3978,ENTREZGENE_ACC:5985,ENTREZGENE_ACC:6118,ENTREZGENE_ACC:1736,ENTREZGENE_ACC:5111,ENTREZGENE_ACC:5983,ENTREZGENE_ACC:55651,ENTREZGENE_ACC:2237,ENTREZGENE_ACC:10856,ENTREZGENE_ACC:5557
1.55596	1	!	1.55596	0.0278	30	1216	12	0.010	0.400	REAC:R-HSA-68047	58	rea	207 Regulation of TP53 Activity through Acetylation 1 ENTREZGENE_ACC:53615,ENTREZGENE_ACC:2033,ENTREZGENE_ACC:5931,ENTREZGENE_ACC:1108,ENTREZGENE_ACC:3065,ENTREZGENE_ACC:5300,ENTREZGENE_ACC:57459,ENTREZGENE_ACC:9219,ENTREZGENE_ACC:29117,ENTREZGENE_ACC:54815,ENTREZGENE_ACC:1107,ENTREZGENE_ACC:3066
1.54363	1	!	1.54363	0.0286	15	1638	8	0.005	0.533	GO:0045898	BP	646	regulation of RNA polymerase II transcriptional preinitiation complex assembly 1 ENTREZGENE_ACC:5704,ENTREZGENE_ACC:5705,ENTREZGENE_ACC:5706,ENTREZGENE_ACC:5700,ENTREZGENE_ACC:55832,ENTREZGENE_ACC:5701,ENTREZGENE_ACC:5702,ENTREZGENE_ACC:3146
1.54061	1	!	1.54061	0.0288	523	469	95	0.203	0.182	HP:0003812	hp	304	Phenotypic variability 1 ENTREZGENE_ACC:8813,ENTREZGENE_ACC:55750,ENTREZGENE_ACC:10157,ENTREZGENE_ACC:1355,ENTREZGENE_ACC:9782,ENTREZGENE_ACC:477,ENTREZGENE_ACC:4719,ENTREZGENE_ACC:7204,ENTREZGENE_ACC:51660,ENTREZGENE_ACC:537,ENTREZGENE_ACC:3028,ENTREZGENE_ACC:4171,ENTREZGENE_ACC:6389,ENTREZGENE_ACC:617,ENTREZGENE_ACC:5236,ENTREZGENE_ACC:546,ENTREZGENE_ACC:10059,ENTREZGENE_ACC:23193,ENTREZGENE_AC…
1.51856	1	!	1.51856	0.0303	166	1603	36	0.022	0.217	MIRNA:hsa-miR-52	0d-5p	mir	86 hsa-miR-520d-5p 1 ENTREZGENE_ACC:9774,ENTREZGENE_ACC:5214,ENTREZGENE_ACC:80347,ENTREZGENE_ACC:10291,ENTREZGENE_ACC:3839,ENTREZGENE_ACC:9126,ENTREZGENE_ACC:7915,ENTREZGENE_ACC:4001,ENTREZGENE_ACC:7257,ENTREZGENE_ACC:51552,ENTREZGENE_ACC:23435,ENTREZGENE_ACC:55269,ENTREZGENE_ACC:6045,ENTREZGENE_ACC:80218,ENTREZGENE_ACC:7750,ENTREZGENE_ACC:54897,ENTREZGENE_ACC:85313,ENTREZGENE_ACC:5562,ENTREZGENE…
1.51713	1	!	1.51713	0.0304	575	1643	78	0.047	0.136	TF:M04571_1	tf	29	Factor: TFEC; motif: RNCACRTGAY; match class: 1 1 ENTREZGENE_ACC:10165,ENTREZGENE_ACC:5725,ENTREZGENE_ACC:9877,ENTREZGENE_ACC:55749,ENTREZGENE_ACC:5476,ENTREZGENE_ACC:4904,ENTREZGENE_ACC:4171,ENTREZGENE_ACC:8301,ENTREZGENE_ACC:23011,ENTREZGENE_ACC:2932,ENTREZGENE_ACC:114882,ENTREZGENE_ACC:55644,ENTREZGENE_ACC:2289,ENTREZGENE_ACC:23411,ENTREZGENE_ACC:328,ENTREZGENE_ACC:2332,ENTREZGENE_ACC:5595,ENT…
1.51428	1	!	1.51428	0.0306	1297	909	202	0.222	0.156	KEGG:01100	keg	250	Metabolic pathways 1 ENTREZGENE_ACC:8813,ENTREZGENE_ACC:1595,ENTREZGENE_ACC:51056,ENTREZGENE_ACC:204,ENTREZGENE_ACC:55750,ENTREZGENE_ACC:79017,ENTREZGENE_ACC:10157,ENTREZGENE_ACC:7384,ENTREZGENE_ACC:5238,ENTREZGENE_ACC:1355,ENTREZGENE_ACC:8540,ENTREZGENE_ACC:4719,ENTREZGENE_ACC:535,ENTREZGENE_ACC:84245,ENTREZGENE_ACC:5431,ENTREZGENE_ACC:5832,ENTREZGENE_ACC:1431,ENTREZGENE_ACC:4942,ENTREZGENE_ACC:…
1.51286	1	!	1.51286	0.0307	44	1603	15	0.009	0.341	MIRNA:hsa-miR-42	78	mir	435 hsa-miR-4278 1 ENTREZGENE_ACC:8243,ENTREZGENE_ACC:328,ENTREZGENE_ACC:9810,ENTREZGENE_ACC:5524,ENTREZGENE_ACC:23435,ENTREZGENE_ACC:80218,ENTREZGENE_ACC:3169,ENTREZGENE_ACC:7317,ENTREZGENE_ACC:4782,ENTREZGENE_ACC:23367,ENTREZGENE_ACC:6651,ENTREZGENE_ACC:6427,ENTREZGENE_ACC:7184,ENTREZGENE_ACC:2664,ENTREZGENE_ACC:10527
1.50724	1	!	1.50724	0.0311	146	469	36	0.077	0.247	HP:0000736	hp	564	Short attention span 1 ENTREZGENE_ACC:10157,ENTREZGENE_ACC:9031,ENTREZGENE_ACC:7204,ENTREZGENE_ACC:5982,ENTREZGENE_ACC:8243,ENTREZGENE_ACC:1312,ENTREZGENE_ACC:4436,ENTREZGENE_ACC:51322,ENTREZGENE_ACC:1399,ENTREZGENE_ACC:5594,ENTREZGENE_ACC:2033,ENTREZGENE_ACC:1457,ENTREZGENE_ACC:10528,ENTREZGENE_ACC:2332,ENTREZGENE_ACC:9126,ENTREZGENE_ACC:10743,ENTREZGENE_ACC:2956,ENTREZGENE_ACC:4297,ENTREZGENE_A…
1.49214	1	!	1.49214	0.0322	409	1603	71	0.044	0.174	MIRNA:hsa-miR-19	7-3p	mir	601 hsa-miR-197-3p 1 ENTREZGENE_ACC:2288,ENTREZGENE_ACC:477,ENTREZGENE_ACC:29085,ENTREZGENE_ACC:55699,ENTREZGENE_ACC:6949,ENTREZGENE_ACC:29894,ENTREZGENE_ACC:51109,ENTREZGENE_ACC:54439,ENTREZGENE_ACC:6319,ENTREZGENE_ACC:5594,ENTREZGENE_ACC:4809,ENTREZGENE_ACC:5905,ENTREZGENE_ACC:4522,ENTREZGENE_ACC:3420,ENTREZGENE_ACC:3209,ENTREZGENE_ACC:1108,ENTREZGENE_ACC:10767,ENTREZGENE_ACC:5576,ENTREZGENE_AC…
1.46852	1	!	1.46852	0.034	8535	1643	788	0.480	0.092	TF:M01855	tf	40	Factor: AHR; motif: CACGCN 1 ENTREZGENE_ACC:8813,ENTREZGENE_ACC:81887,ENTREZGENE_ACC:1595,ENTREZGENE_ACC:26073,ENTREZGENE_ACC:204,ENTREZGENE_ACC:23028,ENTREZGENE_ACC:5965,ENTREZGENE_ACC:996,ENTREZGENE_ACC:5577,ENTREZGENE_ACC:60528,ENTREZGENE_ACC:7384,ENTREZGENE_ACC:9918,ENTREZGENE_ACC:6924,ENTREZGENE_ACC:11313,ENTREZGENE_ACC:26993,ENTREZGENE_ACC:5238,ENTREZGENE_ACC:23376,ENTREZGENE_ACC:1355,ENTRE…
1.44977	1	!	1.44977	0.0355	568	1643	77	0.047	0.136	TF:M00985_1	tf	360	Factor: Stra13; motif: NYSTCACGTGABNN; match class: 1 1 ENTREZGENE_ACC:5725,ENTREZGENE_ACC:9877,ENTREZGENE_ACC:55749,ENTREZGENE_ACC:5476,ENTREZGENE_ACC:4171,ENTREZGENE_ACC:8301,ENTREZGENE_ACC:23011,ENTREZGENE_ACC:2932,ENTREZGENE_ACC:23193,ENTREZGENE_ACC:114882,ENTREZGENE_ACC:55644,ENTREZGENE_ACC:2289,ENTREZGENE_ACC:23411,ENTREZGENE_ACC:328,ENTREZGENE_ACC:2332,ENTREZGENE_ACC:5595,ENTREZGENE_ACC:96…
1.44612	1	!	1.44612	0.0358	374	1603	66	0.041	0.176	MIRNA:hsa-miR-18	1b-5p	mir	264 hsa-miR-181b-5p 1 ENTREZGENE_ACC:84321,ENTREZGENE_ACC:3843,ENTREZGENE_ACC:5165,ENTREZGENE_ACC:490,ENTREZGENE_ACC:7037,ENTREZGENE_ACC:3998,ENTREZGENE_ACC:11176,ENTREZGENE_ACC:4898,ENTREZGENE_ACC:3842,ENTREZGENE_ACC:10075,ENTREZGENE_ACC:23193,ENTREZGENE_ACC:23186,ENTREZGENE_ACC:8812,ENTREZGENE_ACC:51726,ENTREZGENE_ACC:114882,ENTREZGENE_ACC:23411,ENTREZGENE_ACC:6319,ENTREZGENE_ACC:2033,ENTREZGEN…
1.4437	1	!	1.4437	0.036	6444	1643	611	0.372	0.095	TF:M00040_1	tf	275	Factor: ATF-2; motif: TTACGTAA; match class: 1 1 ENTREZGENE_ACC:8813,ENTREZGENE_ACC:1595,ENTREZGENE_ACC:51056,ENTREZGENE_ACC:23028,ENTREZGENE_ACC:5965,ENTREZGENE_ACC:5976,ENTREZGENE_ACC:10943,ENTREZGENE_ACC:163,ENTREZGENE_ACC:54623,ENTREZGENE_ACC:6224,ENTREZGENE_ACC:7812,ENTREZGENE_ACC:9031,ENTREZGENE_ACC:26993,ENTREZGENE_ACC:5725,ENTREZGENE_ACC:5704,ENTREZGENE_ACC:63932,ENTREZGENE_ACC:23154,ENTR…
1.43652	1	!	1.43652	0.0366	108	469	29	0.062	0.269	HP:0001909	hp	28	Leukemia 1 ENTREZGENE_ACC:6141,ENTREZGENE_ACC:8301,ENTREZGENE_ACC:546,ENTREZGENE_ACC:4436,ENTREZGENE_ACC:6729,ENTREZGENE_ACC:5422,ENTREZGENE_ACC:5159,ENTREZGENE_ACC:2956,ENTREZGENE_ACC:6125,ENTREZGENE_ACC:6204,ENTREZGENE_ACC:8021,ENTREZGENE_ACC:1736,ENTREZGENE_ACC:6155,ENTREZGENE_ACC:11224,ENTREZGENE_ACC:4926,ENTREZGENE_ACC:5925,ENTREZGENE_ACC:79631,ENTREZGENE_ACC:10456,ENTREZGENE_ACC:2177,ENTREZ…
1.4318	1	!	1.4318	0.037	115	1216	28	0.023	0.243	REAC:R-HSA-88566	88	rea	62 Golgi-to-ER retrograde transport 1 ENTREZGENE_ACC:381,ENTREZGENE_ACC:3796,ENTREZGENE_ACC:4905,ENTREZGENE_ACC:10959,ENTREZGENE_ACC:24137,ENTREZGENE_ACC:22931,ENTREZGENE_ACC:55738,ENTREZGENE_ACC:11316,ENTREZGENE_ACC:8729,ENTREZGENE_ACC:22818,ENTREZGENE_ACC:25782,ENTREZGENE_ACC:1314,ENTREZGENE_ACC:547,ENTREZGENE_ACC:1783,ENTREZGENE_ACC:11014,ENTREZGENE_ACC:5861,ENTREZGENE_ACC:2590,ENTREZGENE_ACC:…
1.42022	1	!	1.42022	0.038	391	469	75	0.160	0.192	HP:0000309	hp	142	Abnormality of the midface 1 ENTREZGENE_ACC:81887,ENTREZGENE_ACC:2296,ENTREZGENE_ACC:5832,ENTREZGENE_ACC:2182,ENTREZGENE_ACC:25885,ENTREZGENE_ACC:6949,ENTREZGENE_ACC:998,ENTREZGENE_ACC:51109,ENTREZGENE_ACC:546,ENTREZGENE_ACC:1312,ENTREZGENE_ACC:51322,ENTREZGENE_ACC:1399,ENTREZGENE_ACC:5594,ENTREZGENE_ACC:10484,ENTREZGENE_ACC:8260,ENTREZGENE_ACC:10084,ENTREZGENE_ACC:6299,ENTREZGENE_ACC:10940,ENTRE…
1.40782	1	!	1.40782	0.0391	5	469	5	0.011	1.000	HP:0008233	hp	351	Decreased circulating progesterone 1 ENTREZGENE_ACC:8891,ENTREZGENE_ACC:1967,ENTREZGENE_ACC:8890,ENTREZGENE_ACC:8892,ENTREZGENE_ACC:8893
1.40561	1	!	1.40561	0.0393	98	1216	25	0.021	0.255	REAC:R-HSA-20242	4	rea	633 Downstream TCR signaling 1 ENTREZGENE_ACC:5704,ENTREZGENE_ACC:7321,ENTREZGENE_ACC:5705,ENTREZGENE_ACC:5714,ENTREZGENE_ACC:5706,ENTREZGENE_ACC:5700,ENTREZGENE_ACC:5716,ENTREZGENE_ACC:5713,ENTREZGENE_ACC:5709,ENTREZGENE_ACC:5717,ENTREZGENE_ACC:10213,ENTREZGENE_ACC:9491,ENTREZGENE_ACC:5682,ENTREZGENE_ACC:10197,ENTREZGENE_ACC:5170,ENTREZGENE_ACC:5686,ENTREZGENE_ACC:5710,ENTREZGENE_ACC:5701,ENTREZ…
1.4045	1	!	1.4045	0.0394	194	1638	35	0.021	0.180	GO:0006473	BP	618	protein acetylation 1 ENTREZGENE_ACC:10943,ENTREZGENE_ACC:53615,ENTREZGENE_ACC:2932,ENTREZGENE_ACC:23411,ENTREZGENE_ACC:6598,ENTREZGENE_ACC:2033,ENTREZGENE_ACC:8260,ENTREZGENE_ACC:5595,ENTREZGENE_ACC:10664,ENTREZGENE_ACC:80018,ENTREZGENE_ACC:11315,ENTREZGENE_ACC:4297,ENTREZGENE_ACC:6418,ENTREZGENE_ACC:80218,ENTREZGENE_ACC:23326,ENTREZGENE_ACC:9329,ENTREZGENE_ACC:5447,ENTREZGENE_ACC:8520,ENTREZGEN…
1.40121	1	!	1.40121	0.0397	5115	1643	496	0.302	0.097	TF:M04723_1	tf	124	Factor: Thap1; motif: SCGCCATSTTKGNTNMGGGCARNN; match class: 1 1 ENTREZGENE_ACC:81887,ENTREZGENE_ACC:381,ENTREZGENE_ACC:26073,ENTREZGENE_ACC:204,ENTREZGENE_ACC:23028,ENTREZGENE_ACC:10165,ENTREZGENE_ACC:5976,ENTREZGENE_ACC:55750,ENTREZGENE_ACC:7812,ENTREZGENE_ACC:6924,ENTREZGENE_ACC:11313,ENTREZGENE_ACC:26993,ENTREZGENE_ACC:5725,ENTREZGENE_ACC:58525,ENTREZGENE_ACC:23376,ENTREZGENE_ACC:8540,ENTREZG…
1.38722	1	!	1.38722	0.041	1011	1643	122	0.074	0.121	TF:M01597	tf	684	Factor: Zfp281; motif: TGGGGGAGGGG 1 ENTREZGENE_ACC:6924,ENTREZGENE_ACC:8452,ENTREZGENE_ACC:7204,ENTREZGENE_ACC:5601,ENTREZGENE_ACC:9877,ENTREZGENE_ACC:10362,ENTREZGENE_ACC:5217,ENTREZGENE_ACC:4898,ENTREZGENE_ACC:23152,ENTREZGENE_ACC:3842,ENTREZGENE_ACC:6193,ENTREZGENE_ACC:51593,ENTREZGENE_ACC:54439,ENTREZGENE_ACC:9352,ENTREZGENE_ACC:3183,ENTREZGENE_ACC:11332,ENTREZGENE_ACC:6576,ENTREZGENE_ACC:46…
1.38091	1	!	1.38091	0.0416	516	1603	85	0.053	0.165	MIRNA:hsa-let-7c	-5p	mir	465 hsa-let-7c-5p 1 ENTREZGENE_ACC:9031,ENTREZGENE_ACC:5982,ENTREZGENE_ACC:10885,ENTREZGENE_ACC:8243,ENTREZGENE_ACC:2975,ENTREZGENE_ACC:56681,ENTREZGENE_ACC:9689,ENTREZGENE_ACC:51729,ENTREZGENE_ACC:10075,ENTREZGENE_ACC:4849,ENTREZGENE_ACC:23411,ENTREZGENE_ACC:6576,ENTREZGENE_ACC:22938,ENTREZGENE_ACC:1457,ENTREZGENE_ACC:10382,ENTREZGENE_ACC:84444,ENTREZGENE_ACC:23646,ENTREZGENE_ACC:2931,ENTREZGENE…
1.36351	1	!	1.36351	0.0433	2096	1054	282	0.268	0.135	HPA:028020_22	hpa	612	lymph node; non-germinal center cells[Approved,Medium] 1 ENTREZGENE_ACC:8813,ENTREZGENE_ACC:5976,ENTREZGENE_ACC:163,ENTREZGENE_ACC:79017,ENTREZGENE_ACC:54623,ENTREZGENE_ACC:6224,ENTREZGENE_ACC:84245,ENTREZGENE_ACC:23196,ENTREZGENE_ACC:5601,ENTREZGENE_ACC:5610,ENTREZGENE_ACC:9877,ENTREZGENE_ACC:6433,ENTREZGENE_ACC:10362,ENTREZGENE_ACC:3843,ENTREZGENE_ACC:1659,ENTREZGENE_ACC:3796,ENTREZGENE_ACC:102…
1.36251	1	!	1.36251	0.0434	922	1643	113	0.069	0.123	TF:M01843_1	tf	194	Factor: DEC2; motif: SNTCACGTGS; match class: 1 1 ENTREZGENE_ACC:10165,ENTREZGENE_ACC:5577,ENTREZGENE_ACC:5725,ENTREZGENE_ACC:2273,ENTREZGENE_ACC:9877,ENTREZGENE_ACC:55749,ENTREZGENE_ACC:5476,ENTREZGENE_ACC:5586,ENTREZGENE_ACC:4904,ENTREZGENE_ACC:4171,ENTREZGENE_ACC:8301,ENTREZGENE_ACC:23011,ENTREZGENE_ACC:2932,ENTREZGENE_ACC:8570,ENTREZGENE_ACC:51575,ENTREZGENE_ACC:23193,ENTREZGENE_ACC:114882,EN…
1.34582	1	!	1.34582	0.0451	64	1638	17	0.010	0.266	GO:1901607	BP	325	alpha-amino acid biosynthetic process 1 ENTREZGENE_ACC:10157,ENTREZGENE_ACC:84245,ENTREZGENE_ACC:5832,ENTREZGENE_ACC:4942,ENTREZGENE_ACC:5351,ENTREZGENE_ACC:26227,ENTREZGENE_ACC:4522,ENTREZGENE_ACC:191,ENTREZGENE_ACC:8985,ENTREZGENE_ACC:2744,ENTREZGENE_ACC:11315,ENTREZGENE_ACC:2752,ENTREZGENE_ACC:29920,ENTREZGENE_ACC:58478,ENTREZGENE_ACC:2746,ENTREZGENE_ACC:60496,ENTREZGENE_ACC:102724560
1.34199	1	!	1.34199	0.0455	428	1603	73	0.046	0.171	MIRNA:hsa-miR-27	a-3p	mir	153 hsa-miR-27a-3p 1 ENTREZGENE_ACC:996,ENTREZGENE_ACC:84321,ENTREZGENE_ACC:8943,ENTREZGENE_ACC:80347,ENTREZGENE_ACC:55746,ENTREZGENE_ACC:55737,ENTREZGENE_ACC:7321,ENTREZGENE_ACC:27332,ENTREZGENE_ACC:2932,ENTREZGENE_ACC:3842,ENTREZGENE_ACC:23047,ENTREZGENE_ACC:118,ENTREZGENE_ACC:8570,ENTREZGENE_ACC:8812,ENTREZGENE_ACC:25777,ENTREZGENE_ACC:10042,ENTREZGENE_ACC:328,ENTREZGENE_ACC:9688,ENTREZGENE_AC…
1.32975	1	!	1.32975	0.0468	2954	1643	304	0.185	0.103	TF:M07297_0	tf	5	Factor: MAZ; motif: CCCTCCCYCYN; match class: 0 1 ENTREZGENE_ACC:2288,ENTREZGENE_ACC:10165,ENTREZGENE_ACC:10157,ENTREZGENE_ACC:6224,ENTREZGENE_ACC:23376,ENTREZGENE_ACC:6050,ENTREZGENE_ACC:4719,ENTREZGENE_ACC:23279,ENTREZGENE_ACC:6301,ENTREZGENE_ACC:8452,ENTREZGENE_ACC:2324,ENTREZGENE_ACC:7204,ENTREZGENE_ACC:9967,ENTREZGENE_ACC:51663,ENTREZGENE_ACC:9877,ENTREZGENE_ACC:55749,ENTREZGENE_ACC:6433,ENT…
1.32698	1	!	1.32698	0.0471	2823	1054	367	0.348	0.130	HPA:014020_22	hpa	392	endometrium 2; glandular cells[Approved,Medium] 1 ENTREZGENE_ACC:8813,ENTREZGENE_ACC:204,ENTREZGENE_ACC:5976,ENTREZGENE_ACC:79017,ENTREZGENE_ACC:54623,ENTREZGENE_ACC:6224,ENTREZGENE_ACC:5536,ENTREZGENE_ACC:5704,ENTREZGENE_ACC:58528,ENTREZGENE_ACC:84245,ENTREZGENE_ACC:23196,ENTREZGENE_ACC:5982,ENTREZGENE_ACC:5601,ENTREZGENE_ACC:84321,ENTREZGENE_ACC:29085,ENTREZGENE_ACC:101060521,ENTREZGENE_ACC:987…
1.32514	1	!	1.32514	0.0473	214	469	47	0.100	0.220	HP:0000692	hp	523	Misalignment of teeth 1 ENTREZGENE_ACC:81887,ENTREZGENE_ACC:23028,ENTREZGENE_ACC:9031,ENTREZGENE_ACC:7204,ENTREZGENE_ACC:5982,ENTREZGENE_ACC:6949,ENTREZGENE_ACC:998,ENTREZGENE_ACC:51109,ENTREZGENE_ACC:8243,ENTREZGENE_ACC:6595,ENTREZGENE_ACC:5351,ENTREZGENE_ACC:10269,ENTREZGENE_ACC:546,ENTREZGENE_ACC:2033,ENTREZGENE_ACC:8260,ENTREZGENE_ACC:760,ENTREZGENE_ACC:7227,ENTREZGENE_ACC:9126,ENTREZGENE_ACC…
1.31876	1	!	1.31876	0.048	15952	1643	1382	0.841	0.087	TF:M01241	tf	600	Factor: BEN; motif: CWGCGAYA 1 ENTREZGENE_ACC:8813,ENTREZGENE_ACC:81887,ENTREZGENE_ACC:1595,ENTREZGENE_ACC:381,ENTREZGENE_ACC:26073,ENTREZGENE_ACC:204,ENTREZGENE_ACC:23028,ENTREZGENE_ACC:5965,ENTREZGENE_ACC:10165,ENTREZGENE_ACC:996,ENTREZGENE_ACC:5976,ENTREZGENE_ACC:5577,ENTREZGENE_ACC:10943,ENTREZGENE_ACC:163,ENTREZGENE_ACC:55750,ENTREZGENE_ACC:54623,ENTREZGENE_ACC:60528,ENTREZGENE_ACC:55692,ENT…
1.31785	1	!	1.31785	0.0481	1544	469	231	0.493	0.150	HP:0000598	hp	439	Abnormality of the ear 1 ENTREZGENE_ACC:81887,ENTREZGENE_ACC:204,ENTREZGENE_ACC:60528,ENTREZGENE_ACC:9031,ENTREZGENE_ACC:5238,ENTREZGENE_ACC:1355,ENTREZGENE_ACC:477,ENTREZGENE_ACC:2273,ENTREZGENE_ACC:4719,ENTREZGENE_ACC:7204,ENTREZGENE_ACC:5982,ENTREZGENE_ACC:2296,ENTREZGENE_ACC:5832,ENTREZGENE_ACC:5476,ENTREZGENE_ACC:8943,ENTREZGENE_ACC:3735,ENTREZGENE_ACC:8621,ENTREZGENE_ACC:55699,ENTREZGENE_AC…
1.31247	1	!	1.31247	0.0487	1914	469	277	0.591	0.145	HP:0025031	hp	689	Abnormality of the digestive system 1 ENTREZGENE_ACC:8813,ENTREZGENE_ACC:204,ENTREZGENE_ACC:23028,ENTREZGENE_ACC:10165,ENTREZGENE_ACC:9031,ENTREZGENE_ACC:1355,ENTREZGENE_ACC:9782,ENTREZGENE_ACC:4719,ENTREZGENE_ACC:11231,ENTREZGENE_ACC:7204,ENTREZGENE_ACC:5982,ENTREZGENE_ACC:2296,ENTREZGENE_ACC:5832,ENTREZGENE_ACC:51660,ENTREZGENE_ACC:5476,ENTREZGENE_ACC:8943,ENTREZGENE_ACC:8621,ENTREZGENE_ACC:556…
1.30364	1	!	1.30364	0.0497	19	1216	9	0.007	0.474	REAC:R-HSA-88517	8	rea	203 Signaling by FGFR2 IIIa TM 1 ENTREZGENE_ACC:5431,ENTREZGENE_ACC:5434,ENTREZGENE_ACC:5432,ENTREZGENE_ACC:22916,ENTREZGENE_ACC:2962,ENTREZGENE_ACC:4686,ENTREZGENE_ACC:5437,ENTREZGENE_ACC:5430,ENTREZGENE_ACC:2963
1.3019	1	!	1.3019	0.0499	113	1603	27	0.017	0.239	MIRNA:hsa-miR-30	2b-5p	mir	237 hsa-miR-302b-5p 1 ENTREZGENE_ACC:2296,ENTREZGENE_ACC:7037,ENTREZGENE_ACC:56681,ENTREZGENE_ACC:10762,ENTREZGENE_ACC:5516,ENTREZGENE_ACC:3202,ENTREZGENE_ACC:3313,ENTREZGENE_ACC:5335,ENTREZGENE_ACC:8546,ENTREZGENE_ACC:1965,ENTREZGENE_ACC:7020,ENTREZGENE_ACC:29789,ENTREZGENE_ACC:1969,ENTREZGENE_ACC:5814,ENTREZGENE_ACC:8667,ENTREZGENE_ACC:9184,ENTREZGENE_ACC:7555,ENTREZGENE_ACC:3308,ENTREZGENE_ACC…
	#INF	O: PARAMETE		RS: analytical =	1
	#INF	O: PARAMETE		RS: significant	1
	#INF	O: PARAMETE		RS: sort_by_stru	cture =	1
	#INF	O: PARAMETE		RS: user_thr = 1	.00
	#INF	O: PARAMETE		RS: organism = h	sapiens
	#INF	O: User: ht		tp
	#INF	O: Host: ar		ak-prod
	#INF	O: Time: 20		2018-11-28 21:42:00	26
	#INF	O: Version:		beta
	#WAR	NING:		Gene ENTREZGENE_	ACC:9450	06 in	query [1/2	99] is	not rec	ognized, skipping!
	#WAR	NING:		Gene ENTREZGENE_	ACC:1005	26737	in query [	1/436]	is alre	ady seen with same	interna	l ID GO	SH:38022, skipping!
	#WAR	NING:		Gene ENTREZGENE_	ACC:6775	072 i	n query [1/	920] i	s not re	cognized, skipping	!
	#WAR	NING:		Gene ENTREZGENE_	ACC:2822	08 in	query [1/1	070] i	s not re	cognized, skipping	!
	#WAR	NING:		Gene ENTREZGENE_	ACC:2822	09 in	query [1/1	421] i	s not re	cognized, skipping	!
	#INF	O: Effectiv		e domain size fo	r CORUM:	3219	, threshold	0.000	607
	#INF	O: Effectiv		e domain size fo	r GO: 19	498	threshold 1	.6e-05
	#INF	O: Effectiv		e domain size fo	r HP: 37	99, t	hreshold 3.	6e-05
	#INF	O: Effectiv		e domain size fo	r HPA: 9	501	threshold 8	.8e-05
	#INF	O: Effectiv		e domain size fo	r KEGG:	7229	threshold	0.0004	18
	#INF	O: Effectiv		e domain size fo	r MIRNA:	1484	4, threshol	d 5.3e	-5
	#INF	O: Effectiv		e domain size fo	r REAC:	10578	, threshold	0.000	108
	#INF	O: Effectiv		e domain size fo	r TF: 19	881	threshold 1	.5e-05

## Sheet: Biological Processes
#	signf	minus log corr p value	corr, p-value	T	Q	Q&T	Q&T/Q	Q&T/T	term ID	t type	t group	t name and depth in group Q&T list
1	!	148.378	4.19e-149	6634	1638	1056	0.645	0.159	GO:0034641	BP	104	cellular nitrogen compound metabolic process 1 ENTREZGENE_ACC:8813,ENTREZGENE_ACC:81887,ENTREZGENE_ACC:204,ENTREZGENE_ACC:23028,ENTREZGENE_ACC:5965,ENTREZGENE_ACC:10165,ENTREZGENE_ACC:5976,ENTREZGENE_ACC:10943,ENTREZGENE_ACC:55750,ENTREZGENE_ACC:79017,ENTREZGENE_ACC:54623,ENTREZGENE_ACC:60528,ENTREZGENE_ACC:55692,ENTREZGENE_ACC:10157,ENTREZGENE_ACC:6224,ENTREZGENE_ACC:7812,ENTREZGENE_ACC:9031,ENT…
1	!	23.9031	1.25e-24	1870	1638	294	0.179	0.157	GO:0033554	BP	548	cellular response to stress 1 ENTREZGENE_ACC:2288,ENTREZGENE_ACC:23028,ENTREZGENE_ACC:5965,ENTREZGENE_ACC:5976,ENTREZGENE_ACC:9031,ENTREZGENE_ACC:5536,ENTREZGENE_ACC:5704,ENTREZGENE_ACC:23376,ENTREZGENE_ACC:9716,ENTREZGENE_ACC:23071,ENTREZGENE_ACC:58528,ENTREZGENE_ACC:9774,ENTREZGENE_ACC:8452,ENTREZGENE_ACC:2324,ENTREZGENE_ACC:3309,ENTREZGENE_ACC:5431,ENTREZGENE_ACC:7175,ENTREZGENE_ACC:5982,ENTRE…
1	!	9.69465	2.02e-10	484	1638	92	0.056	0.190	GO:0043312	BP	362	neutrophil degranulation 1 ENTREZGENE_ACC:23071,ENTREZGENE_ACC:535,ENTREZGENE_ACC:2665,ENTREZGENE_ACC:5476,ENTREZGENE_ACC:8621,ENTREZGENE_ACC:5315,ENTREZGENE_ACC:7879,ENTREZGENE_ACC:7520,ENTREZGENE_ACC:5236,ENTREZGENE_ACC:3320,ENTREZGENE_ACC:2950,ENTREZGENE_ACC:8895,ENTREZGENE_ACC:10075,ENTREZGENE_ACC:3326,ENTREZGENE_ACC:22931,ENTREZGENE_ACC:5594,ENTREZGENE_ACC:1727,ENTREZGENE_ACC:5834,ENTREZGENE…
1	!	9.43063	3.71e-10	3180	1638	377	0.230	0.119	GO:0010033	BP	365	response to organic substance 1 ENTREZGENE_ACC:2288,ENTREZGENE_ACC:23028,ENTREZGENE_ACC:5976,ENTREZGENE_ACC:5577,ENTREZGENE_ACC:54623,ENTREZGENE_ACC:7384,ENTREZGENE_ACC:5725,ENTREZGENE_ACC:5536,ENTREZGENE_ACC:5704,ENTREZGENE_ACC:23376,ENTREZGENE_ACC:477,ENTREZGENE_ACC:23071,ENTREZGENE_ACC:58528,ENTREZGENE_ACC:9774,ENTREZGENE_ACC:535,ENTREZGENE_ACC:8452,ENTREZGENE_ACC:2324,ENTREZGENE_ACC:3309,ENTR…
1	!	8.66959	2.14e-09	250	1638	58	0.035	0.232	GO:0031647	BP	690	regulation of protein stability 1 ENTREZGENE_ACC:58525,ENTREZGENE_ACC:8452,ENTREZGENE_ACC:5476,ENTREZGENE_ACC:55737,ENTREZGENE_ACC:483,ENTREZGENE_ACC:5217,ENTREZGENE_ACC:998,ENTREZGENE_ACC:6400,ENTREZGENE_ACC:3320,ENTREZGENE_ACC:3326,ENTREZGENE_ACC:23411,ENTREZGENE_ACC:5594,ENTREZGENE_ACC:2033,ENTREZGENE_ACC:10273,ENTREZGENE_ACC:11140,ENTREZGENE_ACC:23560,ENTREZGENE_ACC:5216,ENTREZGENE_ACC:3312,E…
1	!	8.011	9.75e-09	153	1638	42	0.026	0.275	GO:0000723	BP	645	telomere maintenance 1 ENTREZGENE_ACC:5976,ENTREZGENE_ACC:5982,ENTREZGENE_ACC:7515,ENTREZGENE_ACC:7520,ENTREZGENE_ACC:55183,ENTREZGENE_ACC:3320,ENTREZGENE_ACC:546,ENTREZGENE_ACC:3183,ENTREZGENE_ACC:3326,ENTREZGENE_ACC:5594,ENTREZGENE_ACC:24144,ENTREZGENE_ACC:328,ENTREZGENE_ACC:5422,ENTREZGENE_ACC:5595,ENTREZGENE_ACC:54433,ENTREZGENE_ACC:10728,ENTREZGENE_ACC:5985,ENTREZGENE_ACC:10575,ENTREZGENE_AC…
1	!	7.12033	7.58e-08	125	1638	36	0.022	0.288	GO:0009408	BP	537	response to heat 1 ENTREZGENE_ACC:2288,ENTREZGENE_ACC:7175,ENTREZGENE_ACC:10294,ENTREZGENE_ACC:8891,ENTREZGENE_ACC:5566,ENTREZGENE_ACC:3320,ENTREZGENE_ACC:2932,ENTREZGENE_ACC:3326,ENTREZGENE_ACC:23411,ENTREZGENE_ACC:5594,ENTREZGENE_ACC:2033,ENTREZGENE_ACC:5931,ENTREZGENE_ACC:5595,ENTREZGENE_ACC:10273,ENTREZGENE_ACC:9093,ENTREZGENE_ACC:3312,ENTREZGENE_ACC:26973,ENTREZGENE_ACC:10728,ENTREZGENE_ACC:…
1	!	5.82974	1.48e-06	73	1638	25	0.015	0.342	GO:0006096	BP	579	glycolytic process 1 ENTREZGENE_ACC:5214,ENTREZGENE_ACC:5315,ENTREZGENE_ACC:2023,ENTREZGENE_ACC:5236,ENTREZGENE_ACC:5230,ENTREZGENE_ACC:4967,ENTREZGENE_ACC:2584,ENTREZGENE_ACC:230,ENTREZGENE_ACC:2597,ENTREZGENE_ACC:2026,ENTREZGENE_ACC:11319,ENTREZGENE_ACC:5562,ENTREZGENE_ACC:3939,ENTREZGENE_ACC:9611,ENTREZGENE_ACC:5211,ENTREZGENE_ACC:8473,ENTREZGENE_ACC:226,ENTREZGENE_ACC:5213,ENTREZGENE_ACC:3098…
1	!	4.72125	1.9e-05	93	1638	27	0.016	0.290	GO:0006900	BP	611	vesicle budding from membrane 1 ENTREZGENE_ACC:8452,ENTREZGENE_ACC:8943,ENTREZGENE_ACC:4905,ENTREZGENE_ACC:3998,ENTREZGENE_ACC:7879,ENTREZGENE_ACC:56681,ENTREZGENE_ACC:10959,ENTREZGENE_ACC:23256,ENTREZGENE_ACC:10484,ENTREZGENE_ACC:10483,ENTREZGENE_ACC:11196,ENTREZGENE_ACC:8729,ENTREZGENE_ACC:8724,ENTREZGENE_ACC:64083,ENTREZGENE_ACC:5861,ENTREZGENE_ACC:8615,ENTREZGENE_ACC:10427,ENTREZGENE_ACC:375,…
1	!	4.10679	7.82e-05	48	1638	18	0.011	0.375	GO:0071349	BP	662	cellular response to interleukin-12 1 ENTREZGENE_ACC:998,ENTREZGENE_ACC:3313,ENTREZGENE_ACC:4001,ENTREZGENE_ACC:6950,ENTREZGENE_ACC:3181,ENTREZGENE_ACC:6627,ENTREZGENE_ACC:375,ENTREZGENE_ACC:4478,ENTREZGENE_ACC:27250,ENTREZGENE_ACC:9987,ENTREZGENE_ACC:3185,ENTREZGENE_ACC:5306,ENTREZGENE_ACC:6888,ENTREZGENE_ACC:5062,ENTREZGENE_ACC:302,ENTREZGENE_ACC:107984053,ENTREZGENE_ACC:5478,ENTREZGENE_ACC:4282
1	!	3.54212	0.000287	1588	1638	192	0.117	0.121	GO:0009719	BP	442	response to endogenous stimulus 1 ENTREZGENE_ACC:2288,ENTREZGENE_ACC:23028,ENTREZGENE_ACC:5577,ENTREZGENE_ACC:5725,ENTREZGENE_ACC:5536,ENTREZGENE_ACC:23376,ENTREZGENE_ACC:477,ENTREZGENE_ACC:58528,ENTREZGENE_ACC:535,ENTREZGENE_ACC:3309,ENTREZGENE_ACC:5431,ENTREZGENE_ACC:7175,ENTREZGENE_ACC:9967,ENTREZGENE_ACC:2296,ENTREZGENE_ACC:3843,ENTREZGENE_ACC:5315,ENTREZGENE_ACC:8891,ENTREZGENE_ACC:490,ENTRE…
1	!	3.19382	0.00064	83	1638	23	0.014	0.277	GO:0006890	BP	251	retrograde vesicle-mediated transport, Golgi to ER 1 ENTREZGENE_ACC:381,ENTREZGENE_ACC:3796,ENTREZGENE_ACC:4905,ENTREZGENE_ACC:10959,ENTREZGENE_ACC:24137,ENTREZGENE_ACC:23256,ENTREZGENE_ACC:55738,ENTREZGENE_ACC:11316,ENTREZGENE_ACC:8729,ENTREZGENE_ACC:22818,ENTREZGENE_ACC:64083,ENTREZGENE_ACC:1314,ENTREZGENE_ACC:11014,ENTREZGENE_ACC:5861,ENTREZGENE_ACC:11079,ENTREZGENE_ACC:378,ENTREZGENE_ACC:1096…
1	!	3.19044	0.000645	223	1638	43	0.026	0.193	GO:0072331	BP	589	signal transduction by p53 class mediator 1 ENTREZGENE_ACC:23028,ENTREZGENE_ACC:1459,ENTREZGENE_ACC:546,ENTREZGENE_ACC:4849,ENTREZGENE_ACC:22974,ENTREZGENE_ACC:4436,ENTREZGENE_ACC:23411,ENTREZGENE_ACC:2033,ENTREZGENE_ACC:10419,ENTREZGENE_ACC:22938,ENTREZGENE_ACC:1457,ENTREZGENE_ACC:5716,ENTREZGENE_ACC:9100,ENTREZGENE_ACC:10397,ENTREZGENE_ACC:1655,ENTREZGENE_ACC:1027,ENTREZGENE_ACC:4839,ENTREZGENE…
1	!	3.00043	0.000999	11	1638	8	0.005	0.727	GO:1905214	BP	331	regulation of RNA binding 1 ENTREZGENE_ACC:8664,ENTREZGENE_ACC:2332,ENTREZGENE_ACC:3646,ENTREZGENE_ACC:1025,ENTREZGENE_ACC:4686,ENTREZGENE_ACC:9775,ENTREZGENE_ACC:10498,ENTREZGENE_ACC:8663
1	!	2.64397	0.00227	64	1638	19	0.012	0.297	GO:0006513	BP	619	protein monoubiquitination 1 ENTREZGENE_ACC:54623,ENTREZGENE_ACC:8452,ENTREZGENE_ACC:10075,ENTREZGENE_ACC:51322,ENTREZGENE_ACC:9978,ENTREZGENE_ACC:9810,ENTREZGENE_ACC:7323,ENTREZGENE_ACC:7706,ENTREZGENE_ACC:6045,ENTREZGENE_ACC:79577,ENTREZGENE_ACC:8450,ENTREZGENE_ACC:123169,ENTREZGENE_ACC:7324,ENTREZGENE_ACC:63893,ENTREZGENE_ACC:54880,ENTREZGENE_ACC:9646,ENTREZGENE_ACC:6015,ENTREZGENE_ACC:10016,E…
1	!	2.30803	0.00492	67	1638	19	0.012	0.284	GO:0006695	BP	196	cholesterol biosynthetic process 1 ENTREZGENE_ACC:1595,ENTREZGENE_ACC:2222,ENTREZGENE_ACC:6319,ENTREZGENE_ACC:1727,ENTREZGENE_ACC:10613,ENTREZGENE_ACC:3837,ENTREZGENE_ACC:1718,ENTREZGENE_ACC:5447,ENTREZGENE_ACC:47,ENTREZGENE_ACC:5562,ENTREZGENE_ACC:10682,ENTREZGENE_ACC:50814,ENTREZGENE_ACC:11160,ENTREZGENE_ACC:2539,ENTREZGENE_ACC:4047,ENTREZGENE_ACC:2224,ENTREZGENE_ACC:2194,ENTREZGENE_ACC:7555,EN…
1	!	2.0804	0.00831	17	1638	9	0.005	0.529	GO:2000641	BP	663	regulation of early endosome to late endosome transport 1 ENTREZGENE_ACC:23011,ENTREZGENE_ACC:7430,ENTREZGENE_ACC:5594,ENTREZGENE_ACC:5595,ENTREZGENE_ACC:8724,ENTREZGENE_ACC:5605,ENTREZGENE_ACC:5962,ENTREZGENE_ACC:4478,ENTREZGENE_ACC:5604
1	!	1.81248	0.0154	18	1638	9	0.005	0.500	GO:0006337	BP	406	nucleosome disassembly 1 ENTREZGENE_ACC:6605,ENTREZGENE_ACC:6598,ENTREZGENE_ACC:83743,ENTREZGENE_ACC:8289,ENTREZGENE_ACC:6418,ENTREZGENE_ACC:6597,ENTREZGENE_ACC:6601,ENTREZGENE_ACC:6599,ENTREZGENE_ACC:196528
1	!	1.54363	0.0286	15	1638	8	0.005	0.533	GO:0045898	BP	646	regulation of RNA polymerase II transcriptional preinitiation complex assembly 1 ENTREZGENE_ACC:5704,ENTREZGENE_ACC:5705,ENTREZGENE_ACC:5706,ENTREZGENE_ACC:5700,ENTREZGENE_ACC:55832,ENTREZGENE_ACC:5701,ENTREZGENE_ACC:5702,ENTREZGENE_ACC:3146
1	!	1.4045	0.0394	194	1638	35	0.021	0.180	GO:0006473	BP	618	protein acetylation 1 ENTREZGENE_ACC:10943,ENTREZGENE_ACC:53615,ENTREZGENE_ACC:2932,ENTREZGENE_ACC:23411,ENTREZGENE_ACC:6598,ENTREZGENE_ACC:2033,ENTREZGENE_ACC:8260,ENTREZGENE_ACC:5595,ENTREZGENE_ACC:10664,ENTREZGENE_ACC:80018,ENTREZGENE_ACC:11315,ENTREZGENE_ACC:4297,ENTREZGENE_ACC:6418,ENTREZGENE_ACC:80218,ENTREZGENE_ACC:23326,ENTREZGENE_ACC:9329,ENTREZGENE_ACC:5447,ENTREZGENE_ACC:8520,ENTREZGEN…
1	!	1.34582	0.0451	64	1638	17	0.010	0.266	GO:1901607	BP	325	alpha-amino acid biosynthetic process 1 ENTREZGENE_ACC:10157,ENTREZGENE_ACC:84245,ENTREZGENE_ACC:5832,ENTREZGENE_ACC:4942,ENTREZGENE_ACC:5351,ENTREZGENE_ACC:26227,ENTREZGENE_ACC:4522,ENTREZGENE_ACC:191,ENTREZGENE_ACC:8985,ENTREZGENE_ACC:2744,ENTREZGENE_ACC:11315,ENTREZGENE_ACC:2752,ENTREZGENE_ACC:29920,ENTREZGENE_ACC:58478,ENTREZGENE_ACC:2746,ENTREZGENE_ACC:60496,ENTREZGENE_ACC:102724560

## Sheet: Molecular Function
#	signf	minus log corr p value	corr, p-value	T	Q	Q&T	Q&T/Q	Q&T/T	term ID	t type	t group	t name and depth in group Q&T list
1	!	227.291	5.12e-228	1848	1638	608	0.371	0.329	GO:0003723	MF	177	RNA binding 1 ENTREZGENE_ACC:81887,ENTREZGENE_ACC:2288,ENTREZGENE_ACC:23028,ENTREZGENE_ACC:5976,ENTREZGENE_ACC:60528,ENTREZGENE_ACC:55692,ENTREZGENE_ACC:6224,ENTREZGENE_ACC:7812,ENTREZGENE_ACC:6924,ENTREZGENE_ACC:26993,ENTREZGENE_ACC:5725,ENTREZGENE_ACC:5536,ENTREZGENE_ACC:9782,ENTREZGENE_ACC:9716,ENTREZGENE_ACC:11231,ENTREZGENE_ACC:9774,ENTREZGENE_ACC:6301,ENTREZGENE_ACC:23517,ENTREZGENE_ACC:543…
1	!	6.31158	4.88e-07	75	1638	26	0.016	0.347	GO:0008565	MF	464	protein transporter activity 1 ENTREZGENE_ACC:23633,ENTREZGENE_ACC:3843,ENTREZGENE_ACC:55737,ENTREZGENE_ACC:7514,ENTREZGENE_ACC:3842,ENTREZGENE_ACC:51194,ENTREZGENE_ACC:56993,ENTREZGENE_ACC:3839,ENTREZGENE_ACC:3837,ENTREZGENE_ACC:3836,ENTREZGENE_ACC:5906,ENTREZGENE_ACC:7257,ENTREZGENE_ACC:4035,ENTREZGENE_ACC:57510,ENTREZGENE_ACC:10245,ENTREZGENE_ACC:10452,ENTREZGENE_ACC:10526,ENTREZGENE_ACC:26953…
1	!	4.88606	1.3e-05	529	1638	85	0.052	0.161	GO:0003712	MF	241	transcription coregulator activity 1 ENTREZGENE_ACC:23028,ENTREZGENE_ACC:9967,ENTREZGENE_ACC:2296,ENTREZGENE_ACC:8531,ENTREZGENE_ACC:55749,ENTREZGENE_ACC:7158,ENTREZGENE_ACC:6605,ENTREZGENE_ACC:1653,ENTREZGENE_ACC:6595,ENTREZGENE_ACC:23186,ENTREZGENE_ACC:23411,ENTREZGENE_ACC:6598,ENTREZGENE_ACC:6942,ENTREZGENE_ACC:2033,ENTREZGENE_ACC:10419,ENTREZGENE_ACC:22938,ENTREZGENE_ACC:7528,ENTREZGENE_ACC:3…
1	!	4.72816	1.87e-05	150	1638	36	0.022	0.240	GO:0035257	MF	93	nuclear hormone receptor binding 1 ENTREZGENE_ACC:2288,ENTREZGENE_ACC:23028,ENTREZGENE_ACC:9967,ENTREZGENE_ACC:6605,ENTREZGENE_ACC:11176,ENTREZGENE_ACC:7205,ENTREZGENE_ACC:23411,ENTREZGENE_ACC:2033,ENTREZGENE_ACC:22938,ENTREZGENE_ACC:24148,ENTREZGENE_ACC:1655,ENTREZGENE_ACC:6772,ENTREZGENE_ACC:7341,ENTREZGENE_ACC:11315,ENTREZGENE_ACC:8289,ENTREZGENE_ACC:8805,ENTREZGENE_ACC:5585,ENTREZGENE_ACC:230…
1	!	3.85699	0.000139	35	1638	15	0.009	0.429	GO:0008536	MF	657	Ran GTPase binding 1 ENTREZGENE_ACC:8498,ENTREZGENE_ACC:3843,ENTREZGENE_ACC:7514,ENTREZGENE_ACC:3842,ENTREZGENE_ACC:51194,ENTREZGENE_ACC:10762,ENTREZGENE_ACC:5905,ENTREZGENE_ACC:3837,ENTREZGENE_ACC:1434,ENTREZGENE_ACC:57510,ENTREZGENE_ACC:23039,ENTREZGENE_ACC:10526,ENTREZGENE_ACC:11260,ENTREZGENE_ACC:55705,ENTREZGENE_ACC:10527
1	!	3.47886	0.000332	203	1638	41	0.025	0.202	GO:0000287	MF	298	magnesium ion binding 1 ENTREZGENE_ACC:5238,ENTREZGENE_ACC:5315,ENTREZGENE_ACC:3421,ENTREZGENE_ACC:2023,ENTREZGENE_ACC:5236,ENTREZGENE_ACC:10914,ENTREZGENE_ACC:1312,ENTREZGENE_ACC:4436,ENTREZGENE_ACC:6732,ENTREZGENE_ACC:3420,ENTREZGENE_ACC:5634,ENTREZGENE_ACC:10994,ENTREZGENE_ACC:2026,ENTREZGENE_ACC:2956,ENTREZGENE_ACC:10056,ENTREZGENE_ACC:6195,ENTREZGENE_ACC:10054,ENTREZGENE_ACC:2770,ENTREZGENE_…
1	!	2.90658	0.00124	18	1638	10	0.006	0.556	GO:0070577	MF	631	lysine-acetylated histone binding 1 ENTREZGENE_ACC:11176,ENTREZGENE_ACC:23613,ENTREZGENE_ACC:4297,ENTREZGENE_ACC:8805,ENTREZGENE_ACC:6597,ENTREZGENE_ACC:23476,ENTREZGENE_ACC:10498,ENTREZGENE_ACC:29117,ENTREZGENE_ACC:8019,ENTREZGENE_ACC:6046
1	!	2.66154	0.00218	47	1638	16	0.010	0.340	GO:0005048	MF	569	signal sequence binding 1 ENTREZGENE_ACC:163,ENTREZGENE_ACC:23633,ENTREZGENE_ACC:3843,ENTREZGENE_ACC:3842,ENTREZGENE_ACC:6729,ENTREZGENE_ACC:3839,ENTREZGENE_ACC:3837,ENTREZGENE_ACC:4928,ENTREZGENE_ACC:3836,ENTREZGENE_ACC:9972,ENTREZGENE_ACC:8021,ENTREZGENE_ACC:11014,ENTREZGENE_ACC:26953,ENTREZGENE_ACC:6727,ENTREZGENE_ACC:3840,ENTREZGENE_ACC:3841
1	!	2.61439	0.00243	19	1638	10	0.006	0.526	GO:0140142	MF	137	nucleocytoplasmic carrier activity 1 ENTREZGENE_ACC:23633,ENTREZGENE_ACC:7514,ENTREZGENE_ACC:3839,ENTREZGENE_ACC:3836,ENTREZGENE_ACC:1434,ENTREZGENE_ACC:57510,ENTREZGENE_ACC:8021,ENTREZGENE_ACC:23039,ENTREZGENE_ACC:3840,ENTREZGENE_ACC:3841
1	!	2.12494	0.0075	136	1638	29	0.018	0.213	GO:0016779	MF	437	nucleotidyltransferase activity 1 ENTREZGENE_ACC:5431,ENTREZGENE_ACC:101060521,ENTREZGENE_ACC:3735,ENTREZGENE_ACC:80347,ENTREZGENE_ACC:25885,ENTREZGENE_ACC:8891,ENTREZGENE_ACC:10914,ENTREZGENE_ACC:54187,ENTREZGENE_ACC:5434,ENTREZGENE_ACC:8760,ENTREZGENE_ACC:9097,ENTREZGENE_ACC:5422,ENTREZGENE_ACC:5432,ENTREZGENE_ACC:10728,ENTREZGENE_ACC:55907,ENTREZGENE_ACC:6675,ENTREZGENE_ACC:1736,ENTREZGENE_ACC…
1	!	2.10513	0.00785	35	1638	13	0.008	0.371	GO:0097718	MF	604	disordered domain specific binding 1 ENTREZGENE_ACC:3320,ENTREZGENE_ACC:7430,ENTREZGENE_ACC:3326,ENTREZGENE_ACC:23770,ENTREZGENE_ACC:2597,ENTREZGENE_ACC:3306,ENTREZGENE_ACC:51645,ENTREZGENE_ACC:4926,ENTREZGENE_ACC:5925,ENTREZGENE_ACC:1213,ENTREZGENE_ACC:6240,ENTREZGENE_ACC:161,ENTREZGENE_ACC:3303
1	!	2.05998	0.00871	10	1638	7	0.004	0.700	GO:0004576	MF	416	oligosaccharyl transferase activity 1 ENTREZGENE_ACC:6185,ENTREZGENE_ACC:29880,ENTREZGENE_ACC:1603,ENTREZGENE_ACC:3703,ENTREZGENE_ACC:201595,ENTREZGENE_ACC:6184,ENTREZGENE_ACC:1650
1	!	1.66959	0.0214	67	1638	18	0.011	0.269	GO:0022853	MF	228	active ion transmembrane transporter activity 1 ENTREZGENE_ACC:477,ENTREZGENE_ACC:535,ENTREZGENE_ACC:483,ENTREZGENE_ACC:490,ENTREZGENE_ACC:537,ENTREZGENE_ACC:478,ENTREZGENE_ACC:506,ENTREZGENE_ACC:523,ENTREZGENE_ACC:515,ENTREZGENE_ACC:10257,ENTREZGENE_ACC:526,ENTREZGENE_ACC:498,ENTREZGENE_ACC:528,ENTREZGENE_ACC:9114,ENTREZGENE_ACC:476,ENTREZGENE_ACC:509,ENTREZGENE_ACC:10632,ENTREZGENE_ACC:539

## Sheet: CORUM protein complexes
#	signf	minus log corr p value	corr, p-value	T	Q	Q&T	Q&T/Q	Q&T/T	term ID	t type	t group	t name and depth in group Q&T list
1	!	22.7878	1.63e-23	141	759	90	0.119	0.638	CORUM:351	cor	688	Spliceosome 1 ENTREZGENE_ACC:9716,ENTREZGENE_ACC:23517,ENTREZGENE_ACC:84321,ENTREZGENE_ACC:9410,ENTREZGENE_ACC:23013,ENTREZGENE_ACC:1659,ENTREZGENE_ACC:26986,ENTREZGENE_ACC:29105,ENTREZGENE_ACC:56949,ENTREZGENE_ACC:51729,ENTREZGENE_ACC:55696,ENTREZGENE_ACC:51593,ENTREZGENE_ACC:10992,ENTREZGENE_ACC:988,ENTREZGENE_ACC:10291,ENTREZGENE_ACC:8220,ENTREZGENE_ACC:24144,ENTREZGENE_ACC:4809,ENTREZGENE_ACC…
1	!	13.209	6.18e-14	79	759	52	0.069	0.658	CORUM:1181	cor	268	C complex spliceosome 1 ENTREZGENE_ACC:9716,ENTREZGENE_ACC:23517,ENTREZGENE_ACC:9410,ENTREZGENE_ACC:1659,ENTREZGENE_ACC:26986,ENTREZGENE_ACC:55094,ENTREZGENE_ACC:56949,ENTREZGENE_ACC:55696,ENTREZGENE_ACC:10992,ENTREZGENE_ACC:3183,ENTREZGENE_ACC:988,ENTREZGENE_ACC:4670,ENTREZGENE_ACC:10291,ENTREZGENE_ACC:8220,ENTREZGENE_ACC:24144,ENTREZGENE_ACC:22938,ENTREZGENE_ACC:5411,ENTREZGENE_ACC:24148,ENTREZ…
1	!	7.62893	2.35e-08	33	759	25	0.033	0.758	CORUM:2755	cor	703	17S U2 snRNP 1 ENTREZGENE_ACC:10362,ENTREZGENE_ACC:10523,ENTREZGENE_ACC:10992,ENTREZGENE_ACC:10291,ENTREZGENE_ACC:84844,ENTREZGENE_ACC:8175,ENTREZGENE_ACC:1665,ENTREZGENE_ACC:51639,ENTREZGENE_ACC:23451,ENTREZGENE_ACC:10285,ENTREZGENE_ACC:6629,ENTREZGENE_ACC:10131,ENTREZGENE_ACC:6627,ENTREZGENE_ACC:84991,ENTREZGENE_ACC:6636,ENTREZGENE_ACC:10262,ENTREZGENE_ACC:6637,ENTREZGENE_ACC:3329,ENTREZGENE_AC…
1	!	7.383	4.14e-08	20	759	18	0.024	0.900	CORUM:32	cor	552	PA700 complex 1 ENTREZGENE_ACC:5704,ENTREZGENE_ACC:5705,ENTREZGENE_ACC:5714,ENTREZGENE_ACC:5706,ENTREZGENE_ACC:5700,ENTREZGENE_ACC:5716,ENTREZGENE_ACC:5713,ENTREZGENE_ACC:5709,ENTREZGENE_ACC:5717,ENTREZGENE_ACC:10213,ENTREZGENE_ACC:5710,ENTREZGENE_ACC:5701,ENTREZGENE_ACC:9861,ENTREZGENE_ACC:5702,ENTREZGENE_ACC:5707,ENTREZGENE_ACC:5708,ENTREZGENE_ACC:5719,ENTREZGENE_ACC:5718
1	!	7.05355	8.84e-08	17	759	16	0.021	0.941	CORUM:632	cor	598	Anti-HDAC2 complex 1 ENTREZGENE_ACC:23028,ENTREZGENE_ACC:10362,ENTREZGENE_ACC:23186,ENTREZGENE_ACC:5931,ENTREZGENE_ACC:1108,ENTREZGENE_ACC:3065,ENTREZGENE_ACC:7750,ENTREZGENE_ACC:23199,ENTREZGENE_ACC:51317,ENTREZGENE_ACC:9203,ENTREZGENE_ACC:9219,ENTREZGENE_ACC:25942,ENTREZGENE_ACC:1107,ENTREZGENE_ACC:9112,ENTREZGENE_ACC:3066,ENTREZGENE_ACC:2969
1	!	6.19314	6.41e-07	104	759	51	0.067	0.490	CORUM:3055	cor	94	Nop56p-associated pre-rRNA complex 1 ENTREZGENE_ACC:6141,ENTREZGENE_ACC:4904,ENTREZGENE_ACC:6949,ENTREZGENE_ACC:6732,ENTREZGENE_ACC:4670,ENTREZGENE_ACC:4809,ENTREZGENE_ACC:10528,ENTREZGENE_ACC:6217,ENTREZGENE_ACC:6143,ENTREZGENE_ACC:6207,ENTREZGENE_ACC:6206,ENTREZGENE_ACC:55299,ENTREZGENE_ACC:4691,ENTREZGENE_ACC:6209,ENTREZGENE_ACC:6146,ENTREZGENE_ACC:10969,ENTREZGENE_ACC:6125,ENTREZGENE_ACC:3609…
1	!	5.04191	9.08e-06	16	759	14	0.018	0.875	CORUM:282	cor	379	SNF2h-cohesin-NuRD complex 1 ENTREZGENE_ACC:53615,ENTREZGENE_ACC:8243,ENTREZGENE_ACC:10735,ENTREZGENE_ACC:5931,ENTREZGENE_ACC:9126,ENTREZGENE_ACC:3065,ENTREZGENE_ACC:10274,ENTREZGENE_ACC:9219,ENTREZGENE_ACC:8467,ENTREZGENE_ACC:5885,ENTREZGENE_ACC:1107,ENTREZGENE_ACC:9112,ENTREZGENE_ACC:3066,ENTREZGENE_ACC:11177
1	!	5.01055	9.76e-06	11	759	11	0.014	1.000	CORUM:633	cor	441	anti-BHC110 complex 1 ENTREZGENE_ACC:23028,ENTREZGENE_ACC:10362,ENTREZGENE_ACC:23186,ENTREZGENE_ACC:3065,ENTREZGENE_ACC:7750,ENTREZGENE_ACC:23199,ENTREZGENE_ACC:51317,ENTREZGENE_ACC:9203,ENTREZGENE_ACC:7764,ENTREZGENE_ACC:3066,ENTREZGENE_ACC:2969
1	!	4.39469	4.03e-05	17	759	14	0.018	0.824	CORUM:642	cor	309	CtBP complex 1 ENTREZGENE_ACC:23028,ENTREZGENE_ACC:23186,ENTREZGENE_ACC:9658,ENTREZGENE_ACC:3065,ENTREZGENE_ACC:55758,ENTREZGENE_ACC:6239,ENTREZGENE_ACC:6935,ENTREZGENE_ACC:1487,ENTREZGENE_ACC:9839,ENTREZGENE_ACC:7764,ENTREZGENE_ACC:1488,ENTREZGENE_ACC:79813,ENTREZGENE_ACC:3066,ENTREZGENE_ACC:10919
1	!	4.37986	4.17e-05	19	759	15	0.020	0.789	CORUM:778	cor	583	LARC complex (LCR-associated remodeling complex) 1 ENTREZGENE_ACC:53615,ENTREZGENE_ACC:6605,ENTREZGENE_ACC:3183,ENTREZGENE_ACC:6598,ENTREZGENE_ACC:1108,ENTREZGENE_ACC:3065,ENTREZGENE_ACC:8289,ENTREZGENE_ACC:6597,ENTREZGENE_ACC:5977,ENTREZGENE_ACC:86,ENTREZGENE_ACC:6601,ENTREZGENE_ACC:57459,ENTREZGENE_ACC:9219,ENTREZGENE_ACC:6599,ENTREZGENE_ACC:3066
1	!	4.37882	4.18e-05	10	759	10	0.013	1.000	CORUM:1492	cor	11	BHC110 complex 1 ENTREZGENE_ACC:23028,ENTREZGENE_ACC:10362,ENTREZGENE_ACC:23186,ENTREZGENE_ACC:9658,ENTREZGENE_ACC:3065,ENTREZGENE_ACC:7750,ENTREZGENE_ACC:23199,ENTREZGENE_ACC:51317,ENTREZGENE_ACC:7764,ENTREZGENE_ACC:3066
1	!	4.21042	6.16e-05	28	759	19	0.025	0.679	CORUM:1257	cor	336	ALL-1 supercomplex 1 ENTREZGENE_ACC:23028,ENTREZGENE_ACC:53615,ENTREZGENE_ACC:6595,ENTREZGENE_ACC:6598,ENTREZGENE_ACC:5931,ENTREZGENE_ACC:9343,ENTREZGENE_ACC:3065,ENTREZGENE_ACC:4297,ENTREZGENE_ACC:8189,ENTREZGENE_ACC:6601,ENTREZGENE_ACC:9219,ENTREZGENE_ACC:10284,ENTREZGENE_ACC:8467,ENTREZGENE_ACC:53981,ENTREZGENE_ACC:25942,ENTREZGENE_ACC:1107,ENTREZGENE_ACC:6599,ENTREZGENE_ACC:3066,ENTREZGENE_AC…
1	!	3.89279	0.000128	14	759	12	0.016	0.857	CORUM:626	cor	478	LSD1 complex 1 ENTREZGENE_ACC:23028,ENTREZGENE_ACC:10362,ENTREZGENE_ACC:23186,ENTREZGENE_ACC:3065,ENTREZGENE_ACC:55758,ENTREZGENE_ACC:7750,ENTREZGENE_ACC:6239,ENTREZGENE_ACC:51317,ENTREZGENE_ACC:10363,ENTREZGENE_ACC:1487,ENTREZGENE_ACC:7764,ENTREZGENE_ACC:3303
1	!	3.74715	0.000179	9	759	9	0.012	1.000	CORUM:643	cor	57	CtBP core complex 1 ENTREZGENE_ACC:23028,ENTREZGENE_ACC:23186,ENTREZGENE_ACC:3065,ENTREZGENE_ACC:6935,ENTREZGENE_ACC:1487,ENTREZGENE_ACC:1488,ENTREZGENE_ACC:79813,ENTREZGENE_ACC:3066,ENTREZGENE_ACC:10919
1	!	3.44129	0.000362	11	759	10	0.013	0.909	CORUM:803	cor	139	BRG1-SIN3A-HDAC containing SWI/SNF remodeling complex I 1 ENTREZGENE_ACC:6605,ENTREZGENE_ACC:6598,ENTREZGENE_ACC:10419,ENTREZGENE_ACC:8289,ENTREZGENE_ACC:6597,ENTREZGENE_ACC:86,ENTREZGENE_ACC:6601,ENTREZGENE_ACC:25942,ENTREZGENE_ACC:6599,ENTREZGENE_ACC:3066
1	!	3.37366	0.000423	19	759	14	0.018	0.737	CORUM:1335	cor	448	SNW1 complex 1 ENTREZGENE_ACC:9782,ENTREZGENE_ACC:3309,ENTREZGENE_ACC:4436,ENTREZGENE_ACC:988,ENTREZGENE_ACC:22938,ENTREZGENE_ACC:51366,ENTREZGENE_ACC:9343,ENTREZGENE_ACC:6421,ENTREZGENE_ACC:5211,ENTREZGENE_ACC:23020,ENTREZGENE_ACC:1915,ENTREZGENE_ACC:10594,ENTREZGENE_ACC:9416,ENTREZGENE_ACC:203068
1	!	3.11634	0.000765	8	759	8	0.011	1.000	CORUM:1737	cor	457	SF3b complex 1 ENTREZGENE_ACC:10992,ENTREZGENE_ACC:84844,ENTREZGENE_ACC:51639,ENTREZGENE_ACC:23451,ENTREZGENE_ACC:10262,ENTREZGENE_ACC:83443,ENTREZGENE_ACC:23450,ENTREZGENE_ACC:11325
1	!	2.8729	0.00134	80	759	36	0.047	0.450	CORUM:306	cor	613	Ribosome, cytoplasmic 1 ENTREZGENE_ACC:6224,ENTREZGENE_ACC:6141,ENTREZGENE_ACC:6193,ENTREZGENE_ACC:6217,ENTREZGENE_ACC:6143,ENTREZGENE_ACC:6207,ENTREZGENE_ACC:6206,ENTREZGENE_ACC:6209,ENTREZGENE_ACC:6146,ENTREZGENE_ACC:6125,ENTREZGENE_ACC:6204,ENTREZGENE_ACC:25873,ENTREZGENE_ACC:6155,ENTREZGENE_ACC:6210,ENTREZGENE_ACC:11224,ENTREZGENE_ACC:23521,ENTREZGENE_ACC:6161,ENTREZGENE_ACC:6129,ENTREZGENE_A…
1	!	2.767	0.00171	12	759	10	0.013	0.833	CORUM:806	cor	330	BRM-SIN3A-HDAC complex 1 ENTREZGENE_ACC:6605,ENTREZGENE_ACC:6595,ENTREZGENE_ACC:6598,ENTREZGENE_ACC:10419,ENTREZGENE_ACC:8289,ENTREZGENE_ACC:86,ENTREZGENE_ACC:6601,ENTREZGENE_ACC:25942,ENTREZGENE_ACC:6599,ENTREZGENE_ACC:3066
1	!	2.57349	0.00267	36	759	20	0.026	0.556	CORUM:193	cor	701	PA700-20S-PA28 complex 1 ENTREZGENE_ACC:5704,ENTREZGENE_ACC:5705,ENTREZGENE_ACC:5714,ENTREZGENE_ACC:5706,ENTREZGENE_ACC:5700,ENTREZGENE_ACC:5716,ENTREZGENE_ACC:5713,ENTREZGENE_ACC:5709,ENTREZGENE_ACC:5717,ENTREZGENE_ACC:10213,ENTREZGENE_ACC:5682,ENTREZGENE_ACC:5686,ENTREZGENE_ACC:5710,ENTREZGENE_ACC:5701,ENTREZGENE_ACC:9861,ENTREZGENE_ACC:5702,ENTREZGENE_ACC:5707,ENTREZGENE_ACC:5708,ENTREZGENE_AC…
1	!	2.48545	0.00327	7	759	7	0.009	1.000	CORUM:620	cor	39	CoREST-HDAC complex 1 ENTREZGENE_ACC:23028,ENTREZGENE_ACC:10362,ENTREZGENE_ACC:23186,ENTREZGENE_ACC:3065,ENTREZGENE_ACC:51317,ENTREZGENE_ACC:7764,ENTREZGENE_ACC:3066
1	!	2.48545	0.00327	7	759	7	0.009	1.000	CORUM:3063	cor	179	Brg1-associated complex II 1 ENTREZGENE_ACC:6598,ENTREZGENE_ACC:10419,ENTREZGENE_ACC:8289,ENTREZGENE_ACC:6597,ENTREZGENE_ACC:86,ENTREZGENE_ACC:6601,ENTREZGENE_ACC:6599
1	!	2.29243	0.0051	15	759	11	0.014	0.733	CORUM:714	cor	409	BRM-SIN3A complex 1 ENTREZGENE_ACC:6605,ENTREZGENE_ACC:6595,ENTREZGENE_ACC:6598,ENTREZGENE_ACC:10419,ENTREZGENE_ACC:3065,ENTREZGENE_ACC:8289,ENTREZGENE_ACC:86,ENTREZGENE_ACC:6601,ENTREZGENE_ACC:25942,ENTREZGENE_ACC:6599,ENTREZGENE_ACC:3066
1	!	2.2636	0.00545	9	759	8	0.011	0.889	CORUM:711	cor	634	Brm-associated complex 1 ENTREZGENE_ACC:6605,ENTREZGENE_ACC:6595,ENTREZGENE_ACC:6598,ENTREZGENE_ACC:10419,ENTREZGENE_ACC:8289,ENTREZGENE_ACC:86,ENTREZGENE_ACC:6601,ENTREZGENE_ACC:6599
1	!	2.2636	0.00545	9	759	8	0.011	0.889	CORUM:807	cor	279	BRG1-associated complex 1 ENTREZGENE_ACC:6605,ENTREZGENE_ACC:6598,ENTREZGENE_ACC:10419,ENTREZGENE_ACC:8289,ENTREZGENE_ACC:6597,ENTREZGENE_ACC:86,ENTREZGENE_ACC:6601,ENTREZGENE_ACC:6599
1	!	2.2636	0.00545	9	759	8	0.011	0.889	CORUM:1237	cor	107	BAF complex 1 ENTREZGENE_ACC:6605,ENTREZGENE_ACC:6595,ENTREZGENE_ACC:6598,ENTREZGENE_ACC:8289,ENTREZGENE_ACC:6597,ENTREZGENE_ACC:86,ENTREZGENE_ACC:6601,ENTREZGENE_ACC:6599
1	!	2.2636	0.00545	9	759	8	0.011	0.889	CORUM:710	cor	606	Brg1-associated complex I 1 ENTREZGENE_ACC:6605,ENTREZGENE_ACC:6598,ENTREZGENE_ACC:10419,ENTREZGENE_ACC:8289,ENTREZGENE_ACC:6597,ENTREZGENE_ACC:86,ENTREZGENE_ACC:6601,ENTREZGENE_ACC:6599
1	!	2.2321	0.00586	13	759	10	0.013	0.769	CORUM:1097	cor	381	eIF3 complex (EIF3S6, EIF3S5, EIF3S4, EIF3S3, EIF3S6IP, EIF3S2, EIF3S9, EIF3S12, EIF3S10, EIF3S8, EIF3S1, EIF3S7, PCID1) 1 ENTREZGENE_ACC:51386,ENTREZGENE_ACC:8664,ENTREZGENE_ACC:3646,ENTREZGENE_ACC:8662,ENTREZGENE_ACC:8661,ENTREZGENE_ACC:8666,ENTREZGENE_ACC:8667,ENTREZGENE_ACC:10480,ENTREZGENE_ACC:8665,ENTREZGENE_ACC:8663
1	!	2.21183	0.00614	11	759	9	0.012	0.818	CORUM:3040	cor	96	Multisynthetase complex 1 ENTREZGENE_ACC:3735,ENTREZGENE_ACC:7965,ENTREZGENE_ACC:1615,ENTREZGENE_ACC:9521,ENTREZGENE_ACC:51520,ENTREZGENE_ACC:9255,ENTREZGENE_ACC:4141,ENTREZGENE_ACC:5859,ENTREZGENE_ACC:3376
1	!	2.00261	0.00994	18	759	12	0.016	0.667	CORUM:2721	cor	269	HCF-1 complex 1 ENTREZGENE_ACC:3309,ENTREZGENE_ACC:3320,ENTREZGENE_ACC:5931,ENTREZGENE_ACC:3312,ENTREZGENE_ACC:3065,ENTREZGENE_ACC:9070,ENTREZGENE_ACC:8473,ENTREZGENE_ACC:25942,ENTREZGENE_ACC:3308,ENTREZGENE_ACC:3054,ENTREZGENE_ACC:6667,ENTREZGENE_ACC:3066
1	!	1.88941	0.0129	16	759	11	0.014	0.688	CORUM:739	cor	261	SIN3-ING1b complex II 1 ENTREZGENE_ACC:6598,ENTREZGENE_ACC:5931,ENTREZGENE_ACC:3065,ENTREZGENE_ACC:8289,ENTREZGENE_ACC:6597,ENTREZGENE_ACC:86,ENTREZGENE_ACC:6601,ENTREZGENE_ACC:10284,ENTREZGENE_ACC:25942,ENTREZGENE_ACC:6599,ENTREZGENE_ACC:3066
1	!	1.85699	0.0139	6	759	6	0.008	1.000	CORUM:387	cor	506	MCM complex 1 ENTREZGENE_ACC:4171,ENTREZGENE_ACC:4175,ENTREZGENE_ACC:4174,ENTREZGENE_ACC:4173,ENTREZGENE_ACC:4172,ENTREZGENE_ACC:4176
1	!	1.85699	0.0139	6	759	6	0.008	1.000	CORUM:636	cor	534	BHC complex 1 ENTREZGENE_ACC:23028,ENTREZGENE_ACC:10362,ENTREZGENE_ACC:23186,ENTREZGENE_ACC:3065,ENTREZGENE_ACC:51317,ENTREZGENE_ACC:3066
1	!	1.85699	0.0139	6	759	6	0.008	1.000	CORUM:6855	cor	276	LAS1L-PELP1-TEX10-WDR18-NOL9-SENP3 complex 1 ENTREZGENE_ACC:81887,ENTREZGENE_ACC:57418,ENTREZGENE_ACC:54881,ENTREZGENE_ACC:27043,ENTREZGENE_ACC:26168,ENTREZGENE_ACC:79707
1	!	1.79048	0.0162	14	759	10	0.013	0.714	CORUM:1230	cor	370	WINAC complex 1 ENTREZGENE_ACC:9031,ENTREZGENE_ACC:6605,ENTREZGENE_ACC:6595,ENTREZGENE_ACC:6598,ENTREZGENE_ACC:8289,ENTREZGENE_ACC:6597,ENTREZGENE_ACC:86,ENTREZGENE_ACC:6601,ENTREZGENE_ACC:10036,ENTREZGENE_ACC:6599
1	!	1.79048	0.0162	14	759	10	0.013	0.714	CORUM:713	cor	632	BRG1-SIN3A complex 1 ENTREZGENE_ACC:6605,ENTREZGENE_ACC:6598,ENTREZGENE_ACC:10419,ENTREZGENE_ACC:8289,ENTREZGENE_ACC:6597,ENTREZGENE_ACC:86,ENTREZGENE_ACC:6601,ENTREZGENE_ACC:25942,ENTREZGENE_ACC:6599,ENTREZGENE_ACC:3066
1	!	1.7122	0.0194	12	759	9	0.012	0.750	CORUM:742	cor	637	eIF3 complex (EIF3S6, EIF3S5, EIF3S4, EIF3S3, EIF3S6IP, EIF3S2, EIF3S9, EIF3S12, EIF3S10, EIF3S8, EIF3S1, EIF3S7) 1 ENTREZGENE_ACC:51386,ENTREZGENE_ACC:8664,ENTREZGENE_ACC:3646,ENTREZGENE_ACC:8662,ENTREZGENE_ACC:8661,ENTREZGENE_ACC:8666,ENTREZGENE_ACC:8667,ENTREZGENE_ACC:8665,ENTREZGENE_ACC:8663
1	!	1.68194	0.0208	8	759	7	0.009	0.875	CORUM:126	cor	694	CCT complex (chaperonin containing TCP1 complex) 1 ENTREZGENE_ACC:10575,ENTREZGENE_ACC:6950,ENTREZGENE_ACC:10574,ENTREZGENE_ACC:908,ENTREZGENE_ACC:22948,ENTREZGENE_ACC:10694,ENTREZGENE_ACC:7203
1	!	1.68194	0.0208	8	759	7	0.009	0.875	CORUM:1251	cor	628	BAF complex 1 ENTREZGENE_ACC:6605,ENTREZGENE_ACC:6595,ENTREZGENE_ACC:6598,ENTREZGENE_ACC:8289,ENTREZGENE_ACC:86,ENTREZGENE_ACC:6601,ENTREZGENE_ACC:6599
1	!	1.68194	0.0208	8	759	7	0.009	0.875	CORUM:888	cor	272	MTA2 complex 1 ENTREZGENE_ACC:53615,ENTREZGENE_ACC:5931,ENTREZGENE_ACC:1108,ENTREZGENE_ACC:3065,ENTREZGENE_ACC:9219,ENTREZGENE_ACC:25942,ENTREZGENE_ACC:3066
1	!	1.68194	0.0208	8	759	7	0.009	0.875	CORUM:564	cor	60	BAF complex 1 ENTREZGENE_ACC:6605,ENTREZGENE_ACC:6595,ENTREZGENE_ACC:6598,ENTREZGENE_ACC:8289,ENTREZGENE_ACC:86,ENTREZGENE_ACC:6601,ENTREZGENE_ACC:6599
1	!	1.66555	0.0216	10	759	8	0.011	0.800	CORUM:808	cor	175	BRM-associated complex 1 ENTREZGENE_ACC:6605,ENTREZGENE_ACC:6595,ENTREZGENE_ACC:6598,ENTREZGENE_ACC:10419,ENTREZGENE_ACC:8289,ENTREZGENE_ACC:86,ENTREZGENE_ACC:6601,ENTREZGENE_ACC:6599
1	!	1.66555	0.0216	10	759	8	0.011	0.800	CORUM:1413	cor	48	NCOR1 complex 1 ENTREZGENE_ACC:6598,ENTREZGENE_ACC:10291,ENTREZGENE_ACC:6597,ENTREZGENE_ACC:10155,ENTREZGENE_ACC:6601,ENTREZGENE_ACC:9611,ENTREZGENE_ACC:6599,ENTREZGENE_ACC:23450
1	!	1.66555	0.0216	10	759	8	0.011	0.800	CORUM:238	cor	673	SWI-SNF chromatin remodeling-related-BRCA1 complex 1 ENTREZGENE_ACC:6605,ENTREZGENE_ACC:6595,ENTREZGENE_ACC:6598,ENTREZGENE_ACC:8289,ENTREZGENE_ACC:6597,ENTREZGENE_ACC:86,ENTREZGENE_ACC:6601,ENTREZGENE_ACC:6599

## Sheet: KEGG signaling pathways
#	signf	minus log corr p value	corr, p-value	T	Q	Q&T	Q&T/Q	Q&T/T	term ID	t type	t group	t name and depth in group Q&T list
1	!	37.1649	6.84e-38	134	909	81	0.089	0.604	KEGG:03040	keg	389	Spliceosome 1 ENTREZGENE_ACC:9716,ENTREZGENE_ACC:84321,ENTREZGENE_ACC:9410,ENTREZGENE_ACC:1659,ENTREZGENE_ACC:56949,ENTREZGENE_ACC:51729,ENTREZGENE_ACC:10523,ENTREZGENE_ACC:55696,ENTREZGENE_ACC:10992,ENTREZGENE_ACC:3183,ENTREZGENE_ACC:988,ENTREZGENE_ACC:4670,ENTREZGENE_ACC:10291,ENTREZGENE_ACC:4809,ENTREZGENE_ACC:84844,ENTREZGENE_ACC:22938,ENTREZGENE_ACC:22985,ENTREZGENE_ACC:24148,ENTREZGENE_ACC:…
1	!	24.262	5.47e-25	168	909	77	0.085	0.458	KEGG:03013	keg	348	RNA transport 1 ENTREZGENE_ACC:5976,ENTREZGENE_ACC:60528,ENTREZGENE_ACC:23279,ENTREZGENE_ACC:7175,ENTREZGENE_ACC:84321,ENTREZGENE_ACC:11218,ENTREZGENE_ACC:55746,ENTREZGENE_ACC:26986,ENTREZGENE_ACC:8891,ENTREZGENE_ACC:25929,ENTREZGENE_ACC:7514,ENTREZGENE_ACC:81929,ENTREZGENE_ACC:8761,ENTREZGENE_ACC:10762,ENTREZGENE_ACC:8086,ENTREZGENE_ACC:8563,ENTREZGENE_ACC:8664,ENTREZGENE_ACC:5905,ENTREZGENE_ACC…
1	!	9.62525	2.37e-10	165	909	55	0.061	0.333	KEGG:04141	keg	131	Protein processing in endoplasmic reticulum 1 ENTREZGENE_ACC:11231,ENTREZGENE_ACC:3309,ENTREZGENE_ACC:5601,ENTREZGENE_ACC:5610,ENTREZGENE_ACC:29927,ENTREZGENE_ACC:55176,ENTREZGENE_ACC:10294,ENTREZGENE_ACC:6400,ENTREZGENE_ACC:7321,ENTREZGENE_ACC:3998,ENTREZGENE_ACC:54431,ENTREZGENE_ACC:56681,ENTREZGENE_ACC:3320,ENTREZGENE_ACC:55968,ENTREZGENE_ACC:23193,ENTREZGENE_ACC:51726,ENTREZGENE_ACC:3326,ENTR…
1	!	8.767	1.71e-09	117	909	43	0.047	0.368	KEGG:01200	keg	55	Carbon metabolism 1 ENTREZGENE_ACC:1431,ENTREZGENE_ACC:5214,ENTREZGENE_ACC:5315,ENTREZGENE_ACC:3421,ENTREZGENE_ACC:6389,ENTREZGENE_ACC:2023,ENTREZGENE_ACC:38,ENTREZGENE_ACC:3030,ENTREZGENE_ACC:2271,ENTREZGENE_ACC:26227,ENTREZGENE_ACC:50,ENTREZGENE_ACC:3420,ENTREZGENE_ACC:5634,ENTREZGENE_ACC:5230,ENTREZGENE_ACC:4967,ENTREZGENE_ACC:230,ENTREZGENE_ACC:2597,ENTREZGENE_ACC:2026,ENTREZGENE_ACC:34,ENTRE…
1	!	7.75449	1.76e-08	81	909	33	0.036	0.407	KEGG:03008	keg	504	Ribosome biogenesis in eukaryotes 1 ENTREZGENE_ACC:10885,ENTREZGENE_ACC:1459,ENTREZGENE_ACC:6949,ENTREZGENE_ACC:7514,ENTREZGENE_ACC:22803,ENTREZGENE_ACC:4809,ENTREZGENE_ACC:1457,ENTREZGENE_ACC:10528,ENTREZGENE_ACC:10940,ENTREZGENE_ACC:23560,ENTREZGENE_ACC:54433,ENTREZGENE_ACC:84128,ENTREZGENE_ACC:55127,ENTREZGENE_ACC:10199,ENTREZGENE_ACC:10436,ENTREZGENE_ACC:1736,ENTREZGENE_ACC:29889,ENTREZGENE_A…
1	!	7.74958	1.78e-08	197	909	58	0.064	0.294	KEGG:05169	keg	581	Epstein-Barr virus infection 1 ENTREZGENE_ACC:26993,ENTREZGENE_ACC:5704,ENTREZGENE_ACC:5431,ENTREZGENE_ACC:5601,ENTREZGENE_ACC:5610,ENTREZGENE_ACC:101060521,ENTREZGENE_ACC:1459,ENTREZGENE_ACC:5566,ENTREZGENE_ACC:2932,ENTREZGENE_ACC:7514,ENTREZGENE_ACC:5705,ENTREZGENE_ACC:5714,ENTREZGENE_ACC:5434,ENTREZGENE_ACC:2033,ENTREZGENE_ACC:5706,ENTREZGENE_ACC:22938,ENTREZGENE_ACC:5700,ENTREZGENE_ACC:1457,E…
1	!	7.5784	2.64e-08	44	909	23	0.025	0.523	KEGG:00970	keg	527	Aminoacyl-tRNA biosynthesis 1 ENTREZGENE_ACC:6301,ENTREZGENE_ACC:3735,ENTREZGENE_ACC:55699,ENTREZGENE_ACC:54938,ENTREZGENE_ACC:2617,ENTREZGENE_ACC:833,ENTREZGENE_ACC:6897,ENTREZGENE_ACC:1615,ENTREZGENE_ACC:10056,ENTREZGENE_ACC:55157,ENTREZGENE_ACC:57505,ENTREZGENE_ACC:51520,ENTREZGENE_ACC:4677,ENTREZGENE_ACC:8565,ENTREZGENE_ACC:79587,ENTREZGENE_ACC:51067,ENTREZGENE_ACC:57038,ENTREZGENE_ACC:4141,E…
1	!	6.92082	1.2e-07	136	909	44	0.048	0.324	KEGG:03010	keg	590	Ribosome 1 ENTREZGENE_ACC:6224,ENTREZGENE_ACC:6141,ENTREZGENE_ACC:29093,ENTREZGENE_ACC:6193,ENTREZGENE_ACC:10573,ENTREZGENE_ACC:6217,ENTREZGENE_ACC:6143,ENTREZGENE_ACC:6207,ENTREZGENE_ACC:6206,ENTREZGENE_ACC:6209,ENTREZGENE_ACC:9801,ENTREZGENE_ACC:6146,ENTREZGENE_ACC:51116,ENTREZGENE_ACC:6125,ENTREZGENE_ACC:6204,ENTREZGENE_ACC:25873,ENTREZGENE_ACC:6155,ENTREZGENE_ACC:6210,ENTREZGENE_ACC:11224,ENT…
1	!	6.83565	1.46e-07	91	909	34	0.037	0.374	KEGG:03015	keg	488	mRNA surveillance pathway 1 ENTREZGENE_ACC:5976,ENTREZGENE_ACC:26986,ENTREZGENE_ACC:26528,ENTREZGENE_ACC:29894,ENTREZGENE_ACC:10914,ENTREZGENE_ACC:8761,ENTREZGENE_ACC:22985,ENTREZGENE_ACC:8106,ENTREZGENE_ACC:5411,ENTREZGENE_ACC:2935,ENTREZGENE_ACC:5516,ENTREZGENE_ACC:11052,ENTREZGENE_ACC:10767,ENTREZGENE_ACC:5528,ENTREZGENE_ACC:22916,ENTREZGENE_ACC:51692,ENTREZGENE_ACC:2107,ENTREZGENE_ACC:8189,EN…
1	!	6.46597	3.42e-07	45	909	22	0.024	0.489	KEGG:03050	keg	159	Proteasome 1 ENTREZGENE_ACC:5704,ENTREZGENE_ACC:5705,ENTREZGENE_ACC:5714,ENTREZGENE_ACC:5706,ENTREZGENE_ACC:5700,ENTREZGENE_ACC:5713,ENTREZGENE_ACC:5709,ENTREZGENE_ACC:5717,ENTREZGENE_ACC:10213,ENTREZGENE_ACC:9491,ENTREZGENE_ACC:5682,ENTREZGENE_ACC:11047,ENTREZGENE_ACC:10197,ENTREZGENE_ACC:5686,ENTREZGENE_ACC:5710,ENTREZGENE_ACC:5701,ENTREZGENE_ACC:9861,ENTREZGENE_ACC:5702,ENTREZGENE_ACC:5707,ENT…
1	!	5.91009	1.23e-06	30	909	17	0.019	0.567	KEGG:00020	keg	174	Citrate cycle (TCA cycle) 1 ENTREZGENE_ACC:1431,ENTREZGENE_ACC:3421,ENTREZGENE_ACC:6389,ENTREZGENE_ACC:2271,ENTREZGENE_ACC:50,ENTREZGENE_ACC:3420,ENTREZGENE_ACC:4967,ENTREZGENE_ACC:47,ENTREZGENE_ACC:5160,ENTREZGENE_ACC:8803,ENTREZGENE_ACC:3417,ENTREZGENE_ACC:4191,ENTREZGENE_ACC:1737,ENTREZGENE_ACC:8802,ENTREZGENE_ACC:3419,ENTREZGENE_ACC:5162,ENTREZGENE_ACC:3418
1	!	4.60033	2.51e-05	76	909	27	0.030	0.355	KEGG:01230	keg	169	Biosynthesis of amino acids 1 ENTREZGENE_ACC:5832,ENTREZGENE_ACC:1431,ENTREZGENE_ACC:5214,ENTREZGENE_ACC:5315,ENTREZGENE_ACC:3421,ENTREZGENE_ACC:2023,ENTREZGENE_ACC:26227,ENTREZGENE_ACC:50,ENTREZGENE_ACC:3420,ENTREZGENE_ACC:5634,ENTREZGENE_ACC:5230,ENTREZGENE_ACC:230,ENTREZGENE_ACC:2597,ENTREZGENE_ACC:2026,ENTREZGENE_ACC:2752,ENTREZGENE_ACC:3417,ENTREZGENE_ACC:5211,ENTREZGENE_ACC:29920,ENTREZGENE…
1	!	3.88606	0.00013	59	909	22	0.024	0.373	KEGG:00310	keg	503	Lysine degradation 1 ENTREZGENE_ACC:10157,ENTREZGENE_ACC:38,ENTREZGENE_ACC:5351,ENTREZGENE_ACC:3030,ENTREZGENE_ACC:84444,ENTREZGENE_ACC:4967,ENTREZGENE_ACC:8985,ENTREZGENE_ACC:7468,ENTREZGENE_ACC:217,ENTREZGENE_ACC:7799,ENTREZGENE_ACC:4297,ENTREZGENE_ACC:1892,ENTREZGENE_ACC:79709,ENTREZGENE_ACC:219,ENTREZGENE_ACC:3033,ENTREZGENE_ACC:223,ENTREZGENE_ACC:501,ENTREZGENE_ACC:64324,ENTREZGENE_ACC:8085,…
1	!	3.73283	0.000185	69	909	24	0.026	0.348	KEGG:00010	keg	711	Glycolysis / Gluconeogenesis 1 ENTREZGENE_ACC:5214,ENTREZGENE_ACC:5315,ENTREZGENE_ACC:2023,ENTREZGENE_ACC:5236,ENTREZGENE_ACC:5230,ENTREZGENE_ACC:230,ENTREZGENE_ACC:217,ENTREZGENE_ACC:2597,ENTREZGENE_ACC:2026,ENTREZGENE_ACC:10327,ENTREZGENE_ACC:5160,ENTREZGENE_ACC:3939,ENTREZGENE_ACC:219,ENTREZGENE_ACC:5211,ENTREZGENE_ACC:223,ENTREZGENE_ACC:226,ENTREZGENE_ACC:1737,ENTREZGENE_ACC:5213,ENTREZGENE_A…
1	!	3.58838	0.000258	36	909	16	0.018	0.444	KEGG:03030	keg	575	DNA replication 1 ENTREZGENE_ACC:5982,ENTREZGENE_ACC:4171,ENTREZGENE_ACC:4175,ENTREZGENE_ACC:4174,ENTREZGENE_ACC:5422,ENTREZGENE_ACC:4173,ENTREZGENE_ACC:3978,ENTREZGENE_ACC:5985,ENTREZGENE_ACC:4172,ENTREZGENE_ACC:6118,ENTREZGENE_ACC:5111,ENTREZGENE_ACC:5983,ENTREZGENE_ACC:79621,ENTREZGENE_ACC:4176,ENTREZGENE_ACC:2237,ENTREZGENE_ACC:5557
1	!	3.37263	0.000424	101	909	30	0.033	0.297	KEGG:04066	keg	418	HIF-1 signaling pathway 1 ENTREZGENE_ACC:7037,ENTREZGENE_ACC:2023,ENTREZGENE_ACC:5594,ENTREZGENE_ACC:9978,ENTREZGENE_ACC:2033,ENTREZGENE_ACC:5230,ENTREZGENE_ACC:5595,ENTREZGENE_ACC:6923,ENTREZGENE_ACC:8453,ENTREZGENE_ACC:1027,ENTREZGENE_ACC:2597,ENTREZGENE_ACC:2026,ENTREZGENE_ACC:6513,ENTREZGENE_ACC:5335,ENTREZGENE_ACC:5605,ENTREZGENE_ACC:5160,ENTREZGENE_ACC:3939,ENTREZGENE_ACC:54583,ENTREZGENE_A…
1	!	2.40561	0.00393	66	909	21	0.023	0.318	KEGG:05230	keg	117	Central carbon metabolism in cancer 1 ENTREZGENE_ACC:5214,ENTREZGENE_ACC:5315,ENTREZGENE_ACC:5594,ENTREZGENE_ACC:5595,ENTREZGENE_ACC:6510,ENTREZGENE_ACC:5159,ENTREZGENE_ACC:2744,ENTREZGENE_ACC:6513,ENTREZGENE_ACC:5605,ENTREZGENE_ACC:5160,ENTREZGENE_ACC:3939,ENTREZGENE_ACC:3417,ENTREZGENE_ACC:5211,ENTREZGENE_ACC:5213,ENTREZGENE_ACC:3098,ENTREZGENE_ACC:3099,ENTREZGENE_ACC:2539,ENTREZGENE_ACC:5162,E…
1	!	2.2993	0.00502	31	909	13	0.014	0.419	KEGG:00030	keg	258	Pentose phosphate pathway 1 ENTREZGENE_ACC:5214,ENTREZGENE_ACC:5236,ENTREZGENE_ACC:5634,ENTREZGENE_ACC:230,ENTREZGENE_ACC:5211,ENTREZGENE_ACC:5226,ENTREZGENE_ACC:5631,ENTREZGENE_ACC:226,ENTREZGENE_ACC:5213,ENTREZGENE_ACC:2539,ENTREZGENE_ACC:7086,ENTREZGENE_ACC:55276,ENTREZGENE_ACC:6888
1	!	2.08884	0.00815	79	909	23	0.025	0.291	KEGG:03018	keg	380	RNA degradation 1 ENTREZGENE_ACC:23644,ENTREZGENE_ACC:23517,ENTREZGENE_ACC:5214,ENTREZGENE_ACC:26986,ENTREZGENE_ACC:2023,ENTREZGENE_ACC:22894,ENTREZGENE_ACC:4849,ENTREZGENE_ACC:22803,ENTREZGENE_ACC:8761,ENTREZGENE_ACC:51010,ENTREZGENE_ACC:1656,ENTREZGENE_ACC:2026,ENTREZGENE_ACC:3313,ENTREZGENE_ACC:11340,ENTREZGENE_ACC:23019,ENTREZGENE_ACC:87178,ENTREZGENE_ACC:5073,ENTREZGENE_ACC:5211,ENTREZGENE_A…
1	!	1.51428	0.0306	1297	909	202	0.222	0.156	KEGG:01100	keg	250	Metabolic pathways 1 ENTREZGENE_ACC:8813,ENTREZGENE_ACC:1595,ENTREZGENE_ACC:51056,ENTREZGENE_ACC:204,ENTREZGENE_ACC:55750,ENTREZGENE_ACC:79017,ENTREZGENE_ACC:10157,ENTREZGENE_ACC:7384,ENTREZGENE_ACC:5238,ENTREZGENE_ACC:1355,ENTREZGENE_ACC:8540,ENTREZGENE_ACC:4719,ENTREZGENE_ACC:535,ENTREZGENE_ACC:84245,ENTREZGENE_ACC:5431,ENTREZGENE_ACC:5832,ENTREZGENE_ACC:1431,ENTREZGENE_ACC:4942,ENTREZGENE_ACC:…

## Sheet: Reactome signaling pathways
#	signf	minus log corr p value	corr, p-value	T	Q	Q&T	Q&T/Q	Q&T/T	term ID	t type	t group	t name and depth in group Q&T list
1	!	100.836	1.46e-101	666	1216	287	0.236	0.431	REAC:R-HSA-89538	54	rea	99 Metabolism of RNA 1 ENTREZGENE_ACC:81887,ENTREZGENE_ACC:5976,ENTREZGENE_ACC:60528,ENTREZGENE_ACC:6224,ENTREZGENE_ACC:5725,ENTREZGENE_ACC:5704,ENTREZGENE_ACC:9716,ENTREZGENE_ACC:23279,ENTREZGENE_ACC:23644,ENTREZGENE_ACC:23517,ENTREZGENE_ACC:5431,ENTREZGENE_ACC:7175,ENTREZGENE_ACC:84321,ENTREZGENE_ACC:9877,ENTREZGENE_ACC:55749,ENTREZGENE_ACC:9410,ENTREZGENE_ACC:6141,ENTREZGENE_ACC:11218,ENTREZGE…
1	!	39.8539	1.4e-40	293	1216	125	0.103	0.427	REAC:R-HSA-72766		rea	647 Translation 1 ENTREZGENE_ACC:6224,ENTREZGENE_ACC:6301,ENTREZGENE_ACC:29927,ENTREZGENE_ACC:60488,ENTREZGENE_ACC:6141,ENTREZGENE_ACC:3735,ENTREZGENE_ACC:55176,ENTREZGENE_ACC:55699,ENTREZGENE_ACC:26986,ENTREZGENE_ACC:8891,ENTREZGENE_ACC:65993,ENTREZGENE_ACC:29093,ENTREZGENE_ACC:6193,ENTREZGENE_ACC:10573,ENTREZGENE_ACC:51386,ENTREZGENE_ACC:8664,ENTREZGENE_ACC:6729,ENTREZGENE_ACC:1917,ENTREZGENE_A…
1	!	34.8386	1.45e-35	380	1216	138	0.113	0.363	REAC:R-HSA-56632	5	rea	243 Infectious disease 1 ENTREZGENE_ACC:163,ENTREZGENE_ACC:6224,ENTREZGENE_ACC:6924,ENTREZGENE_ACC:5704,ENTREZGENE_ACC:23279,ENTREZGENE_ACC:5431,ENTREZGENE_ACC:7175,ENTREZGENE_ACC:5610,ENTREZGENE_ACC:6141,ENTREZGENE_ACC:3843,ENTREZGENE_ACC:55746,ENTREZGENE_ACC:7520,ENTREZGENE_ACC:3320,ENTREZGENE_ACC:7514,ENTREZGENE_ACC:6193,ENTREZGENE_ACC:81929,ENTREZGENE_ACC:5705,ENTREZGENE_ACC:8812,ENTREZGENE_A…
1	!	20.3893	4.08e-21	522	1216	141	0.116	0.270	REAC:R-HSA-69278		rea	87 Cell Cycle, Mitotic 1 ENTREZGENE_ACC:996,ENTREZGENE_ACC:5577,ENTREZGENE_ACC:9918,ENTREZGENE_ACC:5704,ENTREZGENE_ACC:23279,ENTREZGENE_ACC:7175,ENTREZGENE_ACC:5982,ENTREZGENE_ACC:23063,ENTREZGENE_ACC:3796,ENTREZGENE_ACC:55746,ENTREZGENE_ACC:1459,ENTREZGENE_ACC:5566,ENTREZGENE_ACC:7321,ENTREZGENE_ACC:8243,ENTREZGENE_ACC:4171,ENTREZGENE_ACC:4175,ENTREZGENE_ACC:3320,ENTREZGENE_ACC:2932,ENTREZGENE_A…
1	!	19.6676	2.15e-20	172	1216	70	0.058	0.407	REAC:R-HSA-90105	53	rea	126 Regulation of expression of SLITs and ROBOs 1 ENTREZGENE_ACC:6224,ENTREZGENE_ACC:5704,ENTREZGENE_ACC:6141,ENTREZGENE_ACC:26986,ENTREZGENE_ACC:6193,ENTREZGENE_ACC:5705,ENTREZGENE_ACC:5714,ENTREZGENE_ACC:9978,ENTREZGENE_ACC:5706,ENTREZGENE_ACC:5700,ENTREZGENE_ACC:5716,ENTREZGENE_ACC:5713,ENTREZGENE_ACC:2935,ENTREZGENE_ACC:6923,ENTREZGENE_ACC:6217,ENTREZGENE_ACC:8453,ENTREZGENE_ACC:6143,ENTREZGE…
1	!	14.3072	4.93e-15	118	1216	50	0.041	0.424	REAC:R-HSA-24085	22	rea	50 Selenoamino acid metabolism 1 ENTREZGENE_ACC:6224,ENTREZGENE_ACC:6301,ENTREZGENE_ACC:6141,ENTREZGENE_ACC:3735,ENTREZGENE_ACC:6193,ENTREZGENE_ACC:191,ENTREZGENE_ACC:6217,ENTREZGENE_ACC:7965,ENTREZGENE_ACC:6143,ENTREZGENE_ACC:6207,ENTREZGENE_ACC:6206,ENTREZGENE_ACC:6209,ENTREZGENE_ACC:1615,ENTREZGENE_ACC:6146,ENTREZGENE_ACC:6125,ENTREZGENE_ACC:6204,ENTREZGENE_ACC:9521,ENTREZGENE_ACC:25873,ENTREZ…
1	!	12.9208	1.2e-13	89	1216	41	0.034	0.461	REAC:R-HSA-33715	56	rea	341 Cellular response to heat stress 1 ENTREZGENE_ACC:2288,ENTREZGENE_ACC:23279,ENTREZGENE_ACC:3309,ENTREZGENE_ACC:7175,ENTREZGENE_ACC:55746,ENTREZGENE_ACC:3320,ENTREZGENE_ACC:2932,ENTREZGENE_ACC:81929,ENTREZGENE_ACC:10762,ENTREZGENE_ACC:8086,ENTREZGENE_ACC:3326,ENTREZGENE_ACC:23411,ENTREZGENE_ACC:5594,ENTREZGENE_ACC:2033,ENTREZGENE_ACC:8480,ENTREZGENE_ACC:5595,ENTREZGENE_ACC:9688,ENTREZGENE_ACC:…
1	!	12.2684	5.39e-13	73	1216	36	0.030	0.493	REAC:R-HSA-11694	10	rea	512 Antiviral mechanism by IFN-stimulated genes 1 ENTREZGENE_ACC:23279,ENTREZGENE_ACC:7175,ENTREZGENE_ACC:5610,ENTREZGENE_ACC:55746,ENTREZGENE_ACC:81929,ENTREZGENE_ACC:10762,ENTREZGENE_ACC:8086,ENTREZGENE_ACC:8480,ENTREZGENE_ACC:3839,ENTREZGENE_ACC:5595,ENTREZGENE_ACC:9688,ENTREZGENE_ACC:3837,ENTREZGENE_ACC:4927,ENTREZGENE_ACC:4928,ENTREZGENE_ACC:57122,ENTREZGENE_ACC:9631,ENTREZGENE_ACC:3836,ENTR…
1	!	10.4828	3.29e-11	119	1216	45	0.037	0.378	REAC:R-HSA-69239		rea	572 Synthesis of DNA 1 ENTREZGENE_ACC:996,ENTREZGENE_ACC:5704,ENTREZGENE_ACC:5982,ENTREZGENE_ACC:7321,ENTREZGENE_ACC:4171,ENTREZGENE_ACC:4175,ENTREZGENE_ACC:5705,ENTREZGENE_ACC:5714,ENTREZGENE_ACC:4174,ENTREZGENE_ACC:9978,ENTREZGENE_ACC:5706,ENTREZGENE_ACC:5700,ENTREZGENE_ACC:5716,ENTREZGENE_ACC:5422,ENTREZGENE_ACC:5713,ENTREZGENE_ACC:4173,ENTREZGENE_ACC:3978,ENTREZGENE_ACC:5709,ENTREZGENE_ACC:57…
1	!	10.0878	8.17e-11	1395	1216	246	0.202	0.176	REAC:R-HSA-74160		rea	123 Gene expression (Transcription) 1 ENTREZGENE_ACC:54623,ENTREZGENE_ACC:9031,ENTREZGENE_ACC:6924,ENTREZGENE_ACC:5704,ENTREZGENE_ACC:58528,ENTREZGENE_ACC:23279,ENTREZGENE_ACC:5431,ENTREZGENE_ACC:7175,ENTREZGENE_ACC:5982,ENTREZGENE_ACC:84321,ENTREZGENE_ACC:101060521,ENTREZGENE_ACC:9877,ENTREZGENE_ACC:8621,ENTREZGENE_ACC:25885,ENTREZGENE_ACC:55746,ENTREZGENE_ACC:1459,ENTREZGENE_ACC:53615,ENTREZGEN…
1	!	9.5867	2.59e-10	139	1216	48	0.039	0.345	REAC:R-HSA-68070	70	rea	265 PTEN Regulation 1 ENTREZGENE_ACC:23028,ENTREZGENE_ACC:5704,ENTREZGENE_ACC:58528,ENTREZGENE_ACC:1459,ENTREZGENE_ACC:53615,ENTREZGENE_ACC:2122,ENTREZGENE_ACC:5705,ENTREZGENE_ACC:23186,ENTREZGENE_ACC:5714,ENTREZGENE_ACC:5594,ENTREZGENE_ACC:5706,ENTREZGENE_ACC:5700,ENTREZGENE_ACC:1457,ENTREZGENE_ACC:5716,ENTREZGENE_ACC:5931,ENTREZGENE_ACC:5595,ENTREZGENE_ACC:5713,ENTREZGENE_ACC:10273,ENTREZGENE_A…
1	!	7.28233	5.22e-08	82	1216	32	0.026	0.390	REAC:R-HSA-19525	3	rea	603 Degradation of beta-catenin by the destruction complex 1 ENTREZGENE_ACC:5704,ENTREZGENE_ACC:6932,ENTREZGENE_ACC:2932,ENTREZGENE_ACC:5705,ENTREZGENE_ACC:5714,ENTREZGENE_ACC:9978,ENTREZGENE_ACC:5706,ENTREZGENE_ACC:5700,ENTREZGENE_ACC:5716,ENTREZGENE_ACC:5713,ENTREZGENE_ACC:5516,ENTREZGENE_ACC:5709,ENTREZGENE_ACC:5717,ENTREZGENE_ACC:5528,ENTREZGENE_ACC:10213,ENTREZGENE_ACC:3065,ENTREZGENE_ACC:94…
1	!	6.52143	3.01e-07	53	1216	24	0.020	0.453	REAC:R-HSA-16991	1	rea	219 Regulation of Apoptosis 1 ENTREZGENE_ACC:5704,ENTREZGENE_ACC:5705,ENTREZGENE_ACC:5714,ENTREZGENE_ACC:5706,ENTREZGENE_ACC:5700,ENTREZGENE_ACC:5716,ENTREZGENE_ACC:5713,ENTREZGENE_ACC:5709,ENTREZGENE_ACC:5717,ENTREZGENE_ACC:10213,ENTREZGENE_ACC:9491,ENTREZGENE_ACC:5682,ENTREZGENE_ACC:10197,ENTREZGENE_ACC:5686,ENTREZGENE_ACC:5710,ENTREZGENE_ACC:5701,ENTREZGENE_ACC:9861,ENTREZGENE_ACC:5702,ENTREZG…
1	!	6.2161	6.08e-07	89	1216	32	0.026	0.360	REAC:R-HSA-56871	28	rea	181 MAPK6/MAPK4 signaling 1 ENTREZGENE_ACC:5704,ENTREZGENE_ACC:998,ENTREZGENE_ACC:5566,ENTREZGENE_ACC:7514,ENTREZGENE_ACC:5705,ENTREZGENE_ACC:5714,ENTREZGENE_ACC:5706,ENTREZGENE_ACC:5700,ENTREZGENE_ACC:5716,ENTREZGENE_ACC:5713,ENTREZGENE_ACC:3315,ENTREZGENE_ACC:5709,ENTREZGENE_ACC:5717,ENTREZGENE_ACC:10213,ENTREZGENE_ACC:989,ENTREZGENE_ACC:9491,ENTREZGENE_ACC:5682,ENTREZGENE_ACC:10197,ENTREZGENE_…
1	!	5.9431	1.14e-06	60	1216	25	0.021	0.417	REAC:R-HSA-56107	83	rea	35 Degradation of GLI2 by the proteasome 1 ENTREZGENE_ACC:5704,ENTREZGENE_ACC:5566,ENTREZGENE_ACC:2932,ENTREZGENE_ACC:5705,ENTREZGENE_ACC:5714,ENTREZGENE_ACC:9978,ENTREZGENE_ACC:5706,ENTREZGENE_ACC:5700,ENTREZGENE_ACC:5716,ENTREZGENE_ACC:5713,ENTREZGENE_ACC:5709,ENTREZGENE_ACC:5717,ENTREZGENE_ACC:10213,ENTREZGENE_ACC:9491,ENTREZGENE_ACC:5682,ENTREZGENE_ACC:10197,ENTREZGENE_ACC:5686,ENTREZGENE_ACC…
1	!	5.73993	1.82e-06	102	1216	34	0.028	0.333	REAC:R-HSA-56896	3	rea	266 UCH proteinases 1 ENTREZGENE_ACC:5704,ENTREZGENE_ACC:5705,ENTREZGENE_ACC:5714,ENTREZGENE_ACC:5706,ENTREZGENE_ACC:5700,ENTREZGENE_ACC:7528,ENTREZGENE_ACC:5716,ENTREZGENE_ACC:5713,ENTREZGENE_ACC:5709,ENTREZGENE_ACC:5717,ENTREZGENE_ACC:10213,ENTREZGENE_ACC:51377,ENTREZGENE_ACC:9491,ENTREZGENE_ACC:5682,ENTREZGENE_ACC:4738,ENTREZGENE_ACC:11047,ENTREZGENE_ACC:10197,ENTREZGENE_ACC:86,ENTREZGENE_ACC:…
1	!	5.73518	1.84e-06	57	1216	24	0.020	0.421	REAC:R-HSA-46412	58	rea	260 Degradation of DVL 1 ENTREZGENE_ACC:5704,ENTREZGENE_ACC:8452,ENTREZGENE_ACC:5705,ENTREZGENE_ACC:5714,ENTREZGENE_ACC:9978,ENTREZGENE_ACC:5706,ENTREZGENE_ACC:5700,ENTREZGENE_ACC:5716,ENTREZGENE_ACC:5713,ENTREZGENE_ACC:5709,ENTREZGENE_ACC:5717,ENTREZGENE_ACC:10213,ENTREZGENE_ACC:9491,ENTREZGENE_ACC:5682,ENTREZGENE_ACC:10197,ENTREZGENE_ACC:5686,ENTREZGENE_ACC:5710,ENTREZGENE_ACC:5701,ENTREZGENE_A…
1	!	5.51713	3.04e-06	50	1216	22	0.018	0.440	REAC:R-HSA-12369	78	rea	692 Cross-presentation of soluble exogenous antigens (endosomes) 1 ENTREZGENE_ACC:5704,ENTREZGENE_ACC:5705,ENTREZGENE_ACC:5714,ENTREZGENE_ACC:5706,ENTREZGENE_ACC:5700,ENTREZGENE_ACC:5716,ENTREZGENE_ACC:5713,ENTREZGENE_ACC:5709,ENTREZGENE_ACC:5717,ENTREZGENE_ACC:10213,ENTREZGENE_ACC:9491,ENTREZGENE_ACC:5682,ENTREZGENE_ACC:10197,ENTREZGENE_ACC:5686,ENTREZGENE_ACC:5710,ENTREZGENE_ACC:5701,ENTREZGENE…
1	!	5.37469	4.22e-06	59	1216	24	0.020	0.407	REAC:R-HSA-56765	90	rea	485 NIK-->noncanonical NF-kB signaling 1 ENTREZGENE_ACC:5704,ENTREZGENE_ACC:5705,ENTREZGENE_ACC:5714,ENTREZGENE_ACC:5706,ENTREZGENE_ACC:5700,ENTREZGENE_ACC:5716,ENTREZGENE_ACC:5713,ENTREZGENE_ACC:5709,ENTREZGENE_ACC:5717,ENTREZGENE_ACC:10213,ENTREZGENE_ACC:9491,ENTREZGENE_ACC:5682,ENTREZGENE_ACC:9040,ENTREZGENE_ACC:10197,ENTREZGENE_ACC:5686,ENTREZGENE_ACC:9039,ENTREZGENE_ACC:5710,ENTREZGENE_ACC:5…
1	!	5.34104	4.56e-06	55	1216	23	0.019	0.418	REAC:R-HSA-89418	58	rea	433 Regulation of RUNX3 expression and activity 1 ENTREZGENE_ACC:5704,ENTREZGENE_ACC:5705,ENTREZGENE_ACC:5714,ENTREZGENE_ACC:2033,ENTREZGENE_ACC:5706,ENTREZGENE_ACC:5700,ENTREZGENE_ACC:5716,ENTREZGENE_ACC:5713,ENTREZGENE_ACC:5709,ENTREZGENE_ACC:5717,ENTREZGENE_ACC:10213,ENTREZGENE_ACC:9491,ENTREZGENE_ACC:5682,ENTREZGENE_ACC:10197,ENTREZGENE_ACC:5686,ENTREZGENE_ACC:5710,ENTREZGENE_ACC:5701,ENTREZG…
1	!	5.20273	6.27e-06	60	1216	24	0.020	0.400	REAC:R-HSA-56077	61	rea	420 Dectin-1 mediated noncanonical NF-kB signaling 1 ENTREZGENE_ACC:5704,ENTREZGENE_ACC:5705,ENTREZGENE_ACC:5714,ENTREZGENE_ACC:5706,ENTREZGENE_ACC:5700,ENTREZGENE_ACC:5716,ENTREZGENE_ACC:5713,ENTREZGENE_ACC:5709,ENTREZGENE_ACC:5717,ENTREZGENE_ACC:10213,ENTREZGENE_ACC:9491,ENTREZGENE_ACC:5682,ENTREZGENE_ACC:9040,ENTREZGENE_ACC:10197,ENTREZGENE_ACC:5686,ENTREZGENE_ACC:9039,ENTREZGENE_ACC:5710,ENTR…
1	!	5.10902	7.78e-06	26	1216	15	0.012	0.577	REAC:R-HSA-68035	29	rea	208 FGFR2 alternative splicing 1 ENTREZGENE_ACC:5725,ENTREZGENE_ACC:5431,ENTREZGENE_ACC:4670,ENTREZGENE_ACC:5434,ENTREZGENE_ACC:5432,ENTREZGENE_ACC:22916,ENTREZGENE_ACC:2962,ENTREZGENE_ACC:3178,ENTREZGENE_ACC:4686,ENTREZGENE_ACC:7073,ENTREZGENE_ACC:5437,ENTREZGENE_ACC:3187,ENTREZGENE_ACC:3185,ENTREZGENE_ACC:5430,ENTREZGENE_ACC:2963
1	!	4.88606	1.3e-05	365	1216	78	0.064	0.214	REAC:R-HSA-37009	89	rea	482 Transcriptional Regulation by TP53 1 ENTREZGENE_ACC:6924,ENTREZGENE_ACC:58528,ENTREZGENE_ACC:5431,ENTREZGENE_ACC:5982,ENTREZGENE_ACC:8621,ENTREZGENE_ACC:1459,ENTREZGENE_ACC:53615,ENTREZGENE_ACC:4849,ENTREZGENE_ACC:22974,ENTREZGENE_ACC:8812,ENTREZGENE_ACC:4436,ENTREZGENE_ACC:5434,ENTREZGENE_ACC:2033,ENTREZGENE_ACC:10419,ENTREZGENE_ACC:1457,ENTREZGENE_ACC:5931,ENTREZGENE_ACC:5432,ENTREZGENE_ACC…
1	!	4.5986	2.52e-05	55	1216	22	0.018	0.400	REAC:R-HSA-46412	57	rea	551 Degradation of AXIN 1 ENTREZGENE_ACC:5704,ENTREZGENE_ACC:5705,ENTREZGENE_ACC:5714,ENTREZGENE_ACC:5706,ENTREZGENE_ACC:5700,ENTREZGENE_ACC:5716,ENTREZGENE_ACC:5713,ENTREZGENE_ACC:5709,ENTREZGENE_ACC:5717,ENTREZGENE_ACC:10213,ENTREZGENE_ACC:9491,ENTREZGENE_ACC:5682,ENTREZGENE_ACC:10197,ENTREZGENE_ACC:5686,ENTREZGENE_ACC:5710,ENTREZGENE_ACC:5701,ENTREZGENE_ACC:9861,ENTREZGENE_ACC:5702,ENTREZGENE_…
1	!	4.57349	2.67e-05	73	1216	26	0.021	0.356	REAC:R-HSA-89399	2	rea	714 Regulation of RUNX2 expression and activity 1 ENTREZGENE_ACC:5704,ENTREZGENE_ACC:2932,ENTREZGENE_ACC:5705,ENTREZGENE_ACC:5714,ENTREZGENE_ACC:9978,ENTREZGENE_ACC:5706,ENTREZGENE_ACC:5700,ENTREZGENE_ACC:5716,ENTREZGENE_ACC:5713,ENTREZGENE_ACC:10273,ENTREZGENE_ACC:5709,ENTREZGENE_ACC:5717,ENTREZGENE_ACC:10213,ENTREZGENE_ACC:6772,ENTREZGENE_ACC:9491,ENTREZGENE_ACC:5682,ENTREZGENE_ACC:10197,ENTREZ…
1	!	4.32239	4.76e-05	40	1216	18	0.015	0.450	REAC:R-HSA-89505	5	rea	328 Gene and protein expression by JAK-STAT signaling after Interleukin-12 stimulation 1 ENTREZGENE_ACC:998,ENTREZGENE_ACC:3313,ENTREZGENE_ACC:4001,ENTREZGENE_ACC:6950,ENTREZGENE_ACC:3181,ENTREZGENE_ACC:6627,ENTREZGENE_ACC:375,ENTREZGENE_ACC:4478,ENTREZGENE_ACC:27250,ENTREZGENE_ACC:9987,ENTREZGENE_ACC:3185,ENTREZGENE_ACC:5306,ENTREZGENE_ACC:6888,ENTREZGENE_ACC:5062,ENTREZGENE_ACC:302,ENTREZGENE_A…
1	!	4.00087	9.98e-05	92	1216	29	0.024	0.315	REAC:R-HSA-40864	0	rea	38 PCP/CE pathway 1 ENTREZGENE_ACC:163,ENTREZGENE_ACC:5704,ENTREZGENE_ACC:5705,ENTREZGENE_ACC:5714,ENTREZGENE_ACC:5706,ENTREZGENE_ACC:5700,ENTREZGENE_ACC:5716,ENTREZGENE_ACC:5713,ENTREZGENE_ACC:5709,ENTREZGENE_ACC:5216,ENTREZGENE_ACC:5717,ENTREZGENE_ACC:10213,ENTREZGENE_ACC:9491,ENTREZGENE_ACC:5682,ENTREZGENE_ACC:10197,ENTREZGENE_ACC:5879,ENTREZGENE_ACC:1213,ENTREZGENE_ACC:5686,ENTREZGENE_ACC:557…
1	!	3.97881	0.000105	68	1216	24	0.020	0.353	REAC:R-HSA-56584	42	rea	184 Regulation of RAS by GAPs 1 ENTREZGENE_ACC:5704,ENTREZGENE_ACC:8452,ENTREZGENE_ACC:5705,ENTREZGENE_ACC:5714,ENTREZGENE_ACC:9978,ENTREZGENE_ACC:5706,ENTREZGENE_ACC:5700,ENTREZGENE_ACC:5716,ENTREZGENE_ACC:5713,ENTREZGENE_ACC:5709,ENTREZGENE_ACC:5717,ENTREZGENE_ACC:10213,ENTREZGENE_ACC:9491,ENTREZGENE_ACC:5682,ENTREZGENE_ACC:10197,ENTREZGENE_ACC:5686,ENTREZGENE_ACC:5710,ENTREZGENE_ACC:5701,ENTRE…
1	!	3.91009	0.000123	103	1216	31	0.025	0.301	REAC:R-HSA-38255	6	rea	554 ABC-family proteins mediated transport 1 ENTREZGENE_ACC:5704,ENTREZGENE_ACC:6400,ENTREZGENE_ACC:5705,ENTREZGENE_ACC:5714,ENTREZGENE_ACC:5706,ENTREZGENE_ACC:5700,ENTREZGENE_ACC:5716,ENTREZGENE_ACC:5713,ENTREZGENE_ACC:10613,ENTREZGENE_ACC:5709,ENTREZGENE_ACC:5717,ENTREZGENE_ACC:10213,ENTREZGENE_ACC:10257,ENTREZGENE_ACC:9491,ENTREZGENE_ACC:8894,ENTREZGENE_ACC:5682,ENTREZGENE_ACC:1968,ENTREZGENE_…
1	!	3.75203	0.000177	65	1216	23	0.019	0.354	REAC:R-HSA-53583	46	rea	192 Hedgehog ligand biogenesis 1 ENTREZGENE_ACC:5704,ENTREZGENE_ACC:6400,ENTREZGENE_ACC:5705,ENTREZGENE_ACC:5714,ENTREZGENE_ACC:5706,ENTREZGENE_ACC:5700,ENTREZGENE_ACC:5716,ENTREZGENE_ACC:5713,ENTREZGENE_ACC:5709,ENTREZGENE_ACC:5717,ENTREZGENE_ACC:10213,ENTREZGENE_ACC:9491,ENTREZGENE_ACC:5682,ENTREZGENE_ACC:10197,ENTREZGENE_ACC:5686,ENTREZGENE_ACC:5710,ENTREZGENE_ACC:5701,ENTREZGENE_ACC:9861,ENTR…
1	!	3.72584	0.000188	35	1216	16	0.013	0.457	REAC:R-HSA-16729	0	rea	653 Pausing and recovery of HIV elongation 1 ENTREZGENE_ACC:6924,ENTREZGENE_ACC:5431,ENTREZGENE_ACC:8812,ENTREZGENE_ACC:5434,ENTREZGENE_ACC:5432,ENTREZGENE_ACC:6923,ENTREZGENE_ACC:2962,ENTREZGENE_ACC:904,ENTREZGENE_ACC:1025,ENTREZGENE_ACC:6921,ENTREZGENE_ACC:5437,ENTREZGENE_ACC:5430,ENTREZGENE_ACC:2963,ENTREZGENE_ACC:25920,ENTREZGENE_ACC:6829,ENTREZGENE_ACC:7936
1	!	3.72584	0.000188	35	1216	16	0.013	0.457	REAC:R-HSA-16728	7	rea	6 HIV elongation arrest and recovery 1 ENTREZGENE_ACC:6924,ENTREZGENE_ACC:5431,ENTREZGENE_ACC:8812,ENTREZGENE_ACC:5434,ENTREZGENE_ACC:5432,ENTREZGENE_ACC:6923,ENTREZGENE_ACC:2962,ENTREZGENE_ACC:904,ENTREZGENE_ACC:1025,ENTREZGENE_ACC:6921,ENTREZGENE_ACC:5437,ENTREZGENE_ACC:5430,ENTREZGENE_ACC:2963,ENTREZGENE_ACC:25920,ENTREZGENE_ACC:6829,ENTREZGENE_ACC:7936
1	!	3.66154	0.000218	476	1216	91	0.075	0.191	REAC:R-HSA-67986	95	rea	152 Neutrophil degranulation 1 ENTREZGENE_ACC:23071,ENTREZGENE_ACC:535,ENTREZGENE_ACC:2665,ENTREZGENE_ACC:5476,ENTREZGENE_ACC:8621,ENTREZGENE_ACC:5315,ENTREZGENE_ACC:7879,ENTREZGENE_ACC:7520,ENTREZGENE_ACC:5236,ENTREZGENE_ACC:3320,ENTREZGENE_ACC:2950,ENTREZGENE_ACC:8895,ENTREZGENE_ACC:10075,ENTREZGENE_ACC:3326,ENTREZGENE_ACC:22931,ENTREZGENE_ACC:5594,ENTREZGENE_ACC:1727,ENTREZGENE_ACC:5834,ENTREZ…
1	!	3.32148	0.000477	37	1216	16	0.013	0.432	REAC:R-HSA-89392	43	rea	318 RUNX1 interacts with co-factors whose precise effect on RUNX1 targets is not known 1 ENTREZGENE_ACC:1459,ENTREZGENE_ACC:6605,ENTREZGENE_ACC:6595,ENTREZGENE_ACC:6598,ENTREZGENE_ACC:2033,ENTREZGENE_ACC:1457,ENTREZGENE_ACC:8289,ENTREZGENE_ACC:6045,ENTREZGENE_ACC:6597,ENTREZGENE_ACC:86,ENTREZGENE_ACC:6601,ENTREZGENE_ACC:57332,ENTREZGENE_ACC:6599,ENTREZGENE_ACC:196528,ENTREZGENE_ACC:6015,ENTREZGEN…
1	!	3.32148	0.000477	33	1216	15	0.012	0.455	REAC:R-HSA-16724	3	rea	7 Tat-mediated HIV elongation arrest and recovery 1 ENTREZGENE_ACC:6924,ENTREZGENE_ACC:5431,ENTREZGENE_ACC:5434,ENTREZGENE_ACC:5432,ENTREZGENE_ACC:6923,ENTREZGENE_ACC:2962,ENTREZGENE_ACC:904,ENTREZGENE_ACC:1025,ENTREZGENE_ACC:6921,ENTREZGENE_ACC:5437,ENTREZGENE_ACC:5430,ENTREZGENE_ACC:2963,ENTREZGENE_ACC:25920,ENTREZGENE_ACC:6829,ENTREZGENE_ACC:7936
1	!	3.32148	0.000477	33	1216	15	0.012	0.455	REAC:R-HSA-16723	8	rea	621 Pausing and recovery of Tat-mediated HIV elongation 1 ENTREZGENE_ACC:6924,ENTREZGENE_ACC:5431,ENTREZGENE_ACC:5434,ENTREZGENE_ACC:5432,ENTREZGENE_ACC:6923,ENTREZGENE_ACC:2962,ENTREZGENE_ACC:904,ENTREZGENE_ACC:1025,ENTREZGENE_ACC:6921,ENTREZGENE_ACC:5437,ENTREZGENE_ACC:5430,ENTREZGENE_ACC:2963,ENTREZGENE_ACC:25920,ENTREZGENE_ACC:6829,ENTREZGENE_ACC:7936
1	!	3.2993	0.000502	22	1216	12	0.010	0.545	REAC:R-HSA-16724	2	rea	702 Abortive elongation of HIV-1 transcript in the absence of Tat 1 ENTREZGENE_ACC:5431,ENTREZGENE_ACC:5434,ENTREZGENE_ACC:5432,ENTREZGENE_ACC:22916,ENTREZGENE_ACC:2962,ENTREZGENE_ACC:4686,ENTREZGENE_ACC:5437,ENTREZGENE_ACC:5430,ENTREZGENE_ACC:2963,ENTREZGENE_ACC:25920,ENTREZGENE_ACC:6829,ENTREZGENE_ACC:7936
1	!	3.21681	0.000607	110	1216	31	0.025	0.282	REAC:R-HSA-56963	98	rea	283 Nucleotide Excision Repair 1 ENTREZGENE_ACC:9716,ENTREZGENE_ACC:5431,ENTREZGENE_ACC:5982,ENTREZGENE_ACC:7515,ENTREZGENE_ACC:56949,ENTREZGENE_ACC:5434,ENTREZGENE_ACC:9978,ENTREZGENE_ACC:2033,ENTREZGENE_ACC:7528,ENTREZGENE_ACC:5432,ENTREZGENE_ACC:7329,ENTREZGENE_ACC:3978,ENTREZGENE_ACC:5985,ENTREZGENE_ACC:7341,ENTREZGENE_ACC:6118,ENTREZGENE_ACC:10987,ENTREZGENE_ACC:5111,ENTREZGENE_ACC:5983,ENTR…
1	!	3.19111	0.000644	276	1216	59	0.049	0.214	REAC:R-HSA-48397	26	rea	490 Chromatin organization 1 ENTREZGENE_ACC:23028,ENTREZGENE_ACC:10943,ENTREZGENE_ACC:10362,ENTREZGENE_ACC:8518,ENTREZGENE_ACC:53615,ENTREZGENE_ACC:6605,ENTREZGENE_ACC:6595,ENTREZGENE_ACC:2122,ENTREZGENE_ACC:23186,ENTREZGENE_ACC:6598,ENTREZGENE_ACC:2033,ENTREZGENE_ACC:10419,ENTREZGENE_ACC:5931,ENTREZGENE_ACC:84444,ENTREZGENE_ACC:7468,ENTREZGENE_ACC:1108,ENTREZGENE_ACC:3065,ENTREZGENE_ACC:8289,ENT…
1	!	3.05998	0.000871	47	1216	18	0.015	0.383	REAC:R-HSA-16715	2	rea	111 Formation of HIV elongation complex in the absence of HIV Tat 1 ENTREZGENE_ACC:6924,ENTREZGENE_ACC:5431,ENTREZGENE_ACC:8812,ENTREZGENE_ACC:5434,ENTREZGENE_ACC:5432,ENTREZGENE_ACC:6923,ENTREZGENE_ACC:22916,ENTREZGENE_ACC:2962,ENTREZGENE_ACC:904,ENTREZGENE_ACC:1025,ENTREZGENE_ACC:4686,ENTREZGENE_ACC:6921,ENTREZGENE_ACC:5437,ENTREZGENE_ACC:5430,ENTREZGENE_ACC:2963,ENTREZGENE_ACC:25920,ENTREZGENE…
1	!	2.8729	0.00134	67	1216	22	0.018	0.328	REAC:R-HSA-11690	91	rea	484 Activation of NF-kappaB in B cells 1 ENTREZGENE_ACC:5704,ENTREZGENE_ACC:5705,ENTREZGENE_ACC:5714,ENTREZGENE_ACC:5706,ENTREZGENE_ACC:5700,ENTREZGENE_ACC:5716,ENTREZGENE_ACC:5713,ENTREZGENE_ACC:5709,ENTREZGENE_ACC:5717,ENTREZGENE_ACC:10213,ENTREZGENE_ACC:9491,ENTREZGENE_ACC:5682,ENTREZGENE_ACC:10197,ENTREZGENE_ACC:5686,ENTREZGENE_ACC:5710,ENTREZGENE_ACC:5701,ENTREZGENE_ACC:9861,ENTREZGENE_ACC:5…
1	!	2.73518	0.00184	14	1216	9	0.007	0.643	REAC:R-HSA-33715	68	rea	393 Attenuation phase 1 ENTREZGENE_ACC:2288,ENTREZGENE_ACC:3320,ENTREZGENE_ACC:3326,ENTREZGENE_ACC:2033,ENTREZGENE_ACC:3312,ENTREZGENE_ACC:10728,ENTREZGENE_ACC:3306,ENTREZGENE_ACC:3303,ENTREZGENE_ACC:3305
1	!	2.67778	0.0021	156	1216	38	0.031	0.244	REAC:R-HSA-89392	11	rea	245 ESR-mediated signaling 1 ENTREZGENE_ACC:2288,ENTREZGENE_ACC:23028,ENTREZGENE_ACC:5536,ENTREZGENE_ACC:5431,ENTREZGENE_ACC:8243,ENTREZGENE_ACC:3320,ENTREZGENE_ACC:2289,ENTREZGENE_ACC:3326,ENTREZGENE_ACC:5434,ENTREZGENE_ACC:5594,ENTREZGENE_ACC:2033,ENTREZGENE_ACC:7528,ENTREZGENE_ACC:10735,ENTREZGENE_ACC:5595,ENTREZGENE_ACC:5432,ENTREZGENE_ACC:9126,ENTREZGENE_ACC:1655,ENTREZGENE_ACC:10728,ENTREZG…
1	!	2.55909	0.00276	85	1216	25	0.021	0.294	REAC:R-HSA-56326	84	rea	707 Hedgehog 'on' state 1 ENTREZGENE_ACC:5704,ENTREZGENE_ACC:8452,ENTREZGENE_ACC:5705,ENTREZGENE_ACC:5714,ENTREZGENE_ACC:9978,ENTREZGENE_ACC:5706,ENTREZGENE_ACC:5700,ENTREZGENE_ACC:5716,ENTREZGENE_ACC:5713,ENTREZGENE_ACC:5709,ENTREZGENE_ACC:5717,ENTREZGENE_ACC:10213,ENTREZGENE_ACC:9491,ENTREZGENE_ACC:5682,ENTREZGENE_ACC:10197,ENTREZGENE_ACC:79577,ENTREZGENE_ACC:5686,ENTREZGENE_ACC:5710,ENTREZGENE…
1	!	2.31695	0.00482	26	1216	12	0.010	0.462	REAC:R-HSA-38996	0	rea	706 Formation of tubulin folding intermediates by CCT/TriC 1 ENTREZGENE_ACC:10382,ENTREZGENE_ACC:10575,ENTREZGENE_ACC:6950,ENTREZGENE_ACC:10574,ENTREZGENE_ACC:908,ENTREZGENE_ACC:22948,ENTREZGENE_ACC:10694,ENTREZGENE_ACC:7203,ENTREZGENE_ACC:84790,ENTREZGENE_ACC:84617,ENTREZGENE_ACC:10383,ENTREZGENE_ACC:10381
1	!	2.27654	0.00529	121	1216	31	0.025	0.256	REAC:R-HSA-56632	20	rea	659 RHO GTPases Activate Formins 1 ENTREZGENE_ACC:23279,ENTREZGENE_ACC:3796,ENTREZGENE_ACC:55746,ENTREZGENE_ACC:5217,ENTREZGENE_ACC:998,ENTREZGENE_ACC:7514,ENTREZGENE_ACC:81929,ENTREZGENE_ACC:10726,ENTREZGENE_ACC:5905,ENTREZGENE_ACC:22919,ENTREZGENE_ACC:80152,ENTREZGENE_ACC:5516,ENTREZGENE_ACC:5216,ENTREZGENE_ACC:4928,ENTREZGENE_ACC:57122,ENTREZGENE_ACC:5528,ENTREZGENE_ACC:79902,ENTREZGENE_ACC:17…
1	!	2.12784	0.00745	23	1216	11	0.009	0.478	REAC:R-HSA-89492	15	rea	316 Mitochondrial calcium ion transport 1 ENTREZGENE_ACC:7419,ENTREZGENE_ACC:9512,ENTREZGENE_ACC:10730,ENTREZGENE_ACC:10939,ENTREZGENE_ACC:30968,ENTREZGENE_ACC:7417,ENTREZGENE_ACC:23203,ENTREZGENE_ACC:5245,ENTREZGENE_ACC:3954,ENTREZGENE_ACC:7416,ENTREZGENE_ACC:11331
1	!	2.0348	0.00923	5	1216	5	0.004	1.000	REAC:R-HSA-88694	96	rea	467 TFAP2A acts as a transcriptional repressor during retinoic acid induced cell differentiation 1 ENTREZGENE_ACC:4605,ENTREZGENE_ACC:4839,ENTREZGENE_ACC:7020,ENTREZGENE_ACC:3329,ENTREZGENE_ACC:4869
1	!	2.0348	0.00923	5	1216	5	0.004	1.000	REAC:R-HSA-77348		rea	453 Beta oxidation of octanoyl-CoA to hexanoyl-CoA 1 ENTREZGENE_ACC:3030,ENTREZGENE_ACC:34,ENTREZGENE_ACC:1892,ENTREZGENE_ACC:3032,ENTREZGENE_ACC:3033
1	!	1.97469	0.0106	10	1216	7	0.006	0.700	REAC:R-HSA-39045	0	rea	61 Folding of actin by CCT/TriC 1 ENTREZGENE_ACC:10575,ENTREZGENE_ACC:6950,ENTREZGENE_ACC:10574,ENTREZGENE_ACC:908,ENTREZGENE_ACC:22948,ENTREZGENE_ACC:10694,ENTREZGENE_ACC:7203
1	!	1.91364	0.0122	28	1216	12	0.010	0.429	REAC:R-HSA-38995	7	rea	262 Prefoldin mediated transfer of substrate to CCT/TriC 1 ENTREZGENE_ACC:10382,ENTREZGENE_ACC:10575,ENTREZGENE_ACC:6950,ENTREZGENE_ACC:10574,ENTREZGENE_ACC:908,ENTREZGENE_ACC:22948,ENTREZGENE_ACC:10694,ENTREZGENE_ACC:7203,ENTREZGENE_ACC:84790,ENTREZGENE_ACC:84617,ENTREZGENE_ACC:10383,ENTREZGENE_ACC:10381
1	!	1.91009	0.0123	103	1216	27	0.022	0.262	REAC:R-HSA-90207	2	rea	310 Interleukin-1 signaling 1 ENTREZGENE_ACC:5704,ENTREZGENE_ACC:5705,ENTREZGENE_ACC:5714,ENTREZGENE_ACC:9978,ENTREZGENE_ACC:5706,ENTREZGENE_ACC:5700,ENTREZGENE_ACC:5716,ENTREZGENE_ACC:5713,ENTREZGENE_ACC:5709,ENTREZGENE_ACC:5717,ENTREZGENE_ACC:10213,ENTREZGENE_ACC:9491,ENTREZGENE_ACC:5682,ENTREZGENE_ACC:10197,ENTREZGENE_ACC:1660,ENTREZGENE_ACC:5686,ENTREZGENE_ACC:5710,ENTREZGENE_ACC:5701,ENTREZG…
1	!	1.55596	0.0278	30	1216	12	0.010	0.400	REAC:R-HSA-18078	6	rea	118 Extension of Telomeres 1 ENTREZGENE_ACC:5982,ENTREZGENE_ACC:5422,ENTREZGENE_ACC:3978,ENTREZGENE_ACC:5985,ENTREZGENE_ACC:6118,ENTREZGENE_ACC:1736,ENTREZGENE_ACC:5111,ENTREZGENE_ACC:5983,ENTREZGENE_ACC:55651,ENTREZGENE_ACC:2237,ENTREZGENE_ACC:10856,ENTREZGENE_ACC:5557
1	!	1.55596	0.0278	30	1216	12	0.010	0.400	REAC:R-HSA-68047	58	rea	207 Regulation of TP53 Activity through Acetylation 1 ENTREZGENE_ACC:53615,ENTREZGENE_ACC:2033,ENTREZGENE_ACC:5931,ENTREZGENE_ACC:1108,ENTREZGENE_ACC:3065,ENTREZGENE_ACC:5300,ENTREZGENE_ACC:57459,ENTREZGENE_ACC:9219,ENTREZGENE_ACC:29117,ENTREZGENE_ACC:54815,ENTREZGENE_ACC:1107,ENTREZGENE_ACC:3066
1	!	1.4318	0.037	115	1216	28	0.023	0.243	REAC:R-HSA-88566	88	rea	62 Golgi-to-ER retrograde transport 1 ENTREZGENE_ACC:381,ENTREZGENE_ACC:3796,ENTREZGENE_ACC:4905,ENTREZGENE_ACC:10959,ENTREZGENE_ACC:24137,ENTREZGENE_ACC:22931,ENTREZGENE_ACC:55738,ENTREZGENE_ACC:11316,ENTREZGENE_ACC:8729,ENTREZGENE_ACC:22818,ENTREZGENE_ACC:25782,ENTREZGENE_ACC:1314,ENTREZGENE_ACC:547,ENTREZGENE_ACC:1783,ENTREZGENE_ACC:11014,ENTREZGENE_ACC:5861,ENTREZGENE_ACC:2590,ENTREZGENE_ACC:…
1	!	1.40561	0.0393	98	1216	25	0.021	0.255	REAC:R-HSA-20242	4	rea	633 Downstream TCR signaling 1 ENTREZGENE_ACC:5704,ENTREZGENE_ACC:7321,ENTREZGENE_ACC:5705,ENTREZGENE_ACC:5714,ENTREZGENE_ACC:5706,ENTREZGENE_ACC:5700,ENTREZGENE_ACC:5716,ENTREZGENE_ACC:5713,ENTREZGENE_ACC:5709,ENTREZGENE_ACC:5717,ENTREZGENE_ACC:10213,ENTREZGENE_ACC:9491,ENTREZGENE_ACC:5682,ENTREZGENE_ACC:10197,ENTREZGENE_ACC:5170,ENTREZGENE_ACC:5686,ENTREZGENE_ACC:5710,ENTREZGENE_ACC:5701,ENTREZ…
1	!	1.30364	0.0497	19	1216	9	0.007	0.474	REAC:R-HSA-88517	8	rea	203 Signaling by FGFR2 IIIa TM 1 ENTREZGENE_ACC:5431,ENTREZGENE_ACC:5434,ENTREZGENE_ACC:5432,ENTREZGENE_ACC:22916,ENTREZGENE_ACC:2962,ENTREZGENE_ACC:4686,ENTREZGENE_ACC:5437,ENTREZGENE_ACC:5430,ENTREZGENE_ACC:2963
